# Supplementary material for: Regulatory mechanisms underlying coordination of amino acid and glucose catabolism in Escherichia coli
Source: Nat Commun. 2019 Jul 26;10:3354. doi: 10.1038/s41467-019-11331-5 (PMC6659692; doi:10.1038/s41467-019-11331-5)
Supplement: Supplementary file 4 — Supplementary Data 1 [file 41467_2019_11331_MOESM4_ESM.xlsx]

## Sheet: Legend
Metabolite Abbreviations: list of metabolite abbreviations as reported in the genome-scale metabolic model, and here used in Figure 3 of the main text.
Estimated fluxes: estimates of time-dependent fluxes (mmol/gDW/h) estimated from our FBA-like analysis.
Fluxes max: For each reaction in the model we performed flux variability analysis to estimate the maximum value fulfilling global flux optimality.
Fluxes min: For each reaction in the model we performed flux variability analysis to estimate the minimum value fulfilling global flux optimality.
Absolute Meas fluxes: Absolute measurements of glucose, acetate and amino acids exchange rates.
Absolute Meas fluxes LB: lower bound of absolute measurements of glucose, acetate and amino acids exchange rates.
Absolute Meas fluxes UB: upper bound of absolute measurements of glucose, acetate and amino acids exchange rates.
Relative Meas fluxes: Estimated fluxes from relative non-targeted MS data.
Raw data: Non-targeted metabolomics profiles before using an multivariate adaptive regression splines.
Fitted data: Results of the multivariate adaptive regression splines.

## Sheet: Metabolite Abbreviations
Metabolite name	Metabolite ID (Orth model)
'10-Formyltetrahydrofolate'	'10fthf[c]'
'1,2-Diacyl-sn-glycerol (didodecanoyl, n-C12:0)'	'12dgr120[c]'
'1,2-Diacyl-sn-glycerol (ditetradecanoyl, n-C14:0)'	'12dgr140[c]'
'1,2-Diacyl-sn-glycerol (ditetradec-7-enoyl, n-C14:1)'	'12dgr141[c]'
'1,2-Diacyl-sn-glycerol (dihexadecanoyl, n-C16:0)'	'12dgr160[c]'
'1,2-Diacyl-sn-glycerol (dihexadec-9-enoyl, n-C16:1)'	'12dgr161[c]'
'1,2-Diacyl-sn-glycerol (dioctadecanoyl, n-C18:0)'	'12dgr180[c]'
'1,2-Diacyl-sn-glycerol (dioctadec-11-enoyl, n-C18:1)'	'12dgr181[c]'
'(R)-Propane-1,2-diol'	'12ppd-DASH-R[c]'
'(S)-Propane-1,2-diol'	'12ppd-DASH-S[c]'
'3-Phospho-D-glyceroyl phosphate'	'13dpg[c]'
'1,4-dihydroxy-2-napthoyl-CoA'	'14dhncoa[c]'
'1,4-alpha-D-glucan'	'14glucan[c]'
'1,5-Diaminopentane'	'15dap[c]'
'1-dodecanoyl-sn-glycerol 3-phosphate'	'1ddecg3p[c]'
'1-hexadec-9-enoyl-sn-glycerol 3-phosphate'	'1hdec9eg3p[c]'
'1-hexadecanoyl-sn-glycerol 3-phosphate'	'1hdecg3p[c]'
'1-octadec-11-enoyl-sn-glycerol 3-phosphate'	'1odec11eg3p[c]'
'1-octadecanoyl-sn-glycerol 3-phosphate'	'1odecg3p[c]'
'1-Pyrroline-5-carboxylate'	'1pyr5c[c]'
'1-tetradec-7-enoyl-sn-glycerol 3-phosphate'	'1tdec7eg3p[c]'
'1-tetradecanoyl-sn-glycerol 3-phosphate'	'1tdecg3p[c]'
'2,3-diaminopropionate'	'23dappa[c]'
'2,3-Dihydro-2,3-dihydroxybenzoate'	'23ddhb[c]'
'2,3-dehydroadipyl-CoA'	'23dhacoa[c]'
'2,3-Dihydroxybenzoate'	'23dhb[c]'
'(2,3-Dihydroxybenzoyl)adenylate'	'23dhba[c]'
'2,3-dihydroxybenzoylserine'	'23dhbzs[c]'
'2,3-Dihydrodipicolinate'	'23dhdp[c]'
'(R)-2,3-Dihydroxy-3-methylbutanoate'	'23dhmb[c]'
'(R)-2,3-Dihydroxy-3-methylpentanoate'	'23dhmp[c]'
'2,3-Dioxo-L-gulonate'	'23doguln[c]'
'(S)-2-[5-Amino-1-(5-phospho-D-ribosyl)imidazole-4-carboxamido]succinate'	'25aics[c]'
'2,5-diketo-D-gluconate'	'25dkglcn[c]'
'2,5-Diamino-6-(ribosylamino)-4-(3H)-pyrimidinone 5''-phosphate'	'25drapp[c]'
'LL-2,6-Diaminoheptanedioate'	'26dap-DASH-LL[c]'
'meso-2,6-Diaminoheptanedioate'	'26dap-DASH-M[c]'
'2-Acyl-sn-glycero-3-phosphoethanolamine (n-C12:0)'	'2agpe120[c]'
'2-Acyl-sn-glycero-3-phosphoethanolamine (n-C14:0)'	'2agpe140[c]'
'2-Acyl-sn-glycero-3-phosphoethanolamine (n-C14:1)'	'2agpe141[c]'
'2-Acyl-sn-glycero-3-phosphoethanolamine (n-C16:0)'	'2agpe160[c]'
'2-Acyl-sn-glycero-3-phosphoethanolamine (n-C16:1)'	'2agpe161[c]'
'2-Acyl-sn-glycero-3-phosphoethanolamine (n-C18:0)'	'2agpe180[c]'
'2-Acyl-sn-glycero-3-phosphoethanolamine (n-C18:1)'	'2agpe181[c]'
'2-Acyl-sn-glycero-3-phosphoglycerol (n-C12:0)'	'2agpg120[c]'
'2-Acyl-sn-glycero-3-phosphoglycerol (n-C14:0)'	'2agpg140[c]'
'2-Acyl-sn-glycero-3-phosphoglycerol (n-C14:1)'	'2agpg141[c]'
'2-Acyl-sn-glycero-3-phosphoglycerol (n-C16:0)'	'2agpg160[c]'
'2-Acyl-sn-glycero-3-phosphoglycerol (n-C16:1)'	'2agpg161[c]'
'2-Acyl-sn-glycero-3-phosphoglycerol (n-C18:0)'	'2agpg180[c]'
'2-Acyl-sn-glycero-3-phosphoglycerol (n-C18:1)'	'2agpg181[c]'
'(S)-2-Aceto-2-hydroxybutanoate'	'2ahbut[c]'
'2-Aminomalonate semialdehyde'	'2amsa[c]'
'L-2-Amino-3-oxobutanoate'	'2aobut[c]'
'1-(2-Carboxyphenylamino)-1-deoxy-D-ribulose 5-phosphate'	'2cpr5p[c]'
'2-Dehydro-3-deoxy-D-arabino-heptonate 7-phosphate'	'2dda7p[c]'
'2-dodecanoyl-sn-glycerol 3-phosphate'	'2ddecg3p[c]'
'2-Dehydro-3-deoxy-D-gluconate 6-phosphate'	'2ddg6p[c]'
'2-Dehydro-3-deoxy-D-gluconate'	'2ddglcn[c]'
'2-Dehydro-3-deoxy-D-galactonate'	'2dh3dgal[c]'
'2-Dehydro-3-deoxy-D-galactonate 6-phosphate'	'2dh3dgal6p[c]'
'2-Dehydro-L-gulonate'	'2dhguln[c]'
'2-Dehydropantoate'	'2dhp[c]'
'2-Demethylmenaquinone 8'	'2dmmq8[c]'
'2-Demethylmenaquinol 8'	'2dmmql8[c]'
'2-Deoxy-D-ribose 1-phosphate'	'2dr1p[c]'
'2-Deoxy-D-ribose 5-phosphate'	'2dr5p[c]'
'[2Fe-1S] desulfurated iron-sulfur cluster'	'2fe1s[c]'
'[2Fe-2S] iron-sulfur cluster'	'2fe2s[c]'
'2-Hydroxy-3-oxopropanoate'	'2h3oppan[c]'
'2-hexadec-9-enoyl-sn-glycerol 3-phosphate'	'2hdec9eg3p[c]'
'2-hexadecanoyl-sn-glycerol 3-phosphate'	'2hdecg3p[c]'
'2-Isopropylmaleate'	'2ippm[c]'
'2-Methyl-4-amino-5-hydroxymethylpyrimidine diphosphate'	'2mahmp[c]'
'cis-2-Methylaconitate'	'2mcacn[c]'
'2-Methylcitrate'	'2mcit[c]'
'2-C-methyl-D-erythritol 4-phosphate'	'2me4p[c]'
'2-C-methyl-D-erythritol 2,4-cyclodiphosphate'	'2mecdp[c]'
'2-Oxobutanoate'	'2obut[c]'
'2-octadec-11-enoyl-sn-glycerol 3-phosphate'	'2odec11eg3p[c]'
'2-octadecanoyl-sn-glycerol 3-phosphate'	'2odecg3p[c]'
'2-Octaprenyl-6-hydroxyphenol'	'2ohph[c]'
'2-Octaprenyl-6-methoxy-1,4-benzoquinol'	'2ombzl[c]'
'2-Octaprenyl-3-methyl-5-hydroxy-6-methoxy-1,4-benzoquinol'	'2omhmbl[c]'
'2-Octaprenyl-3-methyl-6-methoxy- 1,4-benzoquinol'	'2ommbl[c]'
'2-Octaprenyl-6-methoxyphenol'	'2omph[c]'
'2-Octaprenylphenol'	'2oph[c]'
'2-oxepin-2(3H)-ylideneacetyl-CoA'	'2oxpaccoa[c]'
'2-phospho-4-(cytidine 5''-diphospho)-2-C-methyl-D-erythritol'	'2p4c2me[c]'
'D-Glycerate 2-phosphate'	'2pg[c]'
'2-Phosphoglycolate'	'2pglyc[c]'
'2-succinyl-5-enolpyruvyl-6-hydroxy-3-cyclohexene-1-carboxylate'	'2sephchc[c]'
'2-Succinyl-6-hydroxy-2,4-cyclohexadiene-1-carboxylate'	'2shchc[c]'
'2-tetradec-7-enoyl-sn-glycerol 3-phosphate'	'2tdec7eg3p[c]'
'2-tetradecanoyl-sn-glycerol 3-phosphate'	'2tdecg3p[c]'
'2''-(5''''-triphosphoribosyl)-3''-dephospho-CoA'	'2tpr3dpcoa[c]'
'3-(4-Hydroxyphenyl)pyruvate'	'34hpp[c]'
'3'',5''-Cyclic GMP'	'35cgmp[c]'
'3-Aminoacrylate'	'3amac[c]'
'3-Carboxy-2-hydroxy-4-methylpentanoate'	'3c2hmp[c]'
'3-Carboxy-3-hydroxy-4-methylpentanoate'	'3c3hmp[c]'
'3-Carboxy-4-methyl-2-oxopentanoate'	'3c4mop[c]'
'3-Dehydro-L-gulonate'	'3dhguln[c]'
'3-keto-L-gulonate-6-phosphate'	'3dhgulnp[c]'
'3-Dehydroquinate'	'3dhq[c]'
'3-Dehydroshikimate'	'3dhsk[c]'
'[3Fe-4S] damaged iron-sulfur cluster'	'3fe4s[c]'
'(3R)-3-Hydroxyacyl-[acyl-carrier protein]'	'3haACP[c]'
'(3S)-3-Hydroxyadipyl-CoA'	'3hadpcoa[c]'
'(S)-3-Hydroxybutanoyl-CoA'	'3hbcoa[c]'
'(R)-3-hydroxy-cis-dodec-5-enoyl-[acyl-carrier protein]'	'3hcddec5eACP[c]'
'3-hydroxycinnamic acid'	'3hcinnm[c]'
'(R)-3-hydroxy-cis-myristol-7-eoyl-[acyl-carrier protein]'	'3hcmrs7eACP[c]'
'(R)-3-hydroxy-cis-palm-9-eoyl-[acyl-carrier protein]'	'3hcpalm9eACP[c]'
'(R)-3-hydroxy-cis-vacc-11-enoyl-[acyl-carrier protein]'	'3hcvac11eACP[c]'
'(S)-3-Hydroxydecanoyl-CoA'	'3hdcoa[c]'
'(S)-3-Hydroxydodecanoyl-CoA'	'3hddcoa[c]'
'(R)-3-Hydroxydodecanoyl-[acyl-carrier protein]'	'3hddecACP[c]'
'(R)-3-Hydroxydecanoyl-[acyl-carrier protein]'	'3hdecACP[c]'
'(S)-3-Hydroxyhexanoyl-CoA'	'3hhcoa[c]'
'(S)-3-Hydroxyhexadecanoyl-CoA'	'3hhdcoa[c]'
'(R)-3-Hydroxyhexanoyl-[acyl-carrier protein]'	'3hhexACP[c]'
'(R)-3-Hydroxytetradecanoyl-[acyl-carrier protein]'	'3hmrsACP[c]'
'(S)-3-Hydroxyoctanoyl-CoA'	'3hocoa[c]'
'(R)-3-Hydroxyoctanoyl-[acyl-carrier protein]'	'3hoctACP[c]'
'(R)-3-Hydroxyoctadecanoyl-[acyl-carrier protein]'	'3hoctaACP[c]'
'(S)-3-Hydroxyoctadecanoyl-CoA'	'3hodcoa[c]'
'R-3-hydroxypalmitoyl-[acyl-carrier protein]'	'3hpalmACP[c]'
'3-Hydroxypropanoate'	'3hpp[c]'
'3-(3-hydroxy-phenyl)propionate'	'3hpppn[c]'
'(S)-3-Hydroxytetradecanoyl-CoA'	'3htdcoa[c]'
'C''-(3-Indolyl)-glycerol 3-phosphate'	'3ig3p[c]'
'3-Methyl-2-oxobutanoate'	'3mob[c]'
'(S)-3-Methyl-2-oxopentanoate'	'3mop[c]'
'3-oxo-cis-dodec-5-enoyl-[acyl-carrier protein]'	'3ocddec5eACP[c]'
'3-oxo-cis-myristol-7-eoyl-[acyl-carrier protein]'	'3ocmrs7eACP[c]'
'3-oxo-cis-palm-9-eoyl-[acyl-carrier protein]'	'3ocpalm9eACP[c]'
'3-oxo-cis-vacc-11-enoyl-[acyl-carrier protein]'	'3ocvac11eACP[c]'
'3-Oxodecanoyl-CoA'	'3odcoa[c]'
'3-Oxododecanoyl-CoA'	'3oddcoa[c]'
'3-Oxododecanoyl-[acyl-carrier protein]'	'3oddecACP[c]'
'3-Oxodecanoyl-[acyl-carrier protein]'	'3odecACP[c]'
'3-Oxohexanoyl-CoA'	'3ohcoa[c]'
'3-Oxohexadecanoyl-CoA'	'3ohdcoa[c]'
'3-Oxohexanoyl-[acyl-carrier protein]'	'3ohexACP[c]'
'3-Oxotetradecanoyl-[acyl-carrier protein]'	'3omrsACP[c]'
'3-Oxooctanoyl-CoA'	'3oocoa[c]'
'3-Oxooctanoyl-[acyl-carrier protein]'	'3ooctACP[c]'
'3-Oxooctadecanoyl-[acyl-carrier protein]'	'3ooctdACP[c]'
'3-Oxooctadecanoyl-CoA'	'3oodcoa[c]'
'3-Oxohexadecanoyl-[acyl-carrier protein]'	'3opalmACP[c]'
'3-Octaprenyl-4-hydroxybenzoate'	'3ophb[c]'
'3-Oxotetradecanoyl-CoA'	'3otdcoa[c]'
'3-oxo-5,6-dehydrosuberyl-CoA'	'3oxdhscoa[c]'
'3-Phospho-D-glycerate'	'3pg[c]'
'3-Phosphohydroxypyruvate'	'3php[c]'
'5-O-(1-Carboxyvinyl)-3-phosphoshikimate'	'3psme[c]'
'3-Sulfino-L-alanine'	'3sala[c]'
'4-Aminobutanoate'	'4abut[c]'
'4-Aminobutanal'	'4abutn[c]'
'4-Aminobenzoate'	'4abz[c]'
'4-amino-4-deoxychorismate'	'4adcho[c]'
'4-Amino-5-hydroxymethyl-2-methylpyrimidine'	'4ahmmp[c]'
'4-Amino-2-methyl-5-phosphomethylpyrimidine'	'4ampm[c]'
'4-(cytidine 5''-diphospho)-2-C-methyl-D-erythritol'	'4c2me[c]'
'p-Cresol'	'4crsol[c]'
'[4Fe-4S] iron-sulfur cluster'	'4fe4s[c]'
'4-Hydroxy-2-oxopentanoate'	'4h2opntn[c]'
'4-Hydroxybenzoate'	'4hbz[c]'
'4-Hydroxy-L-threonine'	'4hthr[c]'
'4-Methyl-5-(2-hydroxyethyl)-thiazole'	'4mhetz[c]'
'4-Methyl-2-oxopentanoate'	'4mop[c]'
'4-Methyl-5-(2-phosphoethyl)-thiazole'	'4mpetz[c]'
'4-Phospho-L-aspartate'	'4pasp[c]'
'4-Phospho-D-erythronate'	'4per[c]'
'D-4''-Phosphopantothenate'	'4ppan[c]'
'N-((R)-4-Phosphopantothenoyl)-L-cysteine'	'4ppcys[c]'
'4-(1-D-Ribitylamino)-5-aminouracil'	'4r5au[c]'
'5,6-dihydrouracil'	'56dura[c]'
'5-amino-1-(5-phospho-D-ribosyl)imidazole-4-carboxylate'	'5aizc[c]'
'5-Amino-4-oxopentanoate'	'5aop[c]'
'5-Amino-6-(5''-phosphoribitylamino)uracil'	'5aprbu[c]'
'5-Amino-6-(5''-phosphoribosylamino)uracil'	'5apru[c]'
'5-phosphoribosyl-5-carboxyaminoimidazole'	'5caiz[c]'
'5-Dehydro-D-gluconate'	'5dglcn[c]'
'5-Dehydro-4-deoxy-D-glucarate'	'5dh4dglc[c]'
'5''-deoxyribose'	'5drib[c]'
'5-Formyltetrahydrofolate'	'5fthf[c]'
'5-Methylthioadenosine'	'5mta[c]'
'5-Methyltetrahydrofolate'	'5mthf[c]'
'5-Methylthio-D-ribose'	'5mtr[c]'
'N1-(5-Phospho-alpha-D-ribosyl)-5,6-dimethylbenzimidazole'	'5prdmbz[c]'
'6-hydroxymethyl dihydropterin'	'6hmhpt[c]'
'6-hydroxymethyl-dihydropterin pyrophosphate'	'6hmhptpp[c]'
'6-Phospho-D-gluconate'	'6pgc[c]'
'6-phospho-D-glucono-1,5-lactone'	'6pgl[c]'
'8-Amino-7-oxononanoate'	'8aonn[c]'
'acyl carrier protein'	'ACP[c]'
'L-alanine-D-glutamate'	'LalaDglu[c]'
'L-alanine-D-glutamate-meso-2,6-diaminoheptanedioate'	'LalaDgluMdap[c]'
'L-alanine-D-glutamate-meso-2,6-diaminoheptanedioate-D-alanine'	'LalaDgluMdapDala[c]'
'L-alanine-L-glutamate'	'LalaLglu[c]'
'N1-Acetylspermidine'	'N1aspmd[c]'
'N-Methyltryptophan'	'Nmtrp[c]'
'S-Formylglutathione'	'Sfglutth[c]'
'Aminoacetaldehyde'	'aacald[c]'
'Acetoacetyl-CoA'	'aacoa[c]'
'Aminoacetone'	'aact[c]'
'Acetate'	'ac[c]'
'Acetyl-ACP'	'acACP[c]'
'Acetoacetate'	'acac[c]'
'Acetaldehyde'	'acald[c]'
'N-Acetylanthranilate'	'acanth[c]'
'Acetyl-CoA'	'accoa[c]'
'Acetol'	'acetol[c]'
'N-Acetyl-L-glutamyl 5-phosphate'	'acg5p[c]'
'N-Acetyl-L-glutamate 5-semialdehyde'	'acg5sa[c]'
'N-Acetyl-D-glucosamine'	'acgam[c]'
'N-Acetyl-D-glucosamine 1-phosphate'	'acgam1p[c]'
'N-Acetyl-D-glucosamine 6-phosphate'	'acgam6p[c]'
'6-Acetyl-D-glucose'	'acglc-DASH-D[c]'
'N-Acetyl-L-glutamate'	'acglu[c]'
'Acetyl-maltose'	'acmalt[c]'
'N-Acetyl-D-mannosamine'	'acmana[c]'
'N-Acetyl-D-mannosamine 6-phosphate'	'acmanap[c]'
'N-acetylmuramate 6-phosphate'	'acmum6p[c]'
'N-Acetylneuraminate'	'acnam[c]'
'cis-Aconitate'	'acon-DASH-C[c]'
'trans-Aconitate'	'acon-DASH-T[c]'
'E-3-carboxy-2-pentenedioate 6-methyl ester'	'aconm[c]'
'N2-Acetyl-L-ornithine'	'acorn[c]'
'O-Acetyl-L-serine'	'acser[c]'
'Acetoacetyl-ACP'	'actACP[c]'
'Acetyl phosphate'	'actp[c]'
'Adenine'	'ade[c]'
'Adenosine'	'adn[c]'
'Adenosyl cobinamide'	'adocbi[c]'
'Adenosyl cobinamide phosphate'	'adocbip[c]'
'Adenosylcobalamin'	'adocbl[c]'
'ADP'	'adp[c]'
'ADPglucose'	'adpglc[c]'
'ADP-D-glycero-D-manno-heptose'	'adphep-DASH-DD[c]'
'ADP-L-glycero-D-manno-heptose'	'adphep-DASH-LD[c]'
'ADPribose'	'adprib[c]'
'silver'	'ag[c]'
'Adenosine-GDP-cobinamide'	'agdpcbi[c]'
'Agmatine'	'agm[c]'
'S-Adenosyl-L-homocysteine'	'ahcys[c]'
'2-Amino-4-hydroxy-6-(erythro-1,2,3-trihydroxypropyl)dihydropteridine triphosphate'	'ahdt[c]'
'5-Amino-1-(5-Phospho-D-ribosyl)imidazole-4-carboxamide'	'aicar[c]'
'5-amino-1-(5-phospho-D-ribosyl)imidazole'	'air[c]'
'2-Oxoglutarate'	'akg[c]'
'beta-Alanine'	'ala-DASH-B[c]'
'D-Alanine'	'ala-DASH-D[c]'
'L-Alanine'	'ala-DASH-L[c]'
'D-Alanyl-D-alanine'	'alaala[c]'
'(S)-2-Acetolactate'	'alac-DASH-S[c]'
'L-Alanyl-tRNA(Ala)'	'alatrna[c]'
'D-Allose'	'all-DASH-D[c]'
'D-Allose 6-phosphate'	'all6p[c]'
'Allantoin'	'alltn[c]'
'Allantoate'	'alltt[c]'
'Allulose 6-phosphate'	'allul6p[c]'
'D-Altronate'	'altrn[c]'
'S-Adenosyl-L-methionine'	'amet[c]'
'S-Adenosylmethioninamine'	'ametam[c]'
'S-Adenosyl-4-methylthio-2-oxobutanoate'	'amob[c]'
'AMP'	'amp[c]'
'N-Acetyl-D-glucosamine(anhydrous)N-Acetylmuramic acid'	'anhgm[c]'
'N-Acetyl-D-glucosamine(anhydrous)N-Acetylmuramyl-tripeptide'	'anhgm3p[c]'
'N-Acetyl-D-glucosamine(anhydrous)N-Acetylmuramyl-tetrapeptide'	'anhgm4p[c]'
'1,6-anhydrous-N-Acetylmuramate'	'anhm[c]'
'1,6-anhydrous-N-Acetylmuramyl-tripeptide'	'anhm3p[c]'
'1,6-anhydrous-N-Acetylmuramyl-tetrapeptide'	'anhm4p[c]'
'Anthranilate'	'anth[c]'
'P1,P4-Bis(5''-adenosyl) tetraphosphate'	'ap4a[c]'
'P1,P5-Bis(5''-adenosyl) pentaphosphate'	'ap5a[c]'
'acyl phosphatidylglycerol (n-C12:0)'	'apg120[c]'
'acyl phosphatidylglycerol (n-C14:0)'	'apg140[c]'
'acyl phosphatidylglycerol (n-C14:1)'	'apg141[c]'
'acyl phosphatidylglycerol (n-C16:0)'	'apg160[c]'
'acyl phosphatidylglycerol (n-C16:1)'	'apg161[c]'
'acyl phosphatidylglycerol (n-C18:0)'	'apg180[c]'
'acyl phosphatidylglycerol (n-C18:1)'	'apg181[c]'
'apoprotein [acyl carrier protein]'	'apoACP[c]'
'1-Aminopropan-2-ol'	'appl[c]'
'Adenosine 5''-phosphosulfate'	'aps[c]'
'D-Arabinose 5-phosphate'	'ara5p[c]'
'L-Arabinose'	'arab-DASH-L[c]'
'O-acetyl-rhamanosyl-N-acetylglucosamyl-undecaprenyl diphosphate'	'aragund[c]'
'Arbutin 6-phosphate'	'arbt6p[c]'
'aerobactin minus Fe3'	'arbtn[c]'
'Aerobactin'	'arbtn-DASH-fe3[c]'
'L-Arginine'	'arg-DASH-L[c]'
'N(omega)-(L-Arginino)succinate'	'argsuc[c]'
'L-Arginyl-tRNA(Arg)'	'argtrna[c]'
'L-ascorbate-6-phosphate'	'ascb6p[c]'
'L-Asparagine'	'asn-DASH-L[c]'
'L-Asparaginyl-tRNA(Asn)'	'asntrna[c]'
'arsenite'	'aso3[c]'
'arsenate'	'aso4[c]'
'L-Aspartate'	'asp-DASH-L[c]'
'L-Aspartate 4-semialdehyde'	'aspsa[c]'
'L-Aspartyl-tRNA(Asp)'	'asptrna[c]'
'L-Allo-threonine'	'athr-DASH-L[c]'
'adenosine thiamine triphosphate'	'athtp[c]'
'ATP'	'atp[c]'
'Crotonoyl-CoA'	'b2coa[c]'
'gamma-butyrobetainyl-CoA'	'bbtcoa[c]'
'Betaine aldehyde'	'betald[c]'
'branching glycogen'	'bglycogen[c]'
'bis-molybdenum cofactor'	'bmoco[c]'
'bis-molybdopterin mono-guanine dinucleotide'	'bmoco1gdp[c]'
'bis-molybdopterin guanine dinucleotide'	'bmocogdp[c]'
'Butanal'	'btal[c]'
'Butanoyl-CoA'	'btcoa[c]'
'Biotin'	'btn[c]'
'd-biotin d-sulfoxide'	'btnso[c]'
'Butyrate (n-C4:0)'	'but[c]'
'But-2-enoyl-[acyl-carrier protein]'	'but2eACP[c]'
'Butyryl-ACP (n-C4:0ACP)'	'butACP[c]'
'butanesulfonate'	'butso3[c]'
'tungsten bispterin cofactor'	'bwco[c]'
'tungsten bispterin cofactor mono-guanine dinucleotide'	'bwco1gdp[c]'
'tungsten bispterin cofactor guanine dinucleotide'	'bwcogdp[c]'
'Calcium'	'ca2[c]'
'cAMP'	'camp[c]'
'N-Carbamoyl-L-aspartate'	'cbasp[c]'
'Cobinamide'	'cbi[c]'
'Cob(I)alamin'	'cbl1[c]'
'Carbamate'	'cbm[c]'
'Carbamoyl phosphate'	'cbp[c]'
'Cadmium'	'cd2[c]'
'cis-dodec-5-enoyl-[acyl-carrier protein] (n-C12:1)'	'cddec5eACP[c]'
'cis-dec-3-enoyl-[acyl-carrier protein] (n-C10:1)'	'cdec3eACP[c]'
'7-deaza-7-carboxyguanine'	'cdg[c]'
'CDP'	'cdp[c]'
'CDP-1,2-didodecanoylglycerol'	'cdpdddecg[c]'
'CDP-1,2-dihexadec-9-enoylglycerol'	'cdpdhdec9eg[c]'
'CDP-1,2-dihexadecanoylglycerol'	'cdpdhdecg[c]'
'CDP-1,2-dioctadec-11-enoylglycerol'	'cdpdodec11eg[c]'
'CDP-1,2-dioctadecanoylglycerol'	'cdpdodecg[c]'
'CDP-1,2-ditetradec-7-enoylglycerol'	'cdpdtdec7eg[c]'
'CDP-1,2-ditetradecanoylglycerol'	'cdpdtdecg[c]'
'cis-3-(3-carboxyethyl)-3,5-cyclohexadiene-1,2-diol'	'cechddd[c]'
'cis-3-(3-carboxyethenyl)-3,5-cyclohexadiene-1,2-diol'	'cenchddd[c]'
'Cys-Gly'	'cgly[c]'
'Choline'	'chol[c]'
'chorismate'	'chor[c]'
'diacetylchitobiose-6-phosphate'	'chtbs6p[c]'
'trans-Cinnamate'	'cinnm[c]'
'Citrate'	'cit[c]'
'L-Citrulline'	'citr-DASH-L[c]'
'CMP-3-deoxy-D-manno-octulosonate'	'ckdo[c]'
'Chloride'	'cl[c]'
'CMP'	'cmp[c]'
'CO2'	'co2[c]'
'Coenzyme A'	'coa[c]'
'Co2+'	'cobalt2[c]'
'core oligosaccharide lipid A'	'colipa[c]'
'cyclopropane phosphatidylethanolamine (dihexadec-9,10-cyclo-anoyl, n-C16:0 cyclo)'	'cpe160[c]'
'cyclopropane phosphatidylethanolamine (dioctadec-11,12-cyclo-anoyl, n-C18:0 cyclo)'	'cpe180[c]'
'cyclopropane phosphatidylglycerol (dihexadec-9,10-cyclo-anoyl, n-C16:0 cyclo)'	'cpg160[c]'
'cyclopropane phosphatidylglycerol (dioctadec-11,12-cyclo-anoyl, n-C18:0 cyclo)'	'cpg180[c]'
'coprogen'	'cpgn[c]'
'coprogen unloaded (no Fe(III))'	'cpgn-DASH-un[c]'
'6-carboxy-5,6,7,8-tetrahydropterin'	'cph4[c]'
'cyclic pyranopterin monophosphate'	'cpmp[c]'
'Coproporphyrinogen III'	'cpppg3[c]'
'L-Carnitine'	'crn[c]'
'D-Carnitine'	'crn-DASH-D[c]'
'D-carnitinyl-CoA'	'crnDcoa[c]'
'L-Carnitinyl-CoA'	'crncoa[c]'
'Cytosine'	'csn[c]'
'crotonobetaine'	'ctbt[c]'
'crotonobetainyl-CoA'	'ctbtcoa[c]'
'CTP'	'ctp[c]'
'Cu+'	'cu[c]'
'Cu2+'	'cu2[c]'
'Hydrogen cyanide'	'cyan[c]'
'Cyanate'	'cynt[c]'
'D-Cysteine'	'cys-DASH-D[c]'
'L-Cysteine'	'cys-DASH-L[c]'
'L-Cystathionine'	'cyst-DASH-L[c]'
'L-Cysteinyl-tRNA(Cys)'	'cystrna[c]'
'Cytidine'	'cytd[c]'
'Deoxyadenosine'	'dad-DASH-2[c]'
'5''-Deoxyadenosine'	'dad-DASH-5[c]'
'dADP'	'dadp[c]'
'dAMP'	'damp[c]'
'7,8-Diaminononanoate'	'dann[c]'
'dATP'	'datp[c]'
'3,4-dihydroxy-2-butanone 4-phosphate'	'db4p[c]'
'trans-Dec-2-enoyl-CoA'	'dc2coa[c]'
'Decanoate (n-C10:0)'	'dca[c]'
'Decanoyl-ACP (n-C10:0ACP)'	'dcaACP[c]'
'Decanoyl-CoA (n-C10:0CoA)'	'dcacoa[c]'
'N6-(1,2-Dicarboxyethyl)-AMP'	'dcamp[c]'
'dCDP'	'dcdp[c]'
'dCMP'	'dcmp[c]'
'dCTP'	'dctp[c]'
'Deoxycytidine'	'dcyt[c]'
'trans-Dodec-2-enoyl-CoA'	'dd2coa[c]'
'Dodecanoate (n-C12:0)'	'ddca[c]'
'Dodecanoyl-ACP (n-C12:0ACP)'	'ddcaACP[c]'
'Dodecanoyl-CoA (n-C12:0CoA)'	'ddcacoa[c]'
'Dodecanoly-phosphate (n-C12:0)'	'ddcap[c]'
'dGDP'	'dgdp[c]'
'dGMP'	'dgmp[c]'
'Selenodiglutathione'	'dgslnt[c]'
'Deoxyguanosine'	'dgsn[c]'
'dGTP'	'dgtp[c]'
'Dihydroxyacetone'	'dha[c]'
'Dihydroxyacetone phosphate'	'dhap[c]'
'2,3-dihydroxicinnamic acid'	'dhcinnm[c]'
'7,8-Dihydrofolate'	'dhf[c]'
'dehydroglycine'	'dhgly[c]'
'Dihydromonapterin'	'dhmpt[c]'
'dihydromonapterin-triphosphate'	'dhmptp[c]'
'1,4-Dihydroxy-2-naphthoate'	'dhna[c]'
'Dihydroneopterin'	'dhnpt[c]'
'(S)-Dihydroorotate'	'dhor-DASH-S[c]'
'Dihydroneopterin monophosphate'	'dhpmp[c]'
'3-(2,3-Dihydroxyphenyl)propanoate'	'dhpppn[c]'
'Dihydropteroate'	'dhpt[c]'
'4,5-dihydroxy-2,3-pentanedione'	'dhptd[c]'
'6,7-Dihydropteridine'	'dhptdn[c]'
'dIDP'	'didp[c]'
'dIMP'	'dimp[c]'
'Deoxyinosine'	'din[c]'
'dITP'	'ditp[c]'
'5,6-Dimethylbenzimidazole'	'dmbzid[c]'
'6,7-Dimethyl-8-(1-D-ribityl)lumazine'	'dmlz[c]'
'Dimethylallyl diphosphate'	'dmpp[c]'
'Dimethyl sulfide'	'dms[c]'
'Dimethyl sulfoxide'	'dmso[c]'
'Deamino-NAD+'	'dnad[c]'
'Dephospho-CoA'	'dpcoa[c]'
'fused thiol:disulfide interchange protein (oxidized)'	'dsbdox[c]'
'fused thiol:disulfide interchange protein (reduced)'	'dsbdrd[c]'
'dihydrosirohydrochlorin'	'dscl[c]'
'Dethiobiotin'	'dtbt[c]'
'dTDP'	'dtdp[c]'
'dTDP-4-acetamido-4,6-dideoxy-D-galactose'	'dtdp4aaddg[c]'
'dTDP-4-amino-4,6-dideoxy-D-galactose'	'dtdp4addg[c]'
'dTDP-4-dehydro-6-deoxy-D-glucose'	'dtdp4d6dg[c]'
'dTDP-4-dehydro-6-deoxy-L-mannose'	'dtdp4d6dm[c]'
'dTDPglucose'	'dtdpglu[c]'
'dTDP-L-rhamnose'	'dtdprmn[c]'
'dTMP'	'dtmp[c]'
'dTTP'	'dttp[c]'
'dUDP'	'dudp[c]'
'dUMP'	'dump[c]'
'Deoxyuridine'	'duri[c]'
'dUTP'	'dutp[c]'
'1-deoxy-D-xylulose'	'dxyl[c]'
'1-deoxy-D-xylulose 5-phosphate'	'dxyl5p[c]'
'D-Erythrose 4-phosphate'	'e4p[c]'
'Enoylglutaryl-[acyl-carrier protein] methyl ester'	'egmeACP[c]'
'D-erythro-1-(Imidazol-4-yl)glycerol 3-phosphate'	'eig3p[c]'
'Enterochelin'	'enter[c]'
'Enoylpimeloyl-[acyl-carrier protein] methyl ester'	'epmeACP[c]'
'Ethanolamine'	'etha[c]'
'ethanesulfonate'	'ethso3[c]'
'Ethanol'	'etoh[c]'
'D-Fructose 1-phosphate'	'f1p[c]'
'D-Fructose 6-phosphate'	'f6p[c]'
'Flavin adenine dinucleotide oxidized'	'fad[c]'
'Flavin adenine dinucleotide reduced'	'fadh2[c]'
'Formaldehyde'	'fald[c]'
'L-Fuculose 1-phosphate'	'fc1p[c]'
'L-fuculose'	'fcl-DASH-L[c]'
'D-Fructose 1,6-bisphosphate'	'fdp[c]'
'Fe2+'	'fe2[c]'
'Fe3+'	'fe3[c]'
'ferric 2,3-dihydroxybenzoylserine'	'fe3dhbzs[c]'
'Fe(III)hydroxamate'	'fe3hox[c]'
'Fe(III)hydoxamate, unloaded'	'fe3hox-DASH-un[c]'
'Ferrichrome'	'fecrm[c]'
'Ferrichrome minus Fe(III)'	'fecrm-DASH-un[c]'
'Fe-enterobactin'	'feenter[c]'
'ferroxamine'	'feoxam[c]'
'ferroxamine minus Fe(3)'	'feoxam-DASH-un[c]'
'N2-Formyl-N1-(5-phospho-D-ribosyl)glycinamide'	'fgam[c]'
'Flavodoxin reduced'	'flxr[c]'
'flavodoxin semi oxidized'	'flxso[c]'
'N-Formylmethionyl-tRNA'	'fmettrna[c]'
'FMN'	'fmn[c]'
'Reduced FMN'	'fmnh2[c]'
'Formate'	'for[c]'
'Formyl-CoA'	'forcoa[c]'
'2-(Formamido)-N1-(5-phospho-D-ribosyl)acetamidine'	'fpram[c]'
'5-Formamido-1-(5-phospho-D-ribosyl)imidazole-4-carboxamide'	'fprica[c]'
'Farnesyl diphosphate'	'frdp[c]'
'D-Fructose'	'fru[c]'
'fructoselysine'	'frulys[c]'
'fructoselysine Phosphate'	'frulysp[c]'
'D-Fructuronate'	'fruur[c]'
'L-Fucose'	'fuc-DASH-L[c]'
'Fumarate'	'fum[c]'
'D-Glucose 1-phosphate'	'g1p[c]'
'Glyceraldehyde 3-phosphate'	'g3p[c]'
'sn-Glycero-3-phosphocholine'	'g3pc[c]'
'sn-Glycero-3-phosphoethanolamine'	'g3pe[c]'
'Glycerophosphoglycerol'	'g3pg[c]'
'sn-Glycero-3-phospho-1-inositol'	'g3pi[c]'
'Glycerophosphoserine'	'g3ps[c]'
'D-Glucose 6-phosphate'	'g6p[c]'
'galactosyl-glucosyl-inner core oligosaccharide lipid A'	'gagicolipa[c]'
'D-Galactose'	'gal[c]'
'alpha-D-Galactose 1-phosphate'	'gal1p[c]'
'D-Galactarate'	'galct-DASH-D[c]'
'D-Galactonate'	'galctn-DASH-D[c]'
'L-Galactonate'	'galctn-DASH-L[c]'
'Galactitol 1-phosphate'	'galt1p[c]'
'D-Galacturonate'	'galur[c]'
'D-Glucosamine 1-phosphate'	'gam1p[c]'
'D-Glucosamine 6-phosphate'	'gam6p[c]'
'N1-(5-Phospho-D-ribosyl)glycinamide'	'gar[c]'
'glucosyl-O-acetyl-rhamanosyl-N-acetylglucosamyl-undecaprenyl diphosphate'	'garagund[c]'
'gamma-butyrobetaine'	'gbbtn[c]'
'Glycolaldehyde'	'gcald[c]'
'GDP'	'gdp[c]'
'GDP-4-dehydro-6-deoxy-D-mannose'	'gdpddman[c]'
'GDP-L-fucose'	'gdpfuc[c]'
'GDP-D-mannose'	'gdpmann[c]'
'GDP-4-oxo-L-fucose'	'gdpofuc[c]'
'Guanosine 3''-diphosphate 5''-triphosphate'	'gdptp[c]'
'galactofuranosyl-glucosyl-O-acetyl-rhamanosyl-N-acetylglucosamyl-undecaprenyl diphosphate'	'gfgaragund[c]'
'gamma-glutamyl-gamma aminobutyric acid'	'gg4abut[c]'
'glucosyl-galactosyl-glucosyl-inner core oligosaccharide lipid A'	'ggagicolipa[c]'
'gamma-glutamyl-gamma-butyraldehyde'	'ggbutal[c]'
'glucosyl-glucosyl-galactosyl-glucosyl-inner core oligosaccharide lipid A'	'gggagicolipa[c]'
'gamma-glutamyl-putrescine'	'ggptrc[c]'
'gamma-hydroxybutyrate'	'ghb[c]'
'glucosyl-inner core oligosaccharide lipid A'	'gicolipa[c]'
'D-Glucose'	'glc-DASH-D[c]'
'D-Gluconate'	'glcn[c]'
'D-Glucarate'	'glcr[c]'
'D-Glucuronate'	'glcur[c]'
'L-Glutamine'	'gln-DASH-L[c]'
'L-Glutaminyl-tRNA(Gln)'	'glntrna[c]'
'D-Glutamate'	'glu-DASH-D[c]'
'L-Glutamate'	'glu-DASH-L[c]'
'L-Glutamate 1-semialdehyde'	'glu1sa[c]'
'L-Glutamate 5-phosphate'	'glu5p[c]'
'L-Glutamate 5-semialdehyde'	'glu5sa[c]'
'gamma-L-Glutamyl-L-cysteine'	'glucys[c]'
'L-Glutamyl-tRNA(Glu)'	'glutrna[c]'
'Glyoxylate'	'glx[c]'
'Glycine'	'gly[c]'
'D-Glyceraldehyde'	'glyald[c]'
'Glycine betaine'	'glyb[c]'
'Glycerol'	'glyc[c]'
'(R)-Glycerate'	'glyc-DASH-R[c]'
'Glycerol 2-phosphate'	'glyc2p[c]'
'Glycerol 3-phosphate'	'glyc3p[c]'
'Glycolate'	'glyclt[c]'
'glycogen'	'glycogen[c]'
'Glycyl-tRNA(Gly)'	'glytrna[c]'
'Glutaryl-[acyl-carrier protein] methyl ester'	'gmeACP[c]'
'D-Glycero-D-manno-heptose 1,7-bisphosphate'	'gmhep17bp[c]'
'D-Glycero-D-manno-heptose 1-phosphate'	'gmhep1p[c]'
'D-Glycero-D-manno-heptose 7-phosphate'	'gmhep7p[c]'
'GMP'	'gmp[c]'
'P1,P4-Bis(5''-guanosyl) tetraphosphate'	'gp4g[c]'
'Geranyl diphosphate'	'grdp[c]'
'glutaredoxin (oxidized)'	'grxox[c]'
'glutaredoxin (reduced)'	'grxrd[c]'
'Glutathiolselenolate'	'gslnt[c]'
'Guanosine'	'gsn[c]'
'Oxidized glutathione'	'gthox[c]'
'Reduced glutathione'	'gthrd[c]'
'GTP'	'gtp[c]'
'Glutathionylspermidine'	'gtspmd[c]'
'Guanine'	'gua[c]'
'H+'	'h[c]'
'H2'	'h2[c]'
'1-hydroxy-2-methyl-2-(E)-butenyl 4-diphosphate'	'h2mb4p[c]'
'H2O'	'h2o[c]'
'Hydrogen peroxide'	'h2o2[c]'
'Hydrogen sulfide'	'h2s[c]'
'Bicarbonate'	'hco3[c]'
'L-Homocysteine'	'hcys-DASH-L[c]'
'Hexadecanoate (n-C16:0)'	'hdca[c]'
'Hexadecanoyl-phosphate (n-C16:0)'	'hdcap[c]'
'Hexadecenoate (n-C16:1)'	'hdcea[c]'
'Hexadecanoyl-phosphate (n-C16:1)'	'hdceap[c]'
'Hexadecenoyl-CoA (n-C16:1CoA)'	'hdcoa[c]'
'trans-Hexadec-2-enoyl-CoA'	'hdd2coa[c]'
'cis-hexadec-9-enoyl-[acyl-carrier protein] (n-C16:1)'	'hdeACP[c]'
'Heme O'	'hemeO[c]'
'Hexanoyl-ACP (n-C6:0ACP)'	'hexACP[c]'
'Hg2+'	'hg2[c]'
'3-Hydroxyglutaryl-[acyl-carrier protein] methyl ester'	'hgmeACP[c]'
'heptosyl-heptosyl-kdo2-lipidA'	'hhlipa[c]'
'L-Histidine'	'his-DASH-L[c]'
'L-Histidinol phosphate'	'hisp[c]'
'L-Histidinol'	'histd[c]'
'L-Histidyl-tRNA(His)'	'histrna[c]'
'2-Hydroxy-6-oxonona-2,4-diene-1,9-dioate'	'hkndd[c]'
'2-hydroxy-6-ketononatrienedioate'	'hkntd[c]'
'heptosyl-kdo2-lipidA'	'hlipa[c]'
'Hydroxymethylbilane'	'hmbil[c]'
'hydroxymethylglutathione'	'hmgth[c]'
'L-Homoserine'	'hom-DASH-L[c]'
'heptosyl-phospho-heptosyl-heptosyl-kdo2-lipidA'	'hphhlipa[c]'
'3-Hydroxypimeloyl-[acyl-carrier protein] methyl ester'	'hpmeACP[c]'
'Hydroxypyruvate'	'hpyr[c]'
'Hydroquinone'	'hqn[c]'
'trans-Hex-2-enoyl-CoA'	'hx2coa[c]'
'Hexanoate (n-C6:0)'	'hxa[c]'
'Hypoxanthine'	'hxan[c]'
'Hexanoyl-CoA (n-C6:0CoA)'	'hxcoa[c]'
'Iminoaspartate'	'iasp[c]'
'Isochorismate'	'ichor[c]'
'Isocitrate'	'icit[c]'
'inner core oligosaccharide lipid A (E coli)'	'icolipa[c]'
'L-Idonate'	'idon-DASH-L[c]'
'IDP'	'idp[c]'
'L-Isoleucine'	'ile-DASH-L[c]'
'L-Isoleucyl-tRNA(Ile)'	'iletrna[c]'
'3-(Imidazol-4-yl)-2-oxopropyl phosphate'	'imacp[c]'
'IMP'	'imp[c]'
'Indole'	'indole[c]'
'myo-Inositol'	'inost[c]'
'Inosine'	'ins[c]'
'Isopentenyl diphosphate'	'ipdp[c]'
'IscS sulfur acceptor protein'	'iscs[c]'
'IscS with bound sulfur'	'iscssh[c]'
'IscU scaffold protein'	'iscu[c]'
'IscU with bound [2Fe-2S] cluster'	'iscu-DASH-2fe2s[c]'
'IscU with two bound [2Fe-2S] clusters'	'iscu-DASH-2fe2s2[c]'
'IscU with bound [4Fe-4S] cluster'	'iscu-DASH-4fe4s[c]'
'Isethionic acid'	'isetac[c]'
'ITP'	'itp[c]'
'potassium'	'k[c]'
'3-Deoxy-D-manno-2-octulosonate'	'kdo[c]'
'KDO(2)-lipid IV(A)'	'kdo2lipid4[c]'
'KDO(2)-lipid IV(A) with laurate'	'kdo2lipid4L[c]'
'KDO(2)-lipid IV(A) with palmitoleoyl'	'kdo2lipid4p[c]'
'3-Deoxy-D-manno-octulosonate 8-phosphate'	'kdo8p[c]'
'KDO-lipid IV(A)'	'kdolipid4[c]'
'kdo-phospho-heptosyl-phospho-heptosyl-heptosyl-kdo2-lipidA'	'kphphhlipa[c]'
'D-Lactate'	'lac-DASH-D[c]'
'L-Lactate'	'lac-DASH-L[c]'
'D-Lactaldehyde'	'lald-DASH-D[c]'
'L-Lactaldehyde'	'lald-DASH-L[c]'
'Lactose'	'lcts[c]'
'L-Leucine'	'leu-DASH-L[c]'
'L-Leucyl-tRNA(Leu)'	'leutrna[c]'
'(R)-S-Lactoylglutathione'	'lgt-DASH-S[c]'
'KDO(2)-lipid (A)'	'lipa[c]'
'cold adapted KDO(2)-lipid (A)'	'lipa-cold[c]'
'2,3,2''3''-Tetrakis(beta-hydroxymyristoyl)-D-glucosaminyl-1,6-beta-D-glucosamine 1,4''-bisphosphate'	'lipidA[c]'
'Lipid A Disaccharide'	'lipidAds[c]'
'2,3-Bis(3-hydroxytetradecanoyl)-beta-D-glucosaminyl 1-phosphate'	'lipidX[c]'
'lipoyl-AMP'	'lipoamp[c]'
'Lipoate'	'lipoate[c]'
'lipoate (protein bound)'	'lipopb[c]'
'L-Lysine'	'lys-DASH-L[c]'
'L-Lysine-tRNA (Lys)'	'lystrna[c]'
'L-Lyxose'	'lyx-DASH-L[c]'
'D-Malate'	'mal-DASH-D[c]'
'L-Malate'	'mal-DASH-L[c]'
'Malonyl-[acyl-carrier protein]'	'malACP[c]'
'Malonyl-CoA'	'malcoa[c]'
'malonyl-CoA methyl ester'	'malcoame[c]'
'Maltose'	'malt[c]'
'Maltose 6''-phosphate'	'malt6p[c]'
'Maltoheptaose'	'malthp[c]'
'Maltohexaose'	'malthx[c]'
'Maltopentaose'	'maltpt[c]'
'Maltotriose'	'malttr[c]'
'Maltotetraose'	'maltttr[c]'
'D-Mannose'	'man[c]'
'D-Mannose 1-phosphate'	'man1p[c]'
'D-Mannose 6-phosphate'	'man6p[c]'
'2(alpha-D-Mannosyl-6-phosphate)-D-glycerate'	'man6pglyc[c]'
'D-Mannonate'	'mana[c]'
'(2R,4S)-2-methyl-2,4-dihydroxydihydrofuran-3-one'	'mdhdhf[c]'
'Melibiose'	'melib[c]'
'Methanol'	'meoh[c]'
'Mercaptopyruvate'	'mercppyr[c]'
'D-Methionine'	'met-DASH-D[c]'
'L-Methionine'	'met-DASH-L[c]'
'5,10-Methenyltetrahydrofolate'	'methf[c]'
'L-methionine-R-sulfoxide'	'metsox-DASH-R-DASH-L[c]'
'L-Methionine Sulfoxide'	'metsox-DASH-S-DASH-L[c]'
'L-Methionyl-tRNA (Met)'	'mettrna[c]'
'magnesium'	'mg2[c]'
'1D-myo-Inositol 1-phosphate'	'mi1p-DASH-D[c]'
'methylisocitrate'	'micit[c]'
'5,10-Methylenetetrahydrofolate'	'mlthf[c]'
'(S)-Methylmalonyl-CoA'	'mmcoa-DASH-S[c]'
'S-Methyl-L-methionine'	'mmet[c]'
'Mn2+'	'mn2[c]'
'D-Mannitol 1-phosphate'	'mnl1p[c]'
'MoaD Protein with bound AMP'	'moadamp[c]'
'MoaD Protein with carboxylate'	'moadcoo[c]'
'MoaD Protein with thiocarboxylate'	'moadcosh[c]'
'Molybdate'	'mobd[c]'
'molybdenum cofactor'	'moco[c]'
'molybdopterin cytosine dinucleotide'	'mococdp[c]'
'molybdopterin guanine dinucleotide'	'mocogdp[c]'
'molybdopterin'	'mpt[c]'
'adenylated molybdopterin'	'mptamp[c]'
'Menaquinol 8'	'mql8[c]'
'Menaquinone 8'	'mqn8[c]'
'Malonate semialdehyde'	'msa[c]'
'methanesulfonate'	'mso3[c]'
'Methylglyoxal'	'mthgxl[c]'
'(2R,4S)-2-methyl-2,3,3,4-tetrahydroxytetrahydrofuran'	'mththf[c]'
'Myristoyl-ACP (n-C14:0ACP)'	'myrsACP[c]'
'Nitrous oxide'	'n2o[c]'
'N8-Acetylspermidine'	'n8aspmd[c]'
'Sodium'	'na1[c]'
'N-3-aminopropyl-1,5-diaminopentane'	'na15dap[c]'
'Nicotinate'	'nac[c]'
'Nicotinamide adenine dinucleotide'	'nad[c]'
'Nicotinamide adenine dinucleotide - reduced'	'nadh[c]'
'Nicotinamide adenine dinucleotide phosphate'	'nadp[c]'
'Nicotinamide adenine dinucleotide phosphate - reduced'	'nadph[c]'
'Nicotinamide'	'ncam[c]'
'Ammonium'	'nh4[c]'
'nickel'	'ni2[c]'
'Nicotinate D-ribonucleotide'	'nicrnt[c]'
'NMN'	'nmn[c]'
'Nitric oxide'	'no[c]'
'Nitrite'	'no2[c]'
'Nitrate'	'no3[c]'
'O16 antigen undecaprenyl diphosphate'	'o16aund[c]'
'O2'	'o2[c]'
'Superoxide anion'	'o2s[c]'
'Oxaloacetate'	'oaa[c]'
'trans-Oct-2-enoyl-CoA'	'oc2coa[c]'
'Octanoyl-ACP (n-C8:0ACP)'	'ocACP[c]'
'Octanoyl-CoA (n-C8:0CoA)'	'occoa[c]'
'octadecanoate (n-C18:0)'	'ocdca[c]'
'Octadecanoyl-ACP (n-C18:0ACP)'	'ocdcaACP[c]'
'Octadecanoyl-phosphate (n-C18:0)'	'ocdcap[c]'
'octadecenoate (n-C18:1)'	'ocdcea[c]'
'Octadecanoyl-phosphate (n-C18:1)'	'ocdceap[c]'
'octanoate (n-C8:0)'	'octa[c]'
'octanoate (protein bound)'	'octapb[c]'
'all-trans-Octaprenyl diphosphate'	'octdp[c]'
'cis-octadec-11-enoyl-[acyl-carrier protein] (n-C18:1)'	'octeACP[c]'
'trans-Octadec-2-enoyl-CoA'	'od2coa[c]'
'Octadecenoyl-CoA (n-C18:1CoA)'	'odecoa[c]'
'3-Oxo-glutaryl-[acyl-carrier protein] methyl ester'	'ogmeACP[c]'
'2-Oxo-3-hydroxy-4-phosphobutanoate'	'ohpb[c]'
'2-Oxopent-4-enoate'	'op4en[c]'
'3-Oxo-pimeloyl-[acyl-carrier protein] methyl ester'	'opmeACP[c]'
'Ornithine'	'orn[c]'
'Orotate'	'orot[c]'
'Orotidine 5''-phosphate'	'orot5p[c]'
'Oxalate'	'oxa[c]'
'3-Oxoadipyl-CoA'	'oxadpcoa[c]'
'Oxalyl-CoA'	'oxalcoa[c]'
'Oxamate'	'oxam[c]'
'Oxalureate'	'oxur[c]'
'1,2-didodecanoyl-sn-glycerol 3-phosphate'	'pa120[c]'
'1,2-ditetradecanoyl-sn-glycerol 3-phosphate'	'pa140[c]'
'1,2-ditetradec-7-enoyl-sn-glycerol 3-phosphate'	'pa141[c]'
'1,2-dihexadecanoyl-sn-glycerol 3-phosphate'	'pa160[c]'
'1,2-dihexadec-9-enoyl-sn-glycerol 3-phosphate'	'pa161[c]'
'1,2-dioctadecanoyl-sn-glycerol 3-phosphate'	'pa180[c]'
'1,2-dioctadec-11-enoyl-sn-glycerol 3-phosphate'	'pa181[c]'
'Phenylacetic acid'	'pac[c]'
'Phenylacetaldehyde'	'pacald[c]'
'Palmitoyl-ACP (n-C16:0ACP)'	'palmACP[c]'
'Pantetheine 4''-phosphate'	'pan4p[c]'
'(R)-Pantoate'	'pant-DASH-R[c]'
'Adenosine 3'',5''-bisphosphate'	'pap[c]'
'3''-Phosphoadenylyl sulfate'	'paps[c]'
'Pyridoxine 5''-phosphate'	'pdx5p[c]'
'phosphatidylethanolamine (didodecanoyl, n-C12:0)'	'pe120[c]'
'phosphatidylethanolamine (ditetradecanoyl, n-C14:0)'	'pe140[c]'
'phosphatidylethanolamine (ditetradec-7-enoyl, n-C14:1)'	'pe141[c]'
'phosphatidylethanolamine (dihexadecanoyl, n-C16:0)'	'pe160[c]'
'phosphatidylethanolamine (dihexadec-9enoyl, n-C16:1)'	'pe161[c]'
'phosphatidylethanolamine (dioctadecanoyl, n-C18:0)'	'pe180[c]'
'phosphatidylethanolamine (dioctadec-11-enoyl, n-C18:1)'	'pe181[c]'
'Phosphoenolpyruvate'	'pep[c]'
'Phosphatidylglycerol (didodecanoyl, n-C12:0)'	'pg120[c]'
'Phosphatidylglycerol (ditetradecanoyl, n-C14:0)'	'pg140[c]'
'Phosphatidylglycerol (ditetradec-7-enoyl, n-C14:1)'	'pg141[c]'
'Phosphatidylglycerol (dihexadecanoyl, n-C16:0)'	'pg160[c]'
'Phosphatidylglycerol (dihexadec-9-enoyl, n-C16:1)'	'pg161[c]'
'Phosphatidylglycerol (dioctadecanoyl, n-C18:0)'	'pg180[c]'
'Phosphatidylglycerol (dioctadec-11-enoyl, n-C18:1)'	'pg181[c]'
'Phosphatidylglycerophosphate (didodecanoyl, n-C12:0)'	'pgp120[c]'
'Phosphatidylglycerophosphate (ditetradecanoyl, n-C14:0)'	'pgp140[c]'
'Phosphatidylglycerophosphate (ditetradec-7-enoyl, n-C14:1)'	'pgp141[c]'
'Phosphatidylglycerophosphate (dihexadecanoyl, n-C16:0)'	'pgp160[c]'
'Phosphatidylglycerophosphate (dihexadec-9-enoyl, n-C16:1)'	'pgp161[c]'
'Phosphatidylglycerophosphate (dioctadecanoyl, n-C18:0)'	'pgp180[c]'
'Phosphatidylglycerophosphate (dioctadec-11-enoyl, n-C18:1)'	'pgp181[c]'
'Phenylacetyl-CoA'	'phaccoa[c]'
'L-Phenylalanine'	'phe-DASH-L[c]'
'Protoheme'	'pheme[c]'
'L-Phenylalanyl-tRNA(Phe)'	'phetrna[c]'
'phospho-heptosyl-heptosyl-kdo2-lipidA'	'phhlipa[c]'
'O-Phospho-L-homoserine'	'phom[c]'
'phospho-heptosyl-phospho-heptosyl-heptosyl-kdo2-lipidA'	'phphhlipa[c]'
'Phenylpyruvate'	'phpyr[c]'
'O-Phospho-4-hydroxy-L-threonine'	'phthr[c]'
'Phosphate'	'pi[c]'
'Pimeloyl-[acyl-carrier protein]'	'pimACP[c]'
'Pimeloyl-[acyl-carrier protein] methyl ester'	'pmeACP[c]'
'Palmitoyl-CoA (n-C16:0CoA)'	'pmtcoa[c]'
'(R)-Pantothenate'	'pnto-DASH-R[c]'
'Peroxyaminoacrylate'	'poaac[c]'
'Propionate (n-C3:0)'	'ppa[c]'
'Propanal'	'ppal[c]'
'Propanoyl phosphate'	'ppap[c]'
'Porphobilinogen'	'ppbng[c]'
'Propanoyl-CoA'	'ppcoa[c]'
'Guanosine 3'',5''-bis(diphosphate)'	'ppgpp[c]'
'Prephenate'	'pphn[c]'
'Diphosphate'	'ppi[c]'
'Protoporphyrin'	'ppp9[c]'
'Protoporphyrinogen IX'	'pppg9[c]'
'Inorganic triphosphate'	'pppi[c]'
'Phenylpropanoate'	'pppn[c]'
'5-Phospho-beta-D-ribosylamine'	'pram[c]'
'N-(5-Phospho-D-ribosyl)anthranilate'	'pran[c]'
'1-(5-Phosphoribosyl)-AMP'	'prbamp[c]'
'1-(5-Phosphoribosyl)-ATP'	'prbatp[c]'
'7-cyano-7-carbaguanine'	'preq0[c]'
'7-aminomethyl-7-deazaguanine'	'preq1[c]'
'1-(5-Phosphoribosyl)-5-[(5-phosphoribosylamino)methylideneamino]imidazole-4-carboxamide'	'prfp[c]'
'5-[(5-phospho-1-deoxyribulos-1-ylamino)methylideneamino]-1-(5-phosphoribosyl)imidazole-4-carboxamide'	'prlp[c]'
'L-Proline'	'pro-DASH-L[c]'
'L-Prolinylglycine'	'progly[c]'
'L-Prolyl-tRNA(Pro)'	'protrna[c]'
'5-Phospho-alpha-D-ribose 1-diphosphate'	'prpp[c]'
'phosphatidylserine (didodecanoyl, n-C12:0)'	'ps120[c]'
'phosphatidylserine (ditetradecanoyl, n-C14:0)'	'ps140[c]'
'phosphatidylserine (ditetradec-7-enoyl, n-C14:1)'	'ps141[c]'
'phosphatidylserine (dihexadecanoyl, n-C16:0)'	'ps160[c]'
'phosphatidylserine (dihexadec-9-enoyl, n-C16:1)'	'ps161[c]'
'phosphatidylserine (dioctadecanoyl, n-C18:0)'	'ps180[c]'
'phosphatidylserine (dioctadec-11-enoyl, n-C18:1)'	'ps181[c]'
'psicoselysine'	'psclys[c]'
'O-Phospho-L-serine'	'pser-DASH-L[c]'
'Putrescine'	'ptrc[c]'
'Pyridoxamine 5''-phosphate'	'pyam5p[c]'
'Pyridoxamine'	'pydam[c]'
'Pyridoxal'	'pydx[c]'
'Pyridoxal 5''-phosphate'	'pydx5p[c]'
'Pyridoxine'	'pydxn[c]'
'Pyruvate'	'pyr[c]'
'Ubiquinone-8'	'q8[c]'
'Ubiquinol-8'	'q8h2[c]'
'Quinate'	'quin[c]'
'Quinolinate'	'quln[c]'
'D-Ribose 1,5-bisphosphate'	'r15bp[c]'
'alpha-D-Ribose 1-phosphate'	'r1p[c]'
'alpha-D-Ribose 5-phosphate'	'r5p[c]'
'rhamanosyl-N-acetylglucosamyl-undecaprenyl diphosphate'	'ragund[c]'
'Reduced riboflavin'	'rbflvrd[c]'
'L-Ribulose'	'rbl-DASH-L[c]'
'N1-(alpha-D-ribosyl)-5,6-dimethylbenzimidazole'	'rdmbzi[c]'
'Ring 1,2-epoxyphenylacetyl-CoA'	'rephaccoa[c]'
'S-Ribosyl-L-homocysteine'	'rhcys[c]'
'D-Ribose'	'rib-DASH-D[c]'
'Riboflavin'	'ribflv[c]'
'L-Rhamnulose'	'rml[c]'
'L-Rhamnulose 1-phosphate'	'rml1p[c]'
'L-Rhamnose'	'rmn[c]'
'D-Ribulose 5-phosphate'	'ru5p-DASH-D[c]'
'L-Ribulose 5-phosphate'	'ru5p-DASH-L[c]'
'Sedoheptulose 1,7-bisphosphate'	's17bp[c]'
'Sedoheptulose 7-phosphate'	's7p[c]'
'Sarcosine'	'sarcs[c]'
'D-Sorbitol 6-phosphate'	'sbt6p[c]'
'O-Succinylbenzoyl-CoA'	'sbzcoa[c]'
'sirohydrochlorin'	'scl[c]'
'L-Selenocysteinyl-tRNA(Sec)'	'sectrna[c]'
'Selenate'	'sel[c]'
'Selenide'	'seln[c]'
'Selenophosphate'	'selnp[c]'
'D-Serine'	'ser-DASH-D[c]'
'L-Serine'	'ser-DASH-L[c]'
'L-seryl-AMP'	'seramp[c]'
'L-Seryl-tRNA(Ser)'	'sertrna[c]'
'L-Seryl-tRNA(Sec)'	'sertrna-LSQBKT-sec-RSQBKT-[c]'
'Siroheme'	'sheme[c]'
'Shikimate'	'skm[c]'
'Shikimate 5-phosphate'	'skm5p[c]'
'N-Succinyl-LL-2,6-diaminoheptanedioate'	'sl26da[c]'
'N-Succinyl-2-L-amino-6-oxoheptanedioate'	'sl2a6o[c]'
'selenite'	'slnt[c]'
'sulfur dioxide'	'so2[c]'
'Sulfite'	'so3[c]'
'Sulfate'	'so4[c]'
'Spermidine'	'spmd[c]'
'Stearoyl-CoA (n-C18:0CoA)'	'stcoa[c]'
'Sucrose 6-phosphate'	'suc6p[c]'
'N2-Succinyl-L-arginine'	'sucarg[c]'
'o-Succinylbenzoate'	'sucbz[c]'
'Succinate'	'succ[c]'
'Succinyl-CoA'	'succoa[c]'
'N2-Succinyl-L-glutamate'	'sucglu[c]'
'N2-Succinyl-L-glutamate 5-semialdehyde'	'sucgsa[c]'
'O-Succinyl-L-homoserine'	'suchms[c]'
'N2-Succinyl-L-ornithine'	'sucorn[c]'
'Succinic semialdehyde'	'sucsal[c]'
'SufBCD scaffold complex'	'sufbcd[c]'
'SufBCD with bound [2Fe-2S] cluster'	'sufbcd-DASH-2fe2s[c]'
'SufBCD with two bound [2Fe-2S] clusters'	'sufbcd-DASH-2fe2s2[c]'
'SufBCD with bound [4Fe-4S] cluster'	'sufbcd-DASH-4fe4s[c]'
'SufSE sulfur acceptor complex'	'sufse[c]'
'SufSE with bound sulfur'	'sufsesh[c]'
'sulfoacetate'	'sulfac[c]'
'trans-3-cis-11-vacceoyl-[acyl-carrier protein]'	't3c11vaceACP[c]'
'trans-3-cis-5-dodecenoyl-[acyl-carrier protein]'	't3c5ddeceACP[c]'
'trans-3-cis-7-myristoleoyl-[acyl-carrier protein]'	't3c7mrseACP[c]'
'trans-3-cis-9-palmitoleoyl-[acyl-carrier protein]'	't3c9palmeACP[c]'
'D-Tagatose 6-phosphate'	'tag6p-DASH-D[c]'
'D-Tagatose 1,6-biphosphate'	'tagdp-DASH-D[c]'
'D-Tagaturonate'	'tagur[c]'
'D-tartrate'	'tartr-DASH-D[c]'
'L-tartrate'	'tartr-DASH-L[c]'
'Taurine'	'taur[c]'
'Thiocyanate'	'tcynt[c]'
'trans-Tetradec-2-enoyl-CoA'	'td2coa[c]'
'Tetradecanoyl-CoA (n-C14:0CoA)'	'tdcoa[c]'
'trans-Dodec-2-enoyl-[acyl-carrier protein]'	'tddec2eACP[c]'
'cis-tetradec-7-enoyl-[acyl-carrier protein] (n-C14:1)'	'tdeACP[c]'
'trans-Dec-2-enoyl-[acyl-carrier protein]'	'tdec2eACP[c]'
'Tetradecenoyl-CoA (n-C14:1CoA)'	'tdecoa[c]'
'2,3,4,5-Tetrahydrodipicolinate'	'thdp[c]'
'trans-Hex-2-enoyl-[acyl-carrier protein]'	'thex2eACP[c]'
'5,6,7,8-Tetrahydrofolate'	'thf[c]'
'Thiamin'	'thm[c]'
'Thiamin monophosphate'	'thmmp[c]'
'Tetrahydromonapterin'	'thmnp[c]'
'Thiamine diphosphate'	'thmpp[c]'
'5,6,7,8-tetrahydropteridine'	'thptdn[c]'
'L-Threonine'	'thr-DASH-L[c]'
'L-Threonyl-tRNA(Thr)'	'thrtrna[c]'
'Thymine'	'thym[c]'
'Thymidine'	'thymd[c]'
'trimethylamine'	'tma[c]'
'Trimethylamine N-oxide'	'tmao[c]'
'trans-Tetradec-2-enoyl-[acyl-carrier protein]'	'tmrs2eACP[c]'
'trans-Oct-2-enoyl-[acyl-carrier protein]'	'toct2eACP[c]'
'trans-octadec-2-enoyl-[acyl-carrier protein]'	'toctd2eACP[c]'
'trans-Hexadec-2-enoyl-[acyl-carrier protein]'	'tpalm2eACP[c]'
'Oxidized thioredoxin'	'trdox[c]'
'Reduced thioredoxin'	'trdrd[c]'
'Trehalose'	'tre[c]'
'alpha,alpha''-Trehalose 6-phosphate'	'tre6p[c]'
'tRNA(Ala)'	'trnaala[c]'
'tRNA(Arg)'	'trnaarg[c]'
'tRNA(Asn)'	'trnaasn[c]'
'tRNA(Asp)'	'trnaasp[c]'
'tRNA(Cys)'	'trnacys[c]'
'tRNA(Gln)'	'trnagln[c]'
'tRNA (Glu)'	'trnaglu[c]'
'tRNA(Gly)'	'trnagly[c]'
'tRNA(His)'	'trnahis[c]'
'tRNA(Ile)'	'trnaile[c]'
'tRNA(Leu)'	'trnaleu[c]'
'tRNA(Lys)'	'trnalys[c]'
'tRNA(Met)'	'trnamet[c]'
'tRNA(Phe)'	'trnaphe[c]'
'tRNA(Pro)'	'trnapro[c]'
'tRNA(SeCys)'	'trnasecys[c]'
'tRNA(Ser)'	'trnaser[c]'
'tRNA(Thr)'	'trnathr[c]'
'tRNA(Trp)'	'trnatrp[c]'
'tRNA(Tyr)'	'trnatyr[c]'
'tRNA(Val)'	'trnaval[c]'
'L-Tryptophan'	'trp-DASH-L[c]'
'L-Tryptophanyl-tRNA(Trp)'	'trptrna[c]'
'Thiosulfate'	'tsul[c]'
'tetradecanoate (n-C14:0)'	'ttdca[c]'
'Tetradecanoyl-phosphate (n-C14:0)'	'ttdcap[c]'
'tetradecenoate (n-C14:1)'	'ttdcea[c]'
'Tetradecanoyl-phosphate (n-C14:1)'	'ttdceap[c]'
'tungstate'	'tungs[c]'
'L-Tyrosine'	'tyr-DASH-L[c]'
'L-Tyrosyl-tRNA(Tyr)'	'tyrtrna[c]'
'UDP-2,3-bis(3-hydroxytetradecanoyl)glucosamine'	'u23ga[c]'
'UDP-3-O-(3-hydroxytetradecanoyl)-N-acetylglucosamine'	'u3aga[c]'
'UDP-3-O-(3-hydroxytetradecanoyl)-D-glucosamine'	'u3hga[c]'
'undecaprenyl phosphate-4-amino-4-formyl-L-arabinose'	'uLa4fn[c]'
'undecaprenyl phosphate-4-amino-4-deoxy-L-arabinose'	'uLa4n[c]'
'Undecaprenyl-diphospho-N-acetylmuramoyl-(N-acetylglucosamine)-L-ala-D-glu-meso-2,6-diaminopimeloyl-D-ala-D-ala'	'uaagmda[c]'
'UDP-N-acetyl-3-O-(1-carboxyvinyl)-D-glucosamine'	'uaccg[c]'
'UDP-N-acetyl-D-glucosamine'	'uacgam[c]'
'UDP-N-acetyl-D-mannosamine'	'uacmam[c]'
'UDP-N-acetyl-D-mannosaminouronate'	'uacmamu[c]'
'Undecaprenyl-diphospho-N-acetylmuramoyl-L-alanyl-D-glutamyl-meso-2,6-diaminopimeloyl-D-alanyl-D-alanine'	'uagmda[c]'
'UDP-N-acetylmuramoyl-L-alanine'	'uama[c]'
'UDP-N-acetylmuramoyl-L-alanyl-D-glutamate'	'uamag[c]'
'UDP-N-acetylmuramate'	'uamr[c]'
'Undecaprenyl diphosphate'	'udcpdp[c]'
'Undecaprenyl phosphate'	'udcpp[c]'
'UDP'	'udp[c]'
'uridine 5''''-diphospho-{beta}-4-deoxy-4-formamido-L-arabinose'	'udpLa4fn[c]'
'uridine 5''''-diphospho-{beta}-4-deoxy-4-amino-L-arabinose'	'udpLa4n[c]'
'UDP-4-keto-pyranose'	'udpLa4o[c]'
'UDPglucose'	'udpg[c]'
'UDPgalactose'	'udpgal[c]'
'UDP-D-galacto-1,4-furanose'	'udpgalfur[c]'
'UDP-D-glucuronate'	'udpglcur[c]'
'UDP-N-acetylmuramoyl-L-alanyl-D-gamma-glutamyl-meso-2,6-diaminopimelate'	'ugmd[c]'
'UDP-N-acetylmuramoyl-L-alanyl-D-glutamyl-meso-2,6-diaminopimeloyl-D-alanyl-D-alanine'	'ugmda[c]'
'UDP-N-acetylmuramoyl-L-alanyl-D-gamma-glutamyl-meso-2,6-diaminopimelate-D-alanine'	'um4p[c]'
'UMP'	'ump[c]'
'Undecaprenyl diphospho N-acetyl-glucosamine'	'unaga[c]'
'Undecaprenyl-diphospho-N-acetylglucosamine-N-acetylmannosaminuronate'	'unagamu[c]'
'Undecaprenyl-diphospho N-acetylglucosamine-N-acetylmannosaminuronate-N-acetamido-4,6-dideoxy-D-galactose'	'unagamuf[c]'
'Uroporphyrinogen III'	'uppg3[c]'
'Uracil'	'ura[c]'
'Ureidoacrylate peracid'	'uracp[c]'
'Urate'	'urate[c]'
'(-)-Ureidoglycolate'	'urdglyc[c]'
'Urea'	'urea[c]'
'Uridine'	'uri[c]'
'UTP'	'utp[c]'
'L-Valine'	'val-DASH-L[c]'
'L-Valyl-tRNA(Val)'	'valtrna[c]'
'tungsten binding cofactor'	'wco[c]'
'Xanthine'	'xan[c]'
'XDP'	'xdp[c]'
'Xanthosine 5''-phosphate'	'xmp[c]'
'XTP'	'xtp[c]'
'Xanthosine'	'xtsn[c]'
'D-Xylulose 5-phosphate'	'xu5p-DASH-D[c]'
'L-Xylulose 5-phosphate'	'xu5p-DASH-L[c]'
'D-Xylose'	'xyl-DASH-D[c]'
'D-Xylulose'	'xylu-DASH-D[c]'
'L-Xylulose'	'xylu-DASH-L[c]'
'Zinc'	'zn2[c]'
'(R)-Propane-1,2-diol'	'12ppd-DASH-R[e]'
'(S)-Propane-1,2-diol'	'12ppd-DASH-S[e]'
'1,4-alpha-D-glucan'	'14glucan[e]'
'1,5-Diaminopentane'	'15dap[e]'
'2'',3''-Cyclic AMP'	'23camp[e]'
'2'',3''-Cyclic CMP'	'23ccmp[e]'
'2'',3''-Cyclic GMP'	'23cgmp[e]'
'2'',3''-Cyclic UMP'	'23cump[e]'
'2,3-diaminopropionate'	'23dappa[e]'
'meso-2,6-Diaminoheptanedioate'	'26dap-DASH-M[e]'
'2-Dehydro-3-deoxy-D-gluconate'	'2ddglcn[e]'
'3,4-Dihydroxyphenylacetaldehyde'	'34dhpac[e]'
'3''-AMP'	'3amp[e]'
'3''-cmp'	'3cmp[e]'
'3''-GMP'	'3gmp[e]'
'3-hydroxycinnamic acid'	'3hcinnm[e]'
'3-Hydroxypropanoate'	'3hpp[e]'
'3-(3-hydroxy-phenyl)propionate'	'3hpppn[e]'
'3''-UMP'	'3ump[e]'
'4-Aminobutanoate'	'4abut[e]'
'4-Hydroxyphenylacetaldehyde'	'4hoxpacd[e]'
'5-Dehydro-D-gluconate'	'5dglcn[e]'
'5-Methylthio-D-ribose'	'5mtr[e]'
'L-alanine-D-glutamate'	'LalaDglu[e]'
'L-alanine-D-glutamate-meso-2,6-diaminoheptanedioate'	'LalaDgluMdap[e]'
'L-alanine-D-glutamate-meso-2,6-diaminoheptanedioate-D-alanine'	'LalaDgluMdapDala[e]'
'L-alanine-L-glutamate'	'LalaLglu[e]'
'Acetate'	'ac[e]'
'Acetoacetate'	'acac[e]'
'Acetaldehyde'	'acald[e]'
'N-Acetyl-D-galactosamine'	'acgal[e]'
'N-Acetyl-D-galactosamine 1-phosphate'	'acgal1p[e]'
'N-Acetyl-D-glucosamine'	'acgam[e]'
'N-Acetyl-D-glucosamine 1-phosphate'	'acgam1p[e]'
'N-Acetyl-D-mannosamine'	'acmana[e]'
'N-Acetylmuramate'	'acmum[e]'
'N-Acetylneuraminate'	'acnam[e]'
'4-Amino-4-deoxy-L-arabinose modified core oligosaccharide lipid A'	'acolipa[e]'
'O-Acetyl-L-serine'	'acser[e]'
'Adenine'	'ade[e]'
'Adenosine'	'adn[e]'
'Adenosylcobalamin'	'adocbl[e]'
'silver'	'ag[e]'
'Agmatine'	'agm[e]'
'2-Oxoglutarate'	'akg[e]'
'beta-Alanine'	'ala-DASH-B[e]'
'D-Alanine'	'ala-DASH-D[e]'
'L-Alanine'	'ala-DASH-L[e]'
'D-Alanyl-D-alanine'	'alaala[e]'
'D-Allose'	'all-DASH-D[e]'
'Allantoin'	'alltn[e]'
'AMP'	'amp[e]'
'N-Acetyl-D-glucosamine(anhydrous)N-Acetylmuramic acid'	'anhgm[e]'
'L-Arabinose'	'arab-DASH-L[e]'
'Arbutin'	'arbt[e]'
'aerobactin minus Fe3'	'arbtn[e]'
'Aerobactin'	'arbtn-DASH-fe3[e]'
'L-Arginine'	'arg-DASH-L[e]'
'L-Ascorbate'	'ascb-DASH-L[e]'
'L-Asparagine'	'asn-DASH-L[e]'
'arsenite'	'aso3[e]'
'L-Aspartate'	'asp-DASH-L[e]'
'Biotin'	'btn[e]'
'Butyrate (n-C4:0)'	'but[e]'
'butanesulfonate'	'butso3[e]'
'Calcium'	'ca2[e]'
'Cobinamide'	'cbi[e]'
'Cob(I)alamin'	'cbl1[e]'
'Cadmium'	'cd2[e]'
'Cys-Gly'	'cgly[e]'
'Choline'	'chol[e]'
'N,N''-diacetylchitobiose'	'chtbs[e]'
'Citrate'	'cit[e]'
'Chloride'	'cl[e]'
'Chloramphenicol'	'cm[e]'
'CMP'	'cmp[e]'
'CO2'	'co2[e]'
'Co2+'	'cobalt2[e]'
'core oligosaccharide lipid A'	'colipa[e]'
'core oligosaccharide lipid A diphosphate'	'colipap[e]'
'coprogen'	'cpgn[e]'
'coprogen unloaded (no Fe(III))'	'cpgn-DASH-un[e]'
'L-Carnitine'	'crn[e]'
'D-Carnitine'	'crn-DASH-D[e]'
'Cytosine'	'csn[e]'
'Cu+'	'cu[e]'
'Cu2+'	'cu2[e]'
'Hydrogen cyanide'	'cyan[e]'
'Cyanate'	'cynt[e]'
'D-Cysteine'	'cys-DASH-D[e]'
'L-Cysteine'	'cys-DASH-L[e]'
'Cytidine'	'cytd[e]'
'Deoxyadenosine'	'dad-DASH-2[e]'
'dAMP'	'damp[e]'
'Decanoate (n-C10:0)'	'dca[e]'
'dCMP'	'dcmp[e]'
'Deoxycytidine'	'dcyt[e]'
'Dodecanoate (n-C12:0)'	'ddca[e]'
'dGMP'	'dgmp[e]'
'Deoxyguanosine'	'dgsn[e]'
'Dihydroxyacetone'	'dha[e]'
'dIMP'	'dimp[e]'
'Deoxyinosine'	'din[e]'
'Dimethyl sulfide'	'dms[e]'
'Dimethyl sulfoxide'	'dmso[e]'
'Dopamine'	'dopa[e]'
'doxorubicin'	'doxrbcn[e]'
'dTMP'	'dtmp[e]'
'dUMP'	'dump[e]'
'Deoxyuridine'	'duri[e]'
'(enterobacterial common antigen)x4 core oligosaccharide lipid A'	'eca4colipa[e]'
'phosphoethanolamine KDO(2)-lipid (A)'	'enlipa[e]'
'Enterochelin'	'enter[e]'
'Ethanolamine'	'etha[e]'
'ethanesulfonate'	'ethso3[e]'
'Ethanol'	'etoh[e]'
'D-Fructose 6-phosphate'	'f6p[e]'
'Formaldehyde'	'fald[e]'
'Fe2+'	'fe2[e]'
'Fe3+'	'fe3[e]'
'Fe(III)dicitrate'	'fe3dcit[e]'
'ferric 2,3-dihydroxybenzoylserine'	'fe3dhbzs[e]'
'Fe(III)hydroxamate'	'fe3hox[e]'
'Fe(III)hydoxamate, unloaded'	'fe3hox-DASH-un[e]'
'Ferrichrome'	'fecrm[e]'
'Ferrichrome minus Fe(III)'	'fecrm-DASH-un[e]'
'Fe-enterobactin'	'feenter[e]'
'ferroxamine'	'feoxam[e]'
'ferroxamine minus Fe(3)'	'feoxam-DASH-un[e]'
'Formate'	'for[e]'
'D-Fructose'	'fru[e]'
'fructoselysine'	'frulys[e]'
'D-Fructuronate'	'fruur[e]'
'L-Fucose'	'fuc-DASH-L[e]'
'Fumarate'	'fum[e]'
'fusidic acid'	'fusa[e]'
'D-Glucose 1-phosphate'	'g1p[e]'
'sn-Glycero-3-phosphocholine'	'g3pc[e]'
'sn-Glycero-3-phosphoethanolamine'	'g3pe[e]'
'Glycerophosphoglycerol'	'g3pg[e]'
'sn-Glycero-3-phospho-1-inositol'	'g3pi[e]'
'Glycerophosphoserine'	'g3ps[e]'
'D-Glucose 6-phosphate'	'g6p[e]'
'D-Galactose'	'gal[e]'
'beta D-Galactose'	'gal-DASH-bD[e]'
'alpha-D-Galactose 1-phosphate'	'gal1p[e]'
'D-Galactarate'	'galct-DASH-D[e]'
'D-Galactonate'	'galctn-DASH-D[e]'
'L-Galactonate'	'galctn-DASH-L[e]'
'Galactitol'	'galt[e]'
'D-Galacturonate'	'galur[e]'
'D-Glucosamine'	'gam[e]'
'D-Glucosamine 6-phosphate'	'gam6p[e]'
'gamma-butyrobetaine'	'gbbtn[e]'
'GDP'	'gdp[e]'
'D-Glucose'	'glc-DASH-D[e]'
'D-Gluconate'	'glcn[e]'
'D-Glucarate'	'glcr[e]'
'D-Glucuronate'	'glcur[e]'
'D-Glucuronate 1-phosphate'	'glcur1p[e]'
'L-Glutamine'	'gln-DASH-L[e]'
'L-Glutamate'	'glu-DASH-L[e]'
'Glycine'	'gly[e]'
'D-Glyceraldehyde'	'glyald[e]'
'Glycine betaine'	'glyb[e]'
'Glycerol'	'glyc[e]'
'(R)-Glycerate'	'glyc-DASH-R[e]'
'Glycerol 2-phosphate'	'glyc2p[e]'
'Glycerol 3-phosphate'	'glyc3p[e]'
'Glycolate'	'glyclt[e]'
'GMP'	'gmp[e]'
'Guanosine'	'gsn[e]'
'Oxidized glutathione'	'gthox[e]'
'Reduced glutathione'	'gthrd[e]'
'GTP'	'gtp[e]'
'Guanine'	'gua[e]'
'H+'	'h[e]'
'H2'	'h2[e]'
'H2O'	'h2o[e]'
'Hydrogen peroxide'	'h2o2[e]'
'Hydrogen sulfide'	'h2s[e]'
'hepta-acylated core oligosaccharide lipid A (E. coli)'	'hacolipa[e]'
'hepta-acylated KDO(2)-lipid (A)'	'halipa[e]'
'Hexadecanoate (n-C16:0)'	'hdca[e]'
'Hexadecenoate (n-C16:1)'	'hdcea[e]'
'Hg2+'	'hg2[e]'
'L-Histidine'	'his-DASH-L[e]'
'L-Homoserine'	'hom-DASH-L[e]'
'Hexanoate (n-C6:0)'	'hxa[e]'
'Hypoxanthine'	'hxan[e]'
'L-Idonate'	'idon-DASH-L[e]'
'L-Isoleucine'	'ile-DASH-L[e]'
'IMP'	'imp[e]'
'Indole'	'indole[e]'
'myo-Inositol'	'inost[e]'
'Inosine'	'ins[e]'
'Isethionic acid'	'isetac[e]'
'potassium'	'k[e]'
'KDO(2)-lipid IV(A)'	'kdo2lipid4[e]'
'D-Lactate'	'lac-DASH-D[e]'
'L-Lactate'	'lac-DASH-L[e]'
'Lactose'	'lcts[e]'
'L-Leucine'	'leu-DASH-L[e]'
'KDO(2)-lipid (A)'	'lipa[e]'
'cold adapted KDO(2)-lipid (A)'	'lipa-cold[e]'
'Lipoate'	'lipoate[e]'
'L-Lysine'	'lys-DASH-L[e]'
'L-Lyxose'	'lyx-DASH-L[e]'
'D-Malate'	'mal-DASH-D[e]'
'L-Malate'	'mal-DASH-L[e]'
'Maltose'	'malt[e]'
'Maltohexaose'	'malthx[e]'
'Maltopentaose'	'maltpt[e]'
'Maltotriose'	'malttr[e]'
'Maltotetraose'	'maltttr[e]'
'D-Mannose'	'man[e]'
'D-Mannose 6-phosphate'	'man6p[e]'
'2(alpha-D-Mannosyl)-D-glycerate'	'manglyc[e]'
'Melibiose'	'melib[e]'
'Methanol'	'meoh[e]'
'D-Methionine'	'met-DASH-D[e]'
'L-Methionine'	'met-DASH-L[e]'
'L-methionine-R-sulfoxide'	'metsox-DASH-R-DASH-L[e]'
'L-Methionine Sulfoxide'	'metsox-DASH-S-DASH-L[e]'
'magnesium'	'mg2[e]'
'minocycline'	'mincyc[e]'
'myo-Inositol hexakisphosphate'	'minohp[e]'
'S-Methyl-L-methionine'	'mmet[e]'
'Mn2+'	'mn2[e]'
'D-Mannitol'	'mnl[e]'
'Molybdate'	'mobd[e]'
'methanesulfonate'	'mso3[e]'
'Nitrous oxide'	'n2o[e]'
'Sodium'	'na1[e]'
'Nicotinate'	'nac[e]'
'Ammonium'	'nh4[e]'
'nickel'	'ni2[e]'
'NMN'	'nmn[e]'
'Nitric oxide'	'no[e]'
'Nitrite'	'no2[e]'
'Nitrate'	'no3[e]'
'novobiocin'	'novbcn[e]'
'(O16 antigen)x4 core oligosaccharide lipid A'	'o16a4colipa[e]'
'O2'	'o2[e]'
'Superoxide anion'	'o2s[e]'
'octadecanoate (n-C18:0)'	'ocdca[e]'
'octadecenoate (n-C18:1)'	'ocdcea[e]'
'octanoate (n-C8:0)'	'octa[e]'
'Ornithine'	'orn[e]'
'Orotate'	'orot[e]'
'Phenylacetaldehyde'	'pacald[e]'
'Phenethylamine'	'peamn[e]'
'L-Phenylalanine'	'phe-DASH-L[e]'
'Protoheme'	'pheme[e]'
'Phosphate'	'pi[e]'
'(R)-Pantothenate'	'pnto-DASH-R[e]'
'Propionate (n-C3:0)'	'ppa[e]'
'Propanal'	'ppal[e]'
'Phenylpropanoate'	'pppn[e]'
'Phosphonate'	'ppt[e]'
'L-Proline'	'pro-DASH-L[e]'
'L-Prolinylglycine'	'progly[e]'
'psicoselysine'	'psclys[e]'
'O-Phospho-L-serine'	'pser-DASH-L[e]'
'Putrescine'	'ptrc[e]'
'Pyridoxamine'	'pydam[e]'
'Pyridoxal'	'pydx[e]'
'Pyridoxine'	'pydxn[e]'
'Pyruvate'	'pyr[e]'
'Quinate'	'quin[e]'
'alpha-D-Ribose 5-phosphate'	'r5p[e]'
'rifampin'	'rfamp[e]'
'D-Ribose'	'rib-DASH-D[e]'
'L-Rhamnose'	'rmn[e]'
'D-Sorbitol'	'sbt-DASH-D[e]'
'Selenate'	'sel[e]'
'D-Serine'	'ser-DASH-D[e]'
'L-Serine'	'ser-DASH-L[e]'
'Shikimate'	'skm[e]'
'selenite'	'slnt[e]'
'sulfur dioxide'	'so2[e]'
'Sulfite'	'so3[e]'
'Sulfate'	'so4[e]'
'Spermidine'	'spmd[e]'
'Succinate'	'succ[e]'
'Sucrose'	'sucr[e]'
'sulfoacetate'	'sulfac[e]'
'D-tartrate'	'tartr-DASH-D[e]'
'L-tartrate'	'tartr-DASH-L[e]'
'Taurine'	'taur[e]'
'Thiocyanate'	'tcynt[e]'
'Thiamin'	'thm[e]'
'L-Threonine'	'thr-DASH-L[e]'
'L-Threonine O-3-phosphate'	'thrp[e]'
'Thymine'	'thym[e]'
'Thymidine'	'thymd[e]'
'trimethylamine'	'tma[e]'
'Trimethylamine N-oxide'	'tmao[e]'
'Trehalose'	'tre[e]'
'L-Tryptophan'	'trp-DASH-L[e]'
'Thiosulfate'	'tsul[e]'
'tetradecanoate (n-C14:0)'	'ttdca[e]'
'tetradecenoate (n-C14:1)'	'ttdcea[e]'
'tetracycline'	'ttrcyc[e]'
'tungstate'	'tungs[e]'
'Tyramine'	'tym[e]'
'L-Tyrosine'	'tyr-DASH-L[e]'
'Phosphotyrosine'	'tyrp[e]'
'UDP-N-acetyl-D-glucosamine'	'uacgam[e]'
'UDP-N-acetyl-D-galactosamine'	'udpacgal[e]'
'UDPglucose'	'udpg[e]'
'UDPgalactose'	'udpgal[e]'
'UDP-D-glucuronate'	'udpglcur[e]'
'UMP'	'ump[e]'
'Uracil'	'ura[e]'
'Urea'	'urea[e]'
'Uridine'	'uri[e]'
'L-Valine'	'val-DASH-L[e]'
'Xanthine'	'xan[e]'
'Xanthosine 5''-phosphate'	'xmp[e]'
'Xanthosine'	'xtsn[e]'
'D-Xylose'	'xyl-DASH-D[e]'
'L-Xylulose'	'xylu-DASH-L[e]'
'Zinc'	'zn2[e]'
'1,2-Diacyl-sn-glycerol (didodecanoyl, n-C12:0)'	'12dgr120[p]'
'1,2-Diacyl-sn-glycerol (ditetradecanoyl, n-C14:0)'	'12dgr140[p]'
'1,2-Diacyl-sn-glycerol (ditetradec-7-enoyl, n-C14:1)'	'12dgr141[p]'
'1,2-Diacyl-sn-glycerol (dihexadecanoyl, n-C16:0)'	'12dgr160[p]'
'1,2-Diacyl-sn-glycerol (dihexadec-9-enoyl, n-C16:1)'	'12dgr161[p]'
'1,2-Diacyl-sn-glycerol (dioctadecanoyl, n-C18:0)'	'12dgr180[p]'
'1,2-Diacyl-sn-glycerol (dioctadec-11-enoyl, n-C18:1)'	'12dgr181[p]'
'(R)-Propane-1,2-diol'	'12ppd-DASH-R[p]'
'(S)-Propane-1,2-diol'	'12ppd-DASH-S[p]'
'1,4-alpha-D-glucan'	'14glucan[p]'
'1,5-Diaminopentane'	'15dap[p]'
'1-Acyl-sn-glycero-3-phosphoethanolamine (n-C12:0)'	'1agpe120[p]'
'1-Acyl-sn-glycero-3-phosphoethanolamine (n-C14:0)'	'1agpe140[p]'
'1-Acyl-sn-glycero-3-phosphoethanolamine (n-C14:1)'	'1agpe141[p]'
'1-Acyl-sn-glycero-3-phosphoethanolamine (n-C16:0)'	'1agpe160[p]'
'1-Acyl-sn-glycero-3-phosphoethanolamine (n-C16:1)'	'1agpe161[p]'
'1-Acyl-sn-glycero-3-phosphoethanolamine (n-C18:0)'	'1agpe180[p]'
'1-Acyl-sn-glycero-3-phosphoethanolamine (n-C18:1)'	'1agpe181[p]'
'1-Acyl-sn-glycero-3-phosphoglycerol (n-C12:0)'	'1agpg120[p]'
'1-Acyl-sn-glycero-3-phosphoglycerol (n-C14:0)'	'1agpg140[p]'
'1-Acyl-sn-glycero-3-phosphoglycerol (n-C14:1)'	'1agpg141[p]'
'1-Acyl-sn-glycero-3-phosphoglycerol (n-C16:0)'	'1agpg160[p]'
'1-Acyl-sn-glycero-3-phosphoglycerol (n-C16:1)'	'1agpg161[p]'
'1-Acyl-sn-glycero-3-phosphoglycerol (n-C18:0)'	'1agpg180[p]'
'1-Acyl-sn-glycero-3-phosphoglycerol (n-C18:1)'	'1agpg181[p]'
'1-dodecanoyl-sn-glycerol 3-phosphate'	'1ddecg3p[p]'
'1-hexadec-9-enoyl-sn-glycerol 3-phosphate'	'1hdec9eg3p[p]'
'1-hexadecanoyl-sn-glycerol 3-phosphate'	'1hdecg3p[p]'
'1-octadec-11-enoyl-sn-glycerol 3-phosphate'	'1odec11eg3p[p]'
'1-octadecanoyl-sn-glycerol 3-phosphate'	'1odecg3p[p]'
'1-tetradec-7-enoyl-sn-glycerol 3-phosphate'	'1tdec7eg3p[p]'
'1-tetradecanoyl-sn-glycerol 3-phosphate'	'1tdecg3p[p]'
'2'',3''-Cyclic AMP'	'23camp[p]'
'2'',3''-Cyclic CMP'	'23ccmp[p]'
'2'',3''-Cyclic GMP'	'23cgmp[p]'
'2'',3''-Cyclic UMP'	'23cump[p]'
'2,3-diaminopropionate'	'23dappa[p]'
'meso-2,6-Diaminoheptanedioate'	'26dap-DASH-M[p]'
'2-Acyl-sn-glycero-3-phosphoethanolamine (n-C12:0)'	'2agpe120[p]'
'2-Acyl-sn-glycero-3-phosphoethanolamine (n-C14:0)'	'2agpe140[p]'
'2-Acyl-sn-glycero-3-phosphoethanolamine (n-C14:1)'	'2agpe141[p]'
'2-Acyl-sn-glycero-3-phosphoethanolamine (n-C16:0)'	'2agpe160[p]'
'2-Acyl-sn-glycero-3-phosphoethanolamine (n-C16:1)'	'2agpe161[p]'
'2-Acyl-sn-glycero-3-phosphoethanolamine (n-C18:0)'	'2agpe180[p]'
'2-Acyl-sn-glycero-3-phosphoethanolamine (n-C18:1)'	'2agpe181[p]'
'2-Acyl-sn-glycero-3-phosphoglycerol (n-C12:0)'	'2agpg120[p]'
'2-Acyl-sn-glycero-3-phosphoglycerol (n-C14:0)'	'2agpg140[p]'
'2-Acyl-sn-glycero-3-phosphoglycerol (n-C14:1)'	'2agpg141[p]'
'2-Acyl-sn-glycero-3-phosphoglycerol (n-C16:0)'	'2agpg160[p]'
'2-Acyl-sn-glycero-3-phosphoglycerol (n-C16:1)'	'2agpg161[p]'
'2-Acyl-sn-glycero-3-phosphoglycerol (n-C18:0)'	'2agpg180[p]'
'2-Acyl-sn-glycero-3-phosphoglycerol (n-C18:1)'	'2agpg181[p]'
'2-dodecanoyl-sn-glycerol 3-phosphate'	'2ddecg3p[p]'
'2-Dehydro-3-deoxy-D-gluconate'	'2ddglcn[p]'
'2-hexadec-9-enoyl-sn-glycerol 3-phosphate'	'2hdec9eg3p[p]'
'2-hexadecanoyl-sn-glycerol 3-phosphate'	'2hdecg3p[p]'
'2-octadec-11-enoyl-sn-glycerol 3-phosphate'	'2odec11eg3p[p]'
'2-octadecanoyl-sn-glycerol 3-phosphate'	'2odecg3p[p]'
'2-tetradec-7-enoyl-sn-glycerol 3-phosphate'	'2tdec7eg3p[p]'
'2-tetradecanoyl-sn-glycerol 3-phosphate'	'2tdecg3p[p]'
'3,4-Dihydroxyphenylacetaldehyde'	'34dhpac[p]'
'3''-AMP'	'3amp[p]'
'3''-cmp'	'3cmp[p]'
'3''-GMP'	'3gmp[p]'
'3-hydroxycinnamic acid'	'3hcinnm[p]'
'3-Hydroxypropanoate'	'3hpp[p]'
'3-(3-hydroxy-phenyl)propionate'	'3hpppn[p]'
'3''-UMP'	'3ump[p]'
'4-Aminobutanoate'	'4abut[p]'
'4-Hydroxyphenylacetaldehyde'	'4hoxpacd[p]'
'5-Dehydro-D-gluconate'	'5dglcn[p]'
'5-Methylthio-D-ribose'	'5mtr[p]'
'L-alanine-D-glutamate'	'LalaDglu[p]'
'L-alanine-D-glutamate-meso-2,6-diaminoheptanedioate'	'LalaDgluMdap[p]'
'L-alanine-D-glutamate-meso-2,6-diaminoheptanedioate-D-alanine'	'LalaDgluMdapDala[p]'
'L-alanine-L-glutamate'	'LalaLglu[p]'
'Acetate'	'ac[p]'
'Acetoacetate'	'acac[p]'
'Acetaldehyde'	'acald[p]'
'N-Acetyl-D-galactosamine'	'acgal[p]'
'N-Acetyl-D-galactosamine 1-phosphate'	'acgal1p[p]'
'N-Acetyl-D-glucosamine'	'acgam[p]'
'N-Acetyl-D-glucosamine 1-phosphate'	'acgam1p[p]'
'N-Acetyl-D-mannosamine'	'acmana[p]'
'N-Acetylmuramate'	'acmum[p]'
'N-Acetylneuraminate'	'acnam[p]'
'4-Amino-4-deoxy-L-arabinose modified core oligosaccharide lipid A'	'acolipa[p]'
'O-Acetyl-L-serine'	'acser[p]'
'Adenine'	'ade[p]'
'Adenosine'	'adn[p]'
'Adenosylcobalamin'	'adocbl[p]'
'Agmatine'	'agm[p]'
'2-Oxoglutarate'	'akg[p]'
'beta-Alanine'	'ala-DASH-B[p]'
'D-Alanine'	'ala-DASH-D[p]'
'L-Alanine'	'ala-DASH-L[p]'
'D-Alanyl-D-alanine'	'alaala[p]'
'D-Allose'	'all-DASH-D[p]'
'Allantoin'	'alltn[p]'
'applipoprotein'	'alpp[p]'
'AMP'	'amp[p]'
'N-Acetyl-D-glucosamine(anhydrous)N-Acetylmuramic acid'	'anhgm[p]'
'N-Acetyl-D-glucosamine(anhydrous)N-Acetylmuramyl-tripeptide'	'anhgm3p[p]'
'N-Acetyl-D-glucosamine(anhydrous)N-Acetylmuramyl-tetrapeptide'	'anhgm4p[p]'
'L-Arabinose'	'arab-DASH-L[p]'
'Arbutin'	'arbt[p]'
'aerobactin minus Fe3'	'arbtn[p]'
'Aerobactin'	'arbtn-DASH-fe3[p]'
'L-Arginine'	'arg-DASH-L[p]'
'L-Ascorbate'	'ascb-DASH-L[p]'
'L-Asparagine'	'asn-DASH-L[p]'
'arsenite'	'aso3[p]'
'L-Aspartate'	'asp-DASH-L[p]'
'Biotin'	'btn[p]'
'Butyrate (n-C4:0)'	'but[p]'
'butanesulfonate'	'butso3[p]'
'Calcium'	'ca2[p]'
'Cobinamide'	'cbi[p]'
'Cob(I)alamin'	'cbl1[p]'
'Cadmium'	'cd2[p]'
'Cys-Gly'	'cgly[p]'
'Choline'	'chol[p]'
'N,N''-diacetylchitobiose'	'chtbs[p]'
'Citrate'	'cit[p]'
'Chloride'	'cl[p]'
'cardiolipin (tetradodecanoyl, n-C12:0)'	'clpn120[p]'
'cardiolipin (tetratetradecanoyl, n-C14:0)'	'clpn140[p]'
'cardiolipin (tetratetradec-7-enoyl, n-C14:1)'	'clpn141[p]'
'cardiolipin (tetrahexadecanoyl, n-C16:0)'	'clpn160[p]'
'cardiolipin (tetrahexadec-9-enoyl, n-C16:1)'	'clpn161[p]'
'cardiolipin (tetraoctadecanoyl, n-C18:0)'	'clpn180[p]'
'cardiolipin (tetraoctadec-11-enoyl, n-C18:1)'	'clpn181[p]'
'Chloramphenicol'	'cm[p]'
'CMP'	'cmp[p]'
'CO2'	'co2[p]'
'Co2+'	'cobalt2[p]'
'core oligosaccharide lipid A'	'colipa[p]'
'core oligosaccharide lipid A diphosphate'	'colipap[p]'
'coprogen'	'cpgn[p]'
'coprogen unloaded (no Fe(III))'	'cpgn-DASH-un[p]'
'L-Carnitine'	'crn[p]'
'D-Carnitine'	'crn-DASH-D[p]'
'Cytosine'	'csn[p]'
'crotonobetaine'	'ctbt[p]'
'Cu+'	'cu[p]'
'Cu2+'	'cu2[p]'
'Hydrogen cyanide'	'cyan[p]'
'Cyanate'	'cynt[p]'
'D-Cysteine'	'cys-DASH-D[p]'
'L-Cysteine'	'cys-DASH-L[p]'
'Cytidine'	'cytd[p]'
'Deoxyadenosine'	'dad-DASH-2[p]'
'dAMP'	'damp[p]'
'Decanoate (n-C10:0)'	'dca[p]'
'dCMP'	'dcmp[p]'
'Deoxycytidine'	'dcyt[p]'
'Dodecanoate (n-C12:0)'	'ddca[p]'
'dGMP'	'dgmp[p]'
'Deoxyguanosine'	'dgsn[p]'
'Dihydroxyacetone'	'dha[p]'
'dIMP'	'dimp[p]'
'Deoxyinosine'	'din[p]'
'Dimethyl sulfide'	'dms[p]'
'Dimethyl sulfoxide'	'dmso[p]'
'Dopamine'	'dopa[p]'
'doxorubicin'	'doxrbcn[p]'
'periplasmic protein disulfide isomerase I (oxidized)'	'dsbaox[p]'
'periplasmic protein disulfide isomerase I (reduced)'	'dsbard[p]'
'protein disulfide isomerase II (oxidized)'	'dsbcox[p]'
'protein disulfide isomerase II (reduced)'	'dsbcrd[p]'
'periplasmic disulfide isomerase/thiol-disulphide oxidase (oxidized)'	'dsbgox[p]'
'periplasmic disulfide isomerase/thiol-disulphide oxidase (reduced)'	'dsbgrd[p]'
'dTMP'	'dtmp[p]'
'dUMP'	'dump[p]'
'Deoxyuridine'	'duri[p]'
'(enterobacterial common antigen)x2 undecaprenyl-diphosphate'	'eca2und[p]'
'(enterobacterial common antigen)x3 undecaprenyl-diphosphate'	'eca3und[p]'
'(enterobacterial common antigen)x4 core oligosaccharide lipid A'	'eca4colipa[p]'
'(enterobacterial common antigen)x4 undecaprenyl-diphosphate'	'eca4und[p]'
'phosphoethanolamine KDO(2)-lipid (A)'	'enlipa[p]'
'Enterochelin'	'enter[p]'
'Ethanolamine'	'etha[p]'
'ethanesulfonate'	'ethso3[p]'
'Ethanol'	'etoh[p]'
'D-Fructose 6-phosphate'	'f6p[p]'
'Formaldehyde'	'fald[p]'
'Fe2+'	'fe2[p]'
'Fe3+'	'fe3[p]'
'Fe(III)dicitrate'	'fe3dcit[p]'
'ferric 2,3-dihydroxybenzoylserine'	'fe3dhbzs[p]'
'Fe(III)hydroxamate'	'fe3hox[p]'
'Fe(III)hydoxamate, unloaded'	'fe3hox-DASH-un[p]'
'Ferrichrome'	'fecrm[p]'
'Ferrichrome minus Fe(III)'	'fecrm-DASH-un[p]'
'Fe-enterobactin'	'feenter[p]'
'ferroxamine'	'feoxam[p]'
'ferroxamine minus Fe(3)'	'feoxam-DASH-un[p]'
'Formate'	'for[p]'
'D-Fructose'	'fru[p]'
'fructoselysine'	'frulys[p]'
'D-Fructuronate'	'fruur[p]'
'L-Fucose'	'fuc-DASH-L[p]'
'Fumarate'	'fum[p]'
'fusidic acid'	'fusa[p]'
'D-Glucose 1-phosphate'	'g1p[p]'
'sn-Glycero-3-phosphocholine'	'g3pc[p]'
'sn-Glycero-3-phosphoethanolamine'	'g3pe[p]'
'Glycerophosphoglycerol'	'g3pg[p]'
'sn-Glycero-3-phospho-1-inositol'	'g3pi[p]'
'Glycerophosphoserine'	'g3ps[p]'
'D-Glucose 6-phosphate'	'g6p[p]'
'D-Galactose'	'gal[p]'
'beta D-Galactose'	'gal-DASH-bD[p]'
'alpha-D-Galactose 1-phosphate'	'gal1p[p]'
'D-Galactarate'	'galct-DASH-D[p]'
'D-Galactonate'	'galctn-DASH-D[p]'
'L-Galactonate'	'galctn-DASH-L[p]'
'Galactitol'	'galt[p]'
'D-Galacturonate'	'galur[p]'
'D-Glucosamine'	'gam[p]'
'D-Glucosamine 6-phosphate'	'gam6p[p]'
'gamma-butyrobetaine'	'gbbtn[p]'
'GDP'	'gdp[p]'
'D-Glucose'	'glc-DASH-D[p]'
'D-Gluconate'	'glcn[p]'
'D-Glucarate'	'glcr[p]'
'D-Glucuronate'	'glcur[p]'
'D-Glucuronate 1-phosphate'	'glcur1p[p]'
'L-Glutamine'	'gln-DASH-L[p]'
'L-Glutamate'	'glu-DASH-L[p]'
'Glycine'	'gly[p]'
'D-Glyceraldehyde'	'glyald[p]'
'Glycine betaine'	'glyb[p]'
'Glycerol'	'glyc[p]'
'(R)-Glycerate'	'glyc-DASH-R[p]'
'Glycerol 2-phosphate'	'glyc2p[p]'
'Glycerol 3-phosphate'	'glyc3p[p]'
'Glycolate'	'glyclt[p]'
'GMP'	'gmp[p]'
'Guanosine'	'gsn[p]'
'Oxidized glutathione'	'gthox[p]'
'Reduced glutathione'	'gthrd[p]'
'GTP'	'gtp[p]'
'Guanine'	'gua[p]'
'H+'	'h[p]'
'H2'	'h2[p]'
'H2O'	'h2o[p]'
'Hydrogen peroxide'	'h2o2[p]'
'Hydrogen sulfide'	'h2s[p]'
'Hexadecanoate (n-C16:0)'	'hdca[p]'
'Hexadecenoate (n-C16:1)'	'hdcea[p]'
'Hg2+'	'hg2[p]'
'L-Histidine'	'his-DASH-L[p]'
'L-Homoserine'	'hom-DASH-L[p]'
'Hexanoate (n-C6:0)'	'hxa[p]'
'Hypoxanthine'	'hxan[p]'
'L-Idonate'	'idon-DASH-L[p]'
'L-Isoleucine'	'ile-DASH-L[p]'
'IMP'	'imp[p]'
'Indole'	'indole[p]'
'myo-Inositol'	'inost[p]'
'Inosine'	'ins[p]'
'Isethionic acid'	'isetac[p]'
'potassium'	'k[p]'
'KDO(2)-lipid IV(A)'	'kdo2lipid4[p]'
'D-Lactate'	'lac-DASH-D[p]'
'L-Lactate'	'lac-DASH-L[p]'
'Lactose'	'lcts[p]'
'L-Leucine'	'leu-DASH-L[p]'
'KDO(2)-lipid (A)'	'lipa[p]'
'cold adapted KDO(2)-lipid (A)'	'lipa-cold[p]'
'Lipoate'	'lipoate[p]'
'lipoprotein'	'lpp[p]'
'L-Lysine'	'lys-DASH-L[p]'
'L-Lyxose'	'lyx-DASH-L[p]'
'D-Malate'	'mal-DASH-D[p]'
'L-Malate'	'mal-DASH-L[p]'
'Maltose'	'malt[p]'
'Maltohexaose'	'malthx[p]'
'Maltopentaose'	'maltpt[p]'
'Maltotriose'	'malttr[p]'
'Maltotetraose'	'maltttr[p]'
'D-Mannose'	'man[p]'
'D-Mannose 6-phosphate'	'man6p[p]'
'2(alpha-D-Mannosyl)-D-glycerate'	'manglyc[p]'
'Melibiose'	'melib[p]'
'Methanol'	'meoh[p]'
'D-Methionine'	'met-DASH-D[p]'
'L-Methionine'	'met-DASH-L[p]'
'L-methionine-R-sulfoxide'	'metsox-DASH-R-DASH-L[p]'
'L-Methionine Sulfoxide'	'metsox-DASH-S-DASH-L[p]'
'magnesium'	'mg2[p]'
'minocycline'	'mincyc[p]'
'myo-Inositol hexakisphosphate'	'minohp[p]'
'S-Methyl-L-methionine'	'mmet[p]'
'Mn2+'	'mn2[p]'
'D-Mannitol'	'mnl[p]'
'Molybdate'	'mobd[p]'
'methanesulfonate'	'mso3[p]'
'two linked disacharide tripeptide murein units (uncrosslinked, middle of chain)'	'murein3p3p[p]'
'two disacharide linked murein units, tripeptide crosslinked tripeptide (A2pm->A2pm) (middle of chain)'	'murein3px3p[p]'
'two disacharide linked murein units, tripeptide crosslinked tetrapeptide (A2pm->D-ala) (middle of chain)'	'murein3px4p[p]'
'two linked disacharide tetrapeptide and tripeptide murein units (uncrosslinked, middle of chain)'	'murein4p3p[p]'
'two linked disacharide tetrapeptide murein units (uncrosslinked, middle of chain)'	'murein4p4p[p]'
'two disacharide linked murein units, tetrapeptide corsslinked tetrapeptide (A2pm->D-ala) (middle of chain)'	'murein4px4p[p]'
'three disacharide linked murein units (tetrapeptide crosslinked tetrapeptide (A2pm->D-ala), one uncrosslinked tetrapaptide) (middle of chain)'	'murein4px4p4p[p]'
'three disacharide linked murein units (tetrapeptide crosslinked tetrapeptide (A2pm->D-ala) & tetrapeptide corsslinked tetrapeptide (A2pm->D-ala)) (middle of chain)'	'murein4px4px4p[p]'
'two linked disacharide pentapeptide and tripeptide murein units (uncrosslinked, middle of chain)'	'murein5p3p[p]'
'two linked disacharide pentapeptide and tetrapeptide murein units (uncrosslinked, middle of chain)'	'murein5p4p[p]'
'two linked disacharide pentapeptide murein units (uncrosslinked, middle of chain)'	'murein5p5p[p]'
'three linked disacharide pentapeptide murein units (uncrosslinked, middle of chain)'	'murein5p5p5p[p]'
'two disacharide linked murein units, pentapeptide corsslinked tripeptide (A2pm->A2pm) (middle of chain)'	'murein5px3p[p]'
'two disacharide linked murein units, pentapeptide crosslinked tetrapeptide (A2pm->D-ala) (middle of chain)'	'murein5px4p[p]'
'three disacharide linked murein units (pentapeptide crosslinked tetrapeptide (A2pm->D-ala) tetrapeptide corsslinked tetrapeptide (A2pm->D-ala)) (middle of chain)'	'murein5px4px4p[p]'
'Nitrous oxide'	'n2o[p]'
'Sodium'	'na1[p]'
'Nicotinate'	'nac[p]'
'Ammonium'	'nh4[p]'
'nickel'	'ni2[p]'
'NMN'	'nmn[p]'
'Nitric oxide'	'no[p]'
'Nitrite'	'no2[p]'
'Nitrate'	'no3[p]'
'novobiocin'	'novbcn[p]'
'(O16 antigen)x2 undecaprenyl diphosphate'	'o16a2und[p]'
'(O16 antigen)x3 undecaprenyl diphosphate'	'o16a3und[p]'
'(O16 antigen)x4 core oligosaccharide lipid A'	'o16a4colipa[p]'
'(O16 antigen)x4 undecaprenyl diphosphate'	'o16a4und[p]'
'O16 antigen undecaprenyl diphosphate'	'o16aund[p]'
'O2'	'o2[p]'
'Superoxide anion'	'o2s[p]'
'octadecanoate (n-C18:0)'	'ocdca[p]'
'octadecenoate (n-C18:1)'	'ocdcea[p]'
'octanoate (n-C8:0)'	'octa[p]'
'Ornithine'	'orn[p]'
'Orotate'	'orot[p]'
'1,2-didodecanoyl-sn-glycerol 3-phosphate'	'pa120[p]'
'1,2-ditetradecanoyl-sn-glycerol 3-phosphate'	'pa140[p]'
'1,2-ditetradec-7-enoyl-sn-glycerol 3-phosphate'	'pa141[p]'
'1,2-dihexadecanoyl-sn-glycerol 3-phosphate'	'pa160[p]'
'1,2-dihexadec-9-enoyl-sn-glycerol 3-phosphate'	'pa161[p]'
'1,2-dioctadecanoyl-sn-glycerol 3-phosphate'	'pa180[p]'
'1,2-dioctadec-11-enoyl-sn-glycerol 3-phosphate'	'pa181[p]'
'Phenylacetaldehyde'	'pacald[p]'
'phosphatidylethanolamine (didodecanoyl, n-C12:0)'	'pe120[p]'
'phosphatidylethanolamine (ditetradecanoyl, n-C14:0)'	'pe140[p]'
'phosphatidylethanolamine (ditetradec-7-enoyl, n-C14:1)'	'pe141[p]'
'phosphatidylethanolamine (dihexadecanoyl, n-C16:0)'	'pe160[p]'
'phosphatidylethanolamine (dihexadec-9enoyl, n-C16:1)'	'pe161[p]'
'phosphatidylethanolamine (dioctadecanoyl, n-C18:0)'	'pe180[p]'
'phosphatidylethanolamine (dioctadec-11-enoyl, n-C18:1)'	'pe181[p]'
'Phenethylamine'	'peamn[p]'
'Phosphatidylglycerol (didodecanoyl, n-C12:0)'	'pg120[p]'
'Phosphatidylglycerol (ditetradecanoyl, n-C14:0)'	'pg140[p]'
'Phosphatidylglycerol (ditetradec-7-enoyl, n-C14:1)'	'pg141[p]'
'Phosphatidylglycerol (dihexadecanoyl, n-C16:0)'	'pg160[p]'
'Phosphatidylglycerol (dihexadec-9-enoyl, n-C16:1)'	'pg161[p]'
'Phosphatidylglycerol (dioctadecanoyl, n-C18:0)'	'pg180[p]'
'Phosphatidylglycerol (dioctadec-11-enoyl, n-C18:1)'	'pg181[p]'
'Phosphatidylglycerophosphate (didodecanoyl, n-C12:0)'	'pgp120[p]'
'Phosphatidylglycerophosphate (ditetradecanoyl, n-C14:0)'	'pgp140[p]'
'Phosphatidylglycerophosphate (ditetradec-7-enoyl, n-C14:1)'	'pgp141[p]'
'Phosphatidylglycerophosphate (dihexadecanoyl, n-C16:0)'	'pgp160[p]'
'Phosphatidylglycerophosphate (dihexadec-9-enoyl, n-C16:1)'	'pgp161[p]'
'Phosphatidylglycerophosphate (dioctadecanoyl, n-C18:0)'	'pgp180[p]'
'Phosphatidylglycerophosphate (dioctadec-11-enoyl, n-C18:1)'	'pgp181[p]'
'L-Phenylalanine'	'phe-DASH-L[p]'
'Protoheme'	'pheme[p]'
'Phosphate'	'pi[p]'
'(R)-Pantothenate'	'pnto-DASH-R[p]'
'Propionate (n-C3:0)'	'ppa[p]'
'Propanal'	'ppal[p]'
'Phenylpropanoate'	'pppn[p]'
'Phosphonate'	'ppt[p]'
'L-Proline'	'pro-DASH-L[p]'
'L-Prolinylglycine'	'progly[p]'
'psicoselysine'	'psclys[p]'
'O-Phospho-L-serine'	'pser-DASH-L[p]'
'Putrescine'	'ptrc[p]'
'Pyridoxamine'	'pydam[p]'
'Pyridoxal'	'pydx[p]'
'Pyridoxine'	'pydxn[p]'
'Pyruvate'	'pyr[p]'
'Quinate'	'quin[p]'
'alpha-D-Ribose 5-phosphate'	'r5p[p]'
'rifampin'	'rfamp[p]'
'D-Ribose'	'rib-DASH-D[p]'
'L-Rhamnose'	'rmn[p]'
'D-Sorbitol'	'sbt-DASH-D[p]'
'Selenate'	'sel[p]'
'D-Serine'	'ser-DASH-D[p]'
'L-Serine'	'ser-DASH-L[p]'
'Shikimate'	'skm[p]'
'selenite'	'slnt[p]'
'sulfur dioxide'	'so2[p]'
'Sulfite'	'so3[p]'
'Sulfate'	'so4[p]'
'Spermidine'	'spmd[p]'
'Succinate'	'succ[p]'
'Sucrose'	'sucr[p]'
'sulfoacetate'	'sulfac[p]'
'D-tartrate'	'tartr-DASH-D[p]'
'L-tartrate'	'tartr-DASH-L[p]'
'Taurine'	'taur[p]'
'Thiocyanate'	'tcynt[p]'
'Thiamin'	'thm[p]'
'L-Threonine'	'thr-DASH-L[p]'
'L-Threonine O-3-phosphate'	'thrp[p]'
'Thymine'	'thym[p]'
'Thymidine'	'thymd[p]'
'trimethylamine'	'tma[p]'
'Trimethylamine N-oxide'	'tmao[p]'
'Trehalose'	'tre[p]'
'L-Tryptophan'	'trp-DASH-L[p]'
'Thiosulfate'	'tsul[p]'
'tetradecanoate (n-C14:0)'	'ttdca[p]'
'tetradecenoate (n-C14:1)'	'ttdcea[p]'
'tetracycline'	'ttrcyc[p]'
'tungstate'	'tungs[p]'
'Tyramine'	'tym[p]'
'L-Tyrosine'	'tyr-DASH-L[p]'
'Phosphotyrosine'	'tyrp[p]'
'undecaprenyl phosphate-4-amino-4-deoxy-L-arabinose'	'uLa4n[p]'
'UDP-N-acetyl-D-glucosamine'	'uacgam[p]'
'Undecaprenyl diphosphate'	'udcpdp[p]'
'Undecaprenyl phosphate'	'udcpp[p]'
'UDP-N-acetyl-D-galactosamine'	'udpacgal[p]'
'UDPglucose'	'udpg[p]'
'UDPgalactose'	'udpgal[p]'
'UDP-D-glucuronate'	'udpglcur[p]'
'UMP'	'ump[p]'
'Undecaprenyl-diphospho N-acetylglucosamine-N-acetylmannosaminuronate-N-acetamido-4,6-dideoxy-D-galactose'	'unagamuf[p]'
'Uracil'	'ura[p]'
'Urea'	'urea[p]'
'Uridine'	'uri[p]'
'L-Valine'	'val-DASH-L[p]'
'Xanthine'	'xan[p]'
'Xanthosine 5''-phosphate'	'xmp[p]'
'Xanthosine'	'xtsn[p]'
'D-Xylose'	'xyl-DASH-D[p]'
'L-Xylulose'	'xylu-DASH-L[p]'
'Zinc'	'zn2[p]'

## Sheet: Estimated fluxes
Model reactions / OD	0.05	0.15	0.25	0.35	0.45	0.55	0.65	0.75	0.85	0.95	1.05	1.15	1.25	1.35	1.45	1.55	1.65	1.75	1.85	1.95	2.05	2.15	2.25	2.35	2.45	2.55	2.65	2.75	2.85	2.95	3.05	3.15	3.25	3.35	3.45	3.55	3.65	3.75	3.85	3.95	4.05	4.15	4.25	4.35	4.45
'Sink needed to allow p-Cresol to leave system'	0	0	0	0	0	0	0	0	0	0	0	0	0	0	0	0	0	0.000168527	0	0	0	0	0	0	0	0	0	0	0	0	0	0	0	0	0	0	0	0	0	0	0	0	0	0	0
'Sink needed to allow 5''-deoxyribose to leave system'	2.27702e-06	2.16954e-06	2.00748e-06	1.99742e-06	2.0075e-06	2.07511e-06	2.09344e-06	2.10866e-06	2.85723e-06	3.26711e-06	3.9677e-06	4.56967e-06	4.71934e-06	5.2037e-06	5.33692e-06	5.38409e-06	5.55557e-06	0.000848679	4.93671e-06	4.60915e-06	4.50864e-06	4.38193e-06	0.000471016	0.000448301	0.000447752	0.000433972	0.000419019	0.000405287	0.000392505	0.000381054	0.000368664	0.000352216	0.000334311	0.000318509	0.000318291	0.000294273	0.000275245	0.000257849	0.000240385	0.000225256	0.00020635	0.000192889	1.54298e-06	1.44247e-06	1.26088e-06
'Sink needed to allow aminoacetaldehyde to leave system'	0	0	0	0	0	0	0	0	0	0	0	0	0	0	0	0	0	0	0	0	0	0	0	0	0	0	0	0	0	0	0	0	0	0	0	0	0	0	0	0	0	0	0	0	0
'Sink needed to allow S-Adenosyl-4-methylthio-2-oxobutanoate to leave system'	2.27702e-06	2.16954e-06	2.00748e-06	1.99742e-06	2.0075e-06	2.07511e-06	2.09344e-06	2.10866e-06	2.14292e-06	2.17807e-06	2.1642e-06	2.10908e-06	2.02257e-06	1.95139e-06	1.88362e-06	1.7947e-06	1.66667e-06	1.51145e-06	1.34638e-06	1.20239e-06	1.12716e-06	1.09548e-06	1.0467e-06	9.96224e-07	9.95005e-07	9.64382e-07	9.31153e-07	9.00638e-07	8.72233e-07	8.46787e-07	8.19254e-07	7.82993e-07	7.4374e-07	7.09112e-07	7.08888e-07	6.55396e-07	6.1279e-07	5.73849e-07	5.34585e-07	5.00568e-07	4.58556e-07	4.28642e-07	3.85745e-07	3.60617e-07	3.1522e-07
'Sink needed to allow (2R,4S)-2-methyl-2,3,3,4-tetrahydroxytetrahydrofuran to leave system'	0.0015256	0.00145359	0.00134501	0.00133827	0.00134502	0.00139032	0.0014026	0.0014128	0.00143576	0.00145931	0.00145001	0.00141308	0.00135512	0.00130743	0.00126202	0.00120245	0.00111667	0.99666	0.000902072	0.000805599	0.000755196	0.000733972	0.00959886	0.167994	0.311774	0.421661	0.544288	0.634874	0.711599	0.737282	0.739944	0.731148	0.701024	0.629703	0.58389	0.467471	0.408843	0.3413	0.27401	0.184646	0.095515	0.0107745	0.000258449	0.000241613	0.000211197
'Sink needed to allow oxamate to leave system'	0.898588	0.367188	0.237585	0.0872479	0.0525744	0	0	0	0	0	0	0	0	0	0	0	0	0	0	0	0	0	0	0	0	0	0	0	0	0	0	0	0	0	0	0	0	0	0	0	0	0	0	0	0
'E. coli biomass objective function (iJO1366) - WT - with 53.95 GAM estimate'	1.13851	1.08477	1.00374	0.998709	1.00375	1.03756	1.04672	1.05433	1.07146	1.08904	1.0821	1.05454	1.01129	0.975694	0.941809	0.897349	0.833335	0.755725	0.673188	0.601193	0.563579	0.547741	0.523351	0.498112	0.497502	0.482191	0.465577	0.450319	0.436117	0.423393	0.409627	0.391497	0.37187	0.354556	0.354444	0.327698	0.306395	0.286924	0.267293	0.250284	0.229278	0.214321	0.192873	0.180308	0.15761
'E. coli biomass objective function (iJO1366) - core - with 53.95 GAM estimate'	0	0	0	0	0	0	0	0	0	0	0	0	0	0	0	0	0	0	0	0	0	0	0	0	0	0	0	0	0	0	0	0	0	0	0	0	0	0	0	0	0	0	0	0	0
'(R)-Propane-1,2-diol exchange'	0	0	0	0	0	0	0	0	0	0	0	0	0	0	0	0	0	0	0	0	0	0	0	0	0	0	0	0	0	0	0	0	0	0	0	0	0	0	0	0	0	0	0	0	0
'(S)-Propane-1,2-diol exchange'	0	0	0	0	0	0	0	0	0	0	0	0	0	0	0	0	0	0	0	0	0	0	0	0	0	0	0	0	0	0	0	0	0	0	0	0	0	0	0	0	0	0	0	0	0
'1,4-alpha-D-glucan exchange'	0	0	0	0	0	0	0	0	0	0	0	0	0	0	0	0	0	0	0	0	0	0	0	0	0	0	0	0	0	0	0	0	0	0	0	0	0	0	0	0	0	0	0	0	0
'1,5-Diaminopentane exchange'	0	0	0	0	0	0	0	0	0	0	0	0	0	0	0	0	0	0	0	0	0	0	0	0	0	0	0	0	0	0	0	0	0	0	0	0	0	0	0	0	0	0	0	0	0
'2'',3''-Cyclic AMP exchange'	-0.0435064	-0.0414528	-0.0383565	-0.0381642	-0.0364389	-0.0337013	-0.0279991	-0.0241737	-0.0225193	-0.0187272	-0.0144728	-0.0120893	-0.00772896	-0.0055927	-0.00359898	-0.00171454	0	0	0	0	0	0	0	0	0	0	0	0	0	0	0	0	0	0	0	0	0	0	0	0	0	0	0	0	0
'2'',3''-Cyclic CMP exchange'	0	0	0	0	0	0	0	0	0	0	0	0	0	0	0	0	0	0	0	0	0	0	0	0	0	0	0	0	0	0	0	0	0	0	0	0	0	0	0	0	0	0	0	0	0
'2'',3''-Cyclic GMP exchange'	0	-0.0185859	-0.0412742	-0.0479118	-0.044714	-0.0426646	-0.0394546	-0.037935	-0.0348799	-0.0335862	-0.0315182	-0.0289087	-0.0259903	-0.0234038	-0.0209774	-0.0199871	-0.0171335	-0.0155378	-0.0138409	-0.0123606	-0.0115873	-0.0112616	-0.0107602	-0.0110947	-0.0119335	-0.0115662	-0.0119654	-0.0115733	-0.0112083	-0.0108813	-0.0105275	-0.0100615	-0.00955714	-0.00911216	-0.00910929	-0.0084219	-0.00787441	-0.00737402	-0.00686948	-0.00643235	-0.00589249	-0.00550809	-0.00495687	-0.00463396	-0.0040506
'2'',3''-Cyclic UMP exchange'	0	0	0	0	0	0	0	0	0	0	0	0	0	0	0	0	0	0	0	0	0	0	0	0	0	0	0	0	0	0	0	0	0	0	0	0	0	0	0	0	0	0	0	0	0
'2,3-diaminopropionate exchange'	0	0	0	0	0	0	0	0	0	0	0	0	0	0	0	0	0	0	0	0	0	0	0	0	0	0	0	0	0	0	0	0	0	0	0	0	0	0	0	0	0	0	0	0	0
'meso-2,6-Diaminoheptanedioate exchange'	-0.305126	-0.189709	-0.049584	-0.00340245	-0.00341961	-0.00294566	-0.00297167	-0.00299327	-0.00304191	-0.00309182	-0.00245769	-0.0023951	-0.00172265	-0.00166202	-0.00106953	-0.00101904	-0.000946347	-0.000429106	-0.000382241	-0.000341362	0	0	0	0	0	0	0	0	0	0	0	0	0	0	0	0	0	0	0	0	0	0	0	0	0
'2-Dehydro-3-deoxy-D-gluconate exchange'	0	0	0	0	0	0	0	0	0	0	0	0	0	0	0	0	0	-0.0204969	0	0	0	0	0	0	0	0	0	0	0	0	0	0	0	0	0	0	0	0	0	0	0	0	0	0	0
'3,4-Dihydroxyphenylacetaldehyde exchange'	0	0	0	0	0	0	0	0	0	0	0	0	0	0	0	0	0	0	0	0	0	0	0	0	0	0	0	0	0	0	0	0	0	0	0	0	0	0	0	0	0	0	0	0	0
'3''-AMP exchange'	-0.016245	-0.0212825	-0.028644	-0.0338443	-0.0393858	-0.0425629	-0.0429388	-0.0413705	-0.0401317	-0.0388477	-0.0366702	-0.0338554	-0.0324668	-0.0295839	-0.0285565	-0.0256079	-0.0222948	-0.0202184	-0.0180103	-0.0150119	-0.0140726	-0.0127002	-0.0121347	-0.0115495	-0.0115354	-0.0111803	-0.00996472	-0.00963816	-0.00933418	-0.00906187	-0.00876723	-0.00837918	-0.00862238	-0.00822092	-0.00821833	-0.00759818	-0.00710424	-0.00665278	-0.00619759	-0.00580322	-0.00531616	-0.00496936	-0.00447205	-0.00418073	-0.00365443
'3''-cmp exchange'	0	0	0	0	0	0	0	0	0	0	0	0	0	0	0	0	0	0	0	0	0	0	0	0	0	0	0	0	0	0	0	0	0	0	0	0	0	0	0	0	0	0	0	0	0
'3''-GMP exchange'	-0.0954719	-0.0909654	-0.0841706	-0.0837486	-0.0816587	-0.0753188	-0.0668134	-0.0593816	-0.0536414	-0.0477062	-0.0419849	-0.036956	-0.0316431	-0.028087	-0.0259328	-0.0235855	-0.02086	-0.0189172	-0.0151661	-0.0127917	-0.0105806	-0.0095977	-0.00851531	-0.00748122	-0.00684939	-0.00603508	-0.00524442	-0.00450894	-0.00382089	-0.0031795	-0.00256344	-0.00195998	-0.00139629	-0.00133128	-0.000887242	-0.000410145	-0.000383483	0	0	0	0	0	0	0	0
'3-hydroxycinnamic acid exchange'	0	0	0	0	0	0	0	0	0	0	0	0	0	0	0	0	0	0	0	0	0	0	0	0	0	0	0	0	0	0	0	0	0	0	0	0	0	0	0	0	0	0	0	0	0
'3-Hydroxypropanoate exchange'	0	0	0	0	0	0	0	0	0	0	0	0	0	0	0	0	0	0	0	0	0	0	0	0	0	0	0	0	0	0	0	0	0	0	0	0	0	0	0	0	0	0	0	0	0
'3-(3-hydroxy-phenyl)propionate exchange'	0	0	0	0	0	0	0	0	0	0	0	0	0	0	0	0	0	0	0	0	0	0	0	0	0	0	0	0	0	0	0	0	0	0	0	0	0	0	0	0	0	0	0	0	0
'3''-UMP exchange'	-0.130403	-0.124248	-0.109681	-0.0959827	-0.0819309	-0.0696647	-0.0551215	-0.0471939	-0.0423183	-0.0372775	-0.0313416	-0.0277667	-0.023965	-0.021837	-0.0210787	-0.0200836	-0.019748	-0.0179088	-0.0150666	-0.0126638	-0.0103876	-0.00937453	-0.00826809	-0.00721358	-0.00654978	-0.00571338	-0.00490357	-0.00415001	-0.00344497	-0.00278705	-0.00215715	-0.00206167	-0.00146874	-0.000933568	-0.000933274	-0.000431425	0	0	0	0	0	0	0	0	0
'4-Aminobutanoate exchange'	-0.145163	-0.138311	-0.12798	-0.127338	-0.121125	-0.107487	-0.0917534	-0.076817	-0.063428	-0.050831	-0.0394202	-0.0276117	-0.017269	-0.00999673	-0.00321652	0.00204312	0.00474342	0.00602232	0.00689732	0.00615968	0.00513271	0.00374135	0.00238317	0	-0.00113273	-0.00164681	-0.00159006	-0.00205061	-0.00148945	-0.001446	-0.000932654	0	0.000846687	0.00201816	0.00322805	0.00447669	0.00558089	0.00685944	0.00791156	0.00883277	0.00965753	0.0107354	0.0103198	0.0102633	0.0100479
'4-Hydroxyphenylacetaldehyde exchange'	0	0	0	0	0	0	0	0	0	0	0	0	0	0	0	0	0	0	0	0	0	0	0	0	0	0	0	0	0	0	0	0	0	0	0	0	0	0	0	0	0	0	0	0	0
'5-Dehydro-D-gluconate exchange'	0	0.13793	-0.0250469	-0.0249214	-0.0250471	-0.0258907	-0.0261194	-0.0263092	-0.0267368	-0.0135877	-0.0135011	0	0	0	0.0117508	0.011196	0.0207947	0.018858	0.0167984	0.0150019	0.021095	0.0205021	0.0195892	0.0186445	0.0186217	0.0180486	0.0174267	0.0168556	0.0217653	0.0211304	0.0153325	0.00488462	0	-0.00442372	-0.00884465	-0.00817724	-0.00764565	-0.0035799	0	0.00624549	0.0114426	0.0187182	0.0240643	0.0292457	0.0334299
'5-Methylthio-D-ribose exchange'	0.0549157	0.0523235	0.0459958	0.0369386	0.0274473	0.0175346	0.00705907	0.00711039	0.00722593	0.00734447	0.00729768	0.00711182	0.00682012	0.00658008	0.00635156	0.00605172	0.00562001	0.0661415	0.00453998	0.00405445	0.00380078	0.00369396	0.00352948	0.00335927	0.00335516	0.0032519	0.00313985	0.00303695	0.00294117	0.00285536	0.00276252	0.00264025	0.00250789	0.00239113	0.00239037	0.00220999	0.00206633	0.00193502	0.00180262	0.00168792	0.00154625	0.00144538	0.00116416	0	0
'L-alanine-D-glutamate exchange'	-0.0998434	-0.0951305	-0.0880246	-0.0887998	-0.0892478	-0.0922538	-0.0905186	-0.0783349	-0.0691675	-0.0623434	-0.0566742	-0.0513775	-0.0431114	-0.0344637	-0.0286783	-0.0218596	-0.0162401	-0.0110457	-0.00737953	-0.00439355	-0.00205933	-0.000667152	0	0	0	0	0	0	0	0	0	0	-0.000452941	-0.000431852	-0.000431716	-0.000399139	-0.000373191	-0.000349476	-0.000325565	-0.000304848	-0.000279262	-0.000261044	-0.00023492	-0.000219617	-0.00019197
'L-alanine-D-glutamate-meso-2,6-diaminoheptanedioate exchange'	0	0	0	0	0	0	0	0	0	0	0	0	0	0	0	0	0	0	0	0	0	0	0	0	0	0	0	0	0	0	0	0	0	0	0	0	0	0	0	0	0	0	0	0	0
'L-alanine-D-glutamate-meso-2,6-diaminoheptanedioate-D-alanine exchange'	-0.0394606	-0.0375979	-0.0347895	-0.0346151	-0.0347897	-0.0376739	-0.0397342	-0.0417632	-0.0424418	-0.0449355	-0.0446492	-0.0435121	-0.0433965	-0.0418691	-0.0404151	-0.0385072	-0.0357602	-0.0311825	-0.0266658	-0.0218295	-0.0195336	-0.0180806	-0.0155479	-0.013976	-0.0131378	-0.0119376	-0.0107579	-0.00966208	-0.00863756	-0.00768677	-0.00676076	-0.00581537	-0.00491008	-0.00409628	-0.00409499	-0.00324513	-0.00252848	-0.0023678	-0.00220579	-0.00206543	-0.00189208	-0.00176865	-0.00159165	-0.00148797	-0.00130065
'L-alanine-L-glutamate exchange'	-0.0998434	-0.0951305	-0.0880246	-0.0887998	-0.0892478	-0.0922538	-0.0905186	-0.0783349	-0.0691675	-0.0623434	-0.0566742	-0.0513775	-0.0431114	-0.0344637	-0.0286783	-0.0218596	-0.0162401	-0.0110457	-0.00737953	-0.00439355	-0.00205933	-0.000667152	0	0	0	0	0	0	0	0	0	0	-0.000452941	-0.000431852	-0.000431716	-0.000399139	-0.000373191	-0.000349476	-0.000325565	-0.000304848	-0.000279262	-0.000261044	-0.00023492	-0.000219617	-0.00019197
'Acetate exchange'	9.2677	8.83024	8.17066	8.12969	8.17071	8.44591	8.5205	8.58244	8.7219	8.86498	8.80511	8.54124	7.79514	6.9007	6.06652	5.44157	4.81142	5.52284	3.8434	3.48251	3.45325	3.32212	3.0043	2.69543	2.52552	2.28423	2.04435	1.8192	1.60474	1.40532	1.20924	1.028	0.932421	0.880416	0.878772	0.81246	0.759643	0.71137	0.662697	0.619964	0.56793	0.530881	0.433608	0.110378	0.0989893
'Acetoacetate exchange'	0	0	0	0	0	0	0	0	0	0	0	0	0	0	0	0	0	-0.0927106	0	0	0	0	0	0	0	0	0	0	0	0	0	0	0	0	0	0	0	0	0	0	0	0	0	0	0
'Acetaldehyde exchange'	0	0	0	0	0	0	0	0	0	0	0	0	0	0	0	0	0	0	0	0	0	0	0	0	0	0	0	0	0	0	0	0	0	0	0	0	0	0	0	0	0	0	0	0	0
'N-Acetyl-D-galactosamine exchange'	0	0	0	0	0	0	0	0	0	0	0	0	0	0	0	0	0	0	0	0	0	0	0	0	0	0	0	0	0	0	0	0	0	0	0	0	0	0	0	0	0	0	0	0	0
'N-Acetyl-D-galactosamine 1-phosphate exchange'	0	0	0	0	0	0	0	0	0	0	0	0	0	0	0	0	0	0	0	0	0	0	0	0	0	0	0	0	0	0	0	0	0	0	0	0	0	0	0	0	0	0	0	0	0
'N-Acetyl-D-glucosamine exchange'	0	0	0	0	0	0	0	0	0	0	0	0	0	0	0	0	0	0	0	0	0	0	0	0	0	0	0	0	0	0	0	0	0	0	0	0	0	0	0	0	0	0	0	0	0
'N-Acetyl-D-glucosamine 1-phosphate exchange'	-0.0821988	-0.0783188	-0.0724687	-0.0721054	-0.0724692	-0.07491	-0.0755715	-0.0761209	-0.0707272	-0.0673945	-0.0602686	-0.0522078	-0.0458942	-0.0402535	-0.0330272	-0.027766	-0.0240662	-0.0187071	-0.0138866	-0.0111614	-0.00813793	-0.00677933	-0.00539788	-0.00411006	-0.00307877	-0.00198934	-0.000960399	-0.000928926	-0.000899628	-0.000873383	-0.000844985	-0.000807586	-0.0007671	-0.000731384	-0.000731153	-0.000675981	-0.000632037	-0.000591873	-0.000551376	-0.00051629	-0.000472958	0	0	0	0
'N-Acetyl-D-mannosamine exchange'	0	0	0	0	0	0	0	0	0	0	0	0	0	0	0	0	0	0	0	0	0	0	0	0	0	0	0	0	0	0	0	0	0	0	0	0	0	0	0	0	0	0	0	0	0
'N-Acetylmuramate exchange'	0	0	0	0	0	0	0	0	0	0	0	0	0	0	0	0	0	0	0	0	0	0	0	0	0	0	0	0	0	0	0	0	0	0	0	0	0	0	0	0	0	0	0	0	0
'N-Acetylneuraminate exchange'	-0.0216494	-0.0206275	-0.0190867	-0.018991	-0.0190868	-0.0197297	-0.0199039	-0.0200486	-0.0203744	-0.0207086	-0.0205767	-0.0200526	-0.0192302	-0.0185533	-0.017909	-0.0187699	-0.0174309	-0.0158076	-0.0153612	-0.0137184	-0.0128601	-0.0135403	-0.0129373	-0.0132606	-0.0132444	-0.0137537	-0.0132798	-0.0137009	-0.0132688	-0.0136868	-0.0132418	-0.0134001	-0.0127284	-0.0128099	-0.0128059	-0.0124627	-0.0104873	-0.00927524	-0.00864061	-0.00809079	-0.00784772	-0.00774331	-0.00770191	-0.00822878	-0.00839169
'4-Amino-4-deoxy-L-arabinose modified core oligosaccharide lipid A exchange'	0	0	0	0	0	0	0	0	0	0	0	0	0	0	0	0	0	0	0	0	0	0	0	0	0	0	0	0	0	0	0	0	0	0	0	0	0	0	0	0	0	0	0	0	0
'O-Acetyl-L-serine exchange'	0	0	0	0	0	0	0	0	0	0	0	0	0	0	0	0	0	0	0	0	0	0	0	0	0	0	0	0	0	0	0	0	0	0	0	0	0	0	0	0	0	0	0	0	0
'Adenine exchange'	0	0.0628466	-0.00668189	-0.00664839	-0.00668194	-0.00690699	-0.00696799	-0.00701864	-0.00713269	-0.00724971	-0.00720352	-0.00702006	-0.00673212	-0.00649518	-0.00626961	-0.00398243	-0.00184917	0	0.0014938	0.00400213	0.0062529	0.00972347	0.0116131	0.014369	0.0176633	0.0203296	0.0237616	0.0269799	0.03	0.0338223	0.0372674	0.0399615	0.0379582	0.0330438	0.0291009	0.0210876	0.0135978	0.00573016	-0.00177936	-0.00999683	-0.0172981	-0.0242544	-0.026107	-0.023206	-0.0174868
'Adenosine exchange'	0	0	0	0	0	0	0	0	0	0	0	0	0	0	0	0	0	0	0	0	0	0	0	0	0	0	0	0	0	0	0	0	0	0	0	0	0	0	0	0	0	0	0	0	0
'Adenosylcobalamin exchange'	0	0	0	0	0	0	0	0	0	0	0	0	0	0	0	0	0	0	0	0	0	0	0	0	0	0	0	0	0	0	0	0	0	0	0	0	0	0	0	0	0	0	0	0	0
'silver exchange'	0	0	0	0	0	0	0	0	0	0	0	0	0	0	0	0	0	0	0	0	0	0	0	0	0	0	0	0	0	0	0	0	0	0	0	0	0	0	0	0	0	0	0	0	0
'Agmatine exchange'	0	0	0	0	0	0	0	0	0	0	0	0	0	0	0	0	0	0	0	0	0	0	0	0	0	0	0	0	0	0	0	0	0	0	0	0	0	0	0	0	0	0	0	0	0
'2-Oxoglutarate exchange'	0	0	0	0	0	0	0	0	0.011391	0.0173669	0.0230083	0.0280279	0.0376296	0.0414917	0.045057	0.0477	0.048727	0.0482061	0.0429413	0.0415446	0.0419412	0.0407625	0.0417293	0.0397169	0.0423129	0.0410106	0.0395976	0.0406936	0.0394102	0.0382605	0.0370164	0.0353781	0.0336045	0.0320399	0.0320298	0.0296128	0.0276878	0.0259283	0.0241542	0.0226172	0.020719	0.0193674	0.0174292	0.0162938	0.0142426
'beta-Alanine exchange'	0	0	0	0	0	0	0	0	0	0	0	0	0	0	0	0	0	0	0	0	0	0	0	0	0	0	0	0	0	0	0	0	0	0	0	0	0	0	0	0	0	0	0	0	0
'D-Alanine exchange'	0	0	0	0	-0.00542984	-0.0261927	-0.0490732	-0.0741449	-0.102398	-0.133534	-0.163903	-0.193957	-0.14953	-0.112599	-0.0798182	-0.0517789	-0.0300532	-0.0122644	-0.00121389	0.00542032	0.00914616	0.0108645	0.0122681	0.0134729	0.0143535	0.0156507	0.0159509	0.0162402	0.0165144	0.0167961	0.0169886	0.0169426	0.0160933	0.0159833	0.0159782	0.0147725	0.0138122	0.0129345	0.0120495	0.0112827	0.0103358	0.00966152	0.00869465	0.00812825	0.00710501
'L-Alanine exchange'	-0.358789	-0.341853	-0.316318	-0.386977	-0.399959	-0.41343	-0.417081	-0.41754	-0.375126	-0.33335	-0.286292	-0.265958	-0.25495	-0.231617	-0.204345	-0.17659	-0.147297	-0.0213609	-0.0920697	-0.070292	-0.0548551	0	0.0416883	0.0474114	0.0540016	0.0577779	0.0600836	0.0613385	0.0616588	0.0611742	0.0596098	0.0565677	0.0526303	0.053454	0.0598853	0.0612892	0.0627872	0.0639193	0.0642826	0.0616727	0.0564966	0.0511472	0.0272505	0.0254753	0.0222683
'D-Alanyl-D-alanine exchange'	0	0	0	0	0	0	0	0	0	0	0	0	0	0	0	0	0	0	0	0	0	0	0	0	0	0	0	0	0	0	0	0	0	0	0	0	0	0	0	0	0	0	0	0	0
'D-Allose exchange'	0	0	0	0	0	0	0	0	0	0	0	0	0	0	0	0	0	0	0	0	0	0	0	0	0	0	0	0	0	0	0	0	0	0	0	0	0	0	0	0	0	0	0	0	0
'Allantoin exchange'	0	0	0	0	0	0	0	0	0	0	0	0	0	0	0	0	0	0	0	0	0	0	0	0	0	0	0	0	0	0	0	0	0	0	0	0	0	0	0	0	0	0	0	0	0
'AMP exchange'	-0.016245	-0.0212825	-0.028644	-0.0338443	-0.0393858	-0.0425629	-0.0429388	-0.0413705	-0.0401317	-0.0388477	-0.0366702	-0.0338554	-0.0324668	-0.0295839	-0.0285565	-0.0256079	-0.0222948	-0.0202184	-0.0180103	-0.0150119	-0.0140726	-0.0127002	-0.0121347	-0.0115495	-0.0115354	-0.0111803	-0.00996472	-0.00963816	-0.00933418	-0.00906187	-0.00876723	-0.00837918	-0.00862238	-0.00822092	-0.00821833	-0.00759818	-0.00710424	-0.00665278	-0.00619759	-0.00580322	-0.00531616	-0.00496936	-0.00447205	-0.00418073	-0.00365443
'N-Acetyl-D-glucosamine(anhydrous)N-Acetylmuramic acid exchange'	0	0	0	0	0	0	0	0	0	0	0	0	0	0	0	0	0	0	0	0	0	0	0	0	0	0	0	0	0	0	0	0	0	0	0	0	0	0	0	0	0	0	0	0	0
'L-Arabinose exchange'	0	0	0	0	0	0	0	0	0	0	0	0	0	0	0	0	0	0	0	0	0	0	0	0	0	0	0	0	0	0	0	0	0	0	0	0	0	0	0	0	0	0	0	0	0
'Arbutin exchange'	0	0	0	0	0	0	0	0	0	0	0	0	0	0	0	0	0	0	0	0	0	0	0	0	0	0	0	0	0	0	0	0	0	0	0	0	0	0	0	0	0	0	0	0	0
'aerobactin minus Fe3 exchange'	0	0	0	0	0	0	0	0	0	0	0	0	0	0	0	0	0	0	0	0	0	0	0	0	0	0	0	0	0	0	0	0	0	0	0	0	0	0	0	0	0	0	0	0	0
'Aerobactin exchange'	0	0	0	0	0	0	0	0	0	0	0	0	0	0	0	0	0	0	0	0	0	0	0	0	0	0	0	0	0	0	0	0	0	0	0	0	0	0	0	0	0	0	0	0	0
'L-Arginine exchange'	-0.566243	-0.50397	-0.466326	-0.463988	-0.499218	-0.516033	-0.520589	-0.521881	-0.484465	-0.447836	-0.402694	-0.353294	-0.30319	-0.260016	-0.221405	-0.184477	-0.148315	-0.115081	-0.0864936	-0.0640822	-0.0488079	-0.0375303	-0.0273905	-0.0189575	-0.0127779	-0.00733545	-0.0030937	8.22754e-06	0.00194705	0.00301833	0.00328499	0.00279274	0.00166265	2.96499e-05	0	0	0	0	0	0	0	0	0	0	0
'L-Ascorbate exchange'	0	0	0	0	0	0	0	0	0	0	0	0	0	0	0	0	0	0	0	0	0	0	0	0	0	0	0	0	0	0	0	0	0	0	0	0	0	0	0	0	0	0	0	0	0
'L-Asparagine exchange'	-0.16325	-0.155544	-0.143925	-0.143204	-0.143927	-0.148774	-0.150088	-0.151179	-0.153636	-0.153151	-0.137251	-0.133318	-0.12785	-0.12335	-0.119066	-0.113313	-0.10523	-0.0952573	-0.0837844	-0.0742679	-0.0704623	-0.0690262	-0.0662063	-0.0630014	-0.0626591	-0.0602282	-0.0574308	-0.0546211	-0.0517781	-0.0489644	-0.0459032	-0.042268	-0.0384368	-0.0348341	-0.0328624	-0.0283854	-0.024525	-0.0209104	-0.0174278	-0.0142724	-0.0116414	-0.010882	-0.00979297	-0.00915503	-0.00800253
'arsenite exchange'	0	0	0	0	0	0	0	0	0	0	0	0	0	0	0	0	0	0	0	0	0	0	0	0	0	0	0	0	0	0	0	0	0	0	0	0	0	0	0	0	0	0	0	0	0
'L-Aspartate exchange'	-2.13334	-1.40467	-0.866823	-0.249861	0.540481	0.683683	0.522752	0.37539	0.262204	0.108359	-0.0515142	-0.211247	-0.279594	-0.333397	-0.339155	-0.29391	-0.202149	-0.0414292	-0.10093	-0.0701159	-0.0458104	-0.020426	0.00289913	0.02337	0.0433363	0.0625866	0.0812059	0.0991855	0.112854	0.125518	0.136238	0.144037	0.134205	0.115243	0.105987	0.0908203	0.0804092	0.0629834	0.0430825	0.0291803	0.00877506	0	-0.0237763	-0.0257432	-0.0206768
'Biotin exchange'	0	0	0	0	0	0	0	0	0	0	0	0	0	0	0	0	0	0	0	0	0	0	0	0	0	0	0	0	0	0	0	0	0	0	0	0	0	0	0	0	0	0	0	0	0
'Butyrate (n-C4:0) exchange'	0	0	0	0	0	0	0	0	0	0	0	0	0	0	0	0	0	0.0293687	0	0	0	0	0	0	0	0	0	0	0	0	0	0	0	0	0	0	0	0	0	0	0	0	0	0	0
'butanesulfonate exchange'	0	0	0	0	0	0	0	0	0	0	0	0	0	0	0	0	0	-0.177588	0	0	0	0	0	0	0	0	0	0	0	0	0	0	0	0	0	0	0	0	0	0	0	0	0	0	0
'Calcium exchange'	-0.0056379	-0.00537178	-0.00497053	-0.00494561	-0.00497056	-0.00513798	-0.00518335	-0.00522103	-0.00530587	-0.00539291	-0.00535855	-0.00522208	-0.00500789	-0.00483164	-0.00466384	-0.00444367	-0.00412667	-0.00374235	-0.00333363	-0.00297711	-0.00279085	-0.00271241	-0.00259163	-0.00246665	-0.00246363	-0.00238781	-0.00230554	-0.00222998	-0.00215965	-0.00209664	-0.00202847	-0.00193869	-0.0018415	-0.00175576	-0.00175521	-0.00162276	-0.00151727	-0.00142085	-0.00132363	-0.00123941	-0.00113538	-0.00106132	-0.000955106	-0.000892887	-0.000780484
'Cobinamide exchange'	0	0	0	0	0	0	0	0	0	0	0	0	0	0	0	0	0	0	0	0	0	0	0	0	0	0	0	0	0	0	0	0	0	0	0	0	0	0	0	0	0	0	0	0	0
'Cob(I)alamin exchange'	-0.000253888	-0.000241903	-0.000223834	-0.000222712	-0.000223836	-0.000231375	-0.000233418	-0.000235115	-0.000238936	-0.000242855	-0.000241308	-0.000235162	-0.000225517	-0.00021758	-0.000210023	-0.000200109	-0.000185834	-0.000168527	-0.000150121	-0.000134066	-0.000125678	-0.000122146	-0.000116707	-0.000111079	-0.000110943	-0.000107529	-0.000103824	-0.000100421	-9.7254e-05	-9.44167e-05	-9.13468e-05	-8.73037e-05	-8.2927e-05	-7.9066e-05	-7.90411e-05	-7.30766e-05	-6.83261e-05	-6.39842e-05	-5.96063e-05	-5.58134e-05	-5.1129e-05	-4.77935e-05	-4.30106e-05	-4.02088e-05	-3.5147e-05
'Cadmium exchange'	0	0	0	0	0	0	0	0	0	0	0	0	0	0	0	0	0	0	0	0	0	0	0	0	0	0	0	0	0	0	0	0	0	0	0	0	0	0	0	0	0	0	0	0	0
'Cys-Gly exchange'	0	0	0	0	0	0	0	0	0	0	0	0	0	0	0	0	0	0	0	0	0	0	0	0	0	0	0	0	0	0	0	0	0	0	0	0	0	0	0	0	0	0	0	0	0
'Choline exchange'	0	0	0	0	0	0	0	0	0	0	0	0	0	0	0	0	0	0	0	0	0	0	0	0	0	0	0	0	0	0	0	0	0	0	0	0	0	0	0	0	0	0	0	0	0
'chitobiose exchange'	0	0	0	0	0	0	0	0	0	0	0	0	0	0	0	0	0	0	0	0	0	0	0	0	0	0	0	0	0	0	0	0	0	0	0	0	0	0	0	0	0	0	0	0	0
'Citrate exchange'	-0.114427	-0.109026	-0.100882	-0.100376	-0.100883	-0.104281	-0.105202	-0.105966	-0.0930036	-0.0796036	-0.0642659	-0.0481763	-0.0277202	-0.00891484	0.0129079	0.0286965	0.0494918	0.062145	0.0738104	0.0823958	0.0849648	0.07507	0.0645545	0.0546146	0.0477292	0.0396517	0.0340315	0.0288017	0.0239086	0.0212768	0.0168423	0.0143083	0.0118921	0.0113384	0.00971559	0.00898245	0.00279951	-0.0013108	-0.00244223	-0.00114341	0.00104745	0.00391647	0.00793018	0.0131797	0.0172808
'Chloride exchange'	-0.0056379	-0.00537178	-0.00497053	-0.00494561	-0.00497056	-0.00513798	-0.00518335	-0.00522103	-0.00530587	-0.00539291	-0.00535855	-0.00522208	-0.00500789	-0.00483164	-0.00466384	-0.00444367	-0.00412667	-0.00374235	-0.00333363	-0.00297711	-0.00279085	-0.00271241	-0.00259163	-0.00246665	-0.00246363	-0.00238781	-0.00230554	-0.00222998	-0.00215965	-0.00209664	-0.00202847	-0.00193869	-0.0018415	-0.00175576	-0.00175521	-0.00162276	-0.00151727	-0.00142085	-0.00132363	-0.00123941	-0.00113538	-0.00106132	-0.000955106	-0.000892887	-0.000780484
'Chloramphenicol exchange'	0	0	0	0	0	0	0	0	0	0	0	0	0	0	0	0	0	0	0	0	0	0	0	0	0	0	0	0	0	0	0	0	0	0	0	0	0	0	0	0	0	0	0	0	0
'CMP exchange'	0	0	0	0	0	0	0	0	0	0	0	0	0	0	0	0	0	0	0	0	0	0	0	0	0	0	0	0	0	0	0	0	0	0	0	0	0	0	0	0	0	0	0	0	0
'CO2 exchange'	23.2851	21.0227	20.5709	19.3198	17.9922	17.4449	16.9016	16.6187	16.2456	16.3203	16.4625	16.1633	15.5533	15.1848	14.8221	14.1969	13.2051	12.1044	10.7111	9.58279	8.90898	8.75786	8.71526	8.4776	8.60449	8.48888	8.33836	8.20955	8.09467	7.96707	7.8129	7.5772	7.28197	6.97841	6.9575	6.4436	6.05492	5.70152	5.34649	5.02681	4.656	4.38112	3.98386	3.88878	3.5018
'Co2+ exchange'	-2.73242e-05	-2.60345e-05	-2.40898e-05	-2.3969e-05	-2.409e-05	-2.49013e-05	-2.51212e-05	-2.53039e-05	-2.5715e-05	-2.61369e-05	-2.59704e-05	-2.5309e-05	-2.42709e-05	-2.34166e-05	-2.26034e-05	-2.15364e-05	-2e-05	-1.81374e-05	-1.61565e-05	-1.44286e-05	-1.35259e-05	-1.31458e-05	-1.25604e-05	-1.19547e-05	-1.19401e-05	-1.15726e-05	-1.11738e-05	-1.08077e-05	-1.04668e-05	-1.01614e-05	-9.83105e-06	-9.39592e-06	-8.92488e-06	-8.50934e-06	-8.50666e-06	-7.86475e-06	-7.35348e-06	-6.88619e-06	-6.41502e-06	-6.00682e-06	-5.50267e-06	-5.1437e-06	-4.62894e-06	-4.3274e-06	-3.78264e-06
'core oligosaccharide lipid A exchange'	0	0.0132293	0	0	0	0	0	-0.00283335	-0.00873347	-0.00887674	-0.000373084	0	0	0	0	0	0	0	0	0	0	0	0	0	0	0	0	0	0	0	0	0	0	0	0	0	0	0	0	0	0	0	0	0	0
'core oligosaccharide lipid A diphosphate exchange'	0	0	0	0	0	0	0	0	0	0	0	0	0	0	0	0	0	0	0	0	0	0	0	0	0	0	0	0	0	0	0	0	0	0	0	0	0	0	0	0	0	0	0	0	0
'coprogen exchange'	0	0	0	0	0	0	0	0	0	0	0	0	0	0	0	0	0	0	0	0	0	0	0	0	0	0	0	0	0	0	0	0	0	0	0	0	0	0	0	0	0	0	0	0	0
'coprogen unloaded (no Fe(III)) exchange'	0	0	0	0	0	0	0	0	0	0	0	0	0	0	0	0	0	0	0	0	0	0	0	0	0	0	0	0	0	0	0	0	0	0	0	0	0	0	0	0	0	0	0	0	0
'L-Carnitine exchange'	0	0	0	0	0	0	0	0	0	0	0	0	0	0	0	0	0	0	0	0	0	0	0	0	0	0	0	0	0	0	0	0	0	0	0	0	0	0	0	0	0	0	0	0	0
'D-carnitine exchange'	0	0	0	0	0	0	0	0	0	0	0	0	0	0	0	0	0	0	0	0	0	0	0	0	0	0	0	0	0	0	0	0	0	0	0	0	0	0	0	0	0	0	0	0	0
'Cytosine exchange'	0	0	0	0	0	0	0	0	0	0	0	0	0	0	0	0	0	0	0	0	0	0	0	0	0	0	0	0	0	0	0	0	0	0	0	0	0	0	0	0	0	0	0	0	0
'Cu+ exchange'	0	0	0	0	0	0	0	0	0	0	0	0	0	0	0	0	0	0	0	0	0	0	0	0	0	0	0	0	0	0	0	0	0	0	0	0	0	0	0	0	0	0	0	0	0
'Cu2+ exchange'	-0.000767356	-0.000731134	-0.000676521	-0.00067313	-0.000676526	-0.000699312	-0.000705488	-0.000710617	-0.000722164	-0.000734011	-0.000729335	-0.00071076	-0.000681607	-0.000657618	-0.000634779	-0.000604813	-0.000561668	-0.000509359	-0.000453729	-0.000405204	-0.000379853	-0.000369177	-0.000352738	-0.000335728	-0.000335317	-0.000324997	-0.000313799	-0.000303515	-0.000293943	-0.000285367	-0.000276089	-0.000263869	-0.00025064	-0.000238971	-0.000238895	-0.000220868	-0.00020651	-0.000193387	-0.000180155	-0.000168692	-0.000154533	-0.000144452	-0.000129996	-0.000121528	-0.000106229
'Hydrogen cyanide exchange'	0	0	0	0	0	0	0	0	0	0	0	0	0	0	0	0	0	0	0	0	0	0	0	0	0	0	0	0	0	0	0	0	0	0	0	0	0	0	0	0	0	0	0	0	0
'Cyanate exchange'	0	0	0	0	0	0	0	0	0	0	0	0	0	0	0	0	0	0	0	0	0	0	0	0	0	0	0	0	0	0	0	0	0	0	0	0	0	0	0	0	0	0	0	0	0
'D-Cysteine exchange'	0	0	0	0	0	0	0	0	0	0	0	0	0	0	0	0	0	0	0	0	0	0	0	0	0	0	0	0	0	0	0	0	0	0	0	0	0	0	0	0	0	0	0	0	0
'L-Cysteine exchange'	-0.00278254	-0.00265119	-0.00245316	-0.00244086	-0.00245213	-0.00253472	-0.00255711	-0.0025757	-0.00261755	-0.00266049	-0.00264637	-0.00258194	-0.0024894	-0.00241473	-0.00233087	-0.00223719	-0.00213584	-0.00152063	-0.00187855	-0.00175699	-0.00172823	-0.00175196	-0.00173714	-0.00170596	-0.00174859	-0.00173241	-0.00170128	-0.00166788	-0.00163075	-0.00159218	-0.00154333	-0.00147428	-0.00139284	-0.00131555	-0.00131564	-0.00121636	-0.00113729	-0.00106501	-0.000992145	-0.000929012	-0.000851041	-0.000795522	-0.00071591	-0.000669274	-0.000585021
'Cytidine exchange'	0	-0.00388568	-0.00719087	-0.0107322	-0.0143818	-0.0185828	-0.0224963	-0.0226598	-0.026866	-0.0312077	-0.0310089	-0.0339966	-0.0326022	-0.0314547	-0.0337359	-0.0321433	-0.0298503	-0.0270703	-0.0241138	-0.0215349	-0.0201876	-0.0176582	-0.0168719	-0.0160583	-0.0142566	-0.0138178	-0.0133417	-0.0129045	-0.0124975	-0.0121329	-0.0117384	-0.0112188	-0.0106564	-0.0101602	-0.010157	-0.0093906	-0.00878013	-0.00822218	-0.00765961	-0.00717221	-0.00657025	-0.00614163	-0.00552701	-0.00516696	-0.00451651
'Deoxyadenosine exchange'	0	0	0	0	0	0	0	0	0	0	0	0	0	0	0	0	0	0	0	0	0	0	0	0	0	0	0	0	0	0	0	0	0	0	0	0	0	0	0	0	0	0	0	0	0
'dAMP exchange'	0	0	0	0	0	0	0	0	0	0	0	0	0	0	0	0	0	0	0	0	0	0	0	0	0	0	0	0	0	0	0	0	0	0	0	0	0	0	0	0	0	0	0	0	0
'Decanoate (n-C10:0) exchange'	0	0	0	0	0	0	0	0	0	0	0	0	0	0	0	0	0	0	0	0	0	0	0	0	0	0	0	0	0	0	0	0	0	0	0	0	0	0	0	0	0	0	0	0	0
'dCMP exchange'	0	0	0	0	0	0	0	0	0	0	0	0	0	0	0	0	0	0	0	0	0	0	0	0	0	0	0	0	0	0	0	0	0	0	0	0	0	0	0	0	0	0	0	0	0
'Deoxycytidine exchange'	0	0	0	0	0	0	0	0	0	0	0	0	0	0	0	0	0	0	0	0	0	0	0	0	0	0	0	0	0	0	0	0	0	0	0	0	0	0	0	0	0	0	0	0	0
'Dodecanoate (n-C12:0) exchange'	0	0	0	0	0	0	0	0	0	0	0	0	0	0	0	0	0	0	0	0	0	0	0	0	0	0	0	0	0	0	0	0	0	0	0	0	0	0	0	0	0	0	0	0	0
'dGMP exchange'	-0.016245	-0.0212825	-0.028644	-0.0338443	-0.0393858	-0.0425629	-0.0429388	-0.0413705	-0.0401317	-0.0388477	-0.0366702	-0.0338554	-0.0324668	-0.0295839	-0.0285565	-0.0256079	-0.0222948	-0.0202184	-0.0180103	-0.0150119	-0.0140726	-0.0127002	-0.0121347	-0.0115495	-0.0115354	-0.0111803	-0.00996472	-0.00963816	-0.00933418	-0.00906187	-0.00876723	-0.00837918	-0.00862238	-0.00822092	-0.00821833	-0.00759818	-0.00710424	-0.00665278	-0.00619759	-0.00580322	-0.00531616	-0.00496936	-0.00447205	-0.00418073	-0.00365443
'Deoxyguanosine exchange'	0	0	0	0	0	0	0	0	0	0	0	0	0	0	0	0	0	0	0	0	0	0	0	0	0	0	0	0	0	0	0	0	0	0	0	0	0	0	0	0	0	0	0	0	0
'Dihydroxyacetone exchange'	0	0	0	0	0	0	0	0	0	0	0	0	0	0	0	0	0	0	0	0	0	0	0	0	0	0	0	0	0	0	0	0	0	0	0	0	0	0	0	0	0	0	0	0	0
'dIMP exchange'	0	0	0	0	0	0	0	0	0	0	0	0	0	0	0	0	0	0	0	0	0	0	0	0	0	0	0	0	0	0	0	0	0	0	0	0	0	0	0	0	0	0	0	0	0
'Deoxyinosine exchange'	0	0	0	0	0	0	0	0	0	0	0	0	0	0	0	0	0	0	0	0	0	0	0	0	0	0	0	0	0	0	0	0	0	0	0	0	0	0	0	0	0	0	0	0	0
'Dimethyl sulfide exchange'	0	0	0	0	0	0	0	0	0	0	0	0	0	0	0	0	0	0	0	0	0	0	0	0	0	0	0	0	0	0	0	0	0	0	0	0	0	0	0	0	0	0	0	0	0
'Dimethyl sulfoxide exchange'	0	0	0	0	0	0	0	0	0	0	0	0	0	0	0	0	0	0	0	0	0	0	0	0	0	0	0	0	0	0	0	0	0	0	0	0	0	0	0	0	0	0	0	0	0
'Dopamine exchange'	0	0	0	0	0	0	0	0	0	0	0	0	0	0	0	0	0	0	0	0	0	0	0	0	0	0	0	0	0	0	0	0	0	0	0	0	0	0	0	0	0	0	0	0	0
'doxorubicin exchange'	0	0	0	0	0	0	0	0	0	0	0	0	0	0	0	0	0	0	0	0	0	0	0	0	0	0	0	0	0	0	0	0	0	0	0	0	0	0	0	0	0	0	0	0	0
'dTMP exchange'	0	0	0	0	0	0	0	0	0	0	0	0	0	0	0	0	0	0	0	0	0	0	0	0	0	0	0	0	0	0	0	0	0	0	0	0	0	0	0	0	0	0	0	0	0
'dUMP exchange'	0	0	0	0	0	0	0	0	0	0	0	0	0	0	0	0	0	0	0	0	0	0	0	0	0	0	0	0	0	0	0	0	0	0	0	0	0	0	0	0	0	0	0	0	0
'Deoxyuridine exchange'	0	0	0	0	0	0	0	0	0	0	0	0	0	0	0	0	0	0	0	0	0	0	0	0	0	0	0	0	0	0	0	0	0	0	0	0	0	0	0	0	0	0	0	0	0
'(enterobacterial common antigen)x4 core oligosaccharide lipid A exchange'	0	0	0	0	0	0	0	0	0	0	0	0	0	0	0	0	0	0	0	0	0	0	0	0	0	0	0	0	0	0	0	0	0	0	0	0	0	0	0	0	0	0	0	0	0
'phosphoethanolamine KDO(2)-lipid (A) exchange'	0	0	0	0	0	0	0	0	0	0	0	0	0	0	0	0	0	0	0	0	0	0	0	0	0	0	0	0	0	0	0	0	0	0	0	0	0	0	0	0	0	0	0	0	0
'Enterochelin exchange'	0.121036	0.115322	0.10244	0.0891856	0.0725622	0.0661819	0.053413	0.0493179	0.0410067	0.0370484	0.0322108	0.0313905	0.0301029	0.0331925	0.0360447	0.0343432	0.0354369	0.0321366	0.0314895	0.0281218	0.0287589	0.0279507	0.0289316	0.0275364	0.0275027	0.0287067	0.0277176	0.0287242	0.0278183	0.0288072	0.0278705	0.0283018	0.0268829	0.027139	0.0271304	0.0264767	0.0195438	0.0158616	0.0125031	0.0127718	0.0136498	0.0154935	0.0180439	0.0222357	0.0247983
'Ethanolamine exchange'	0	0	0	0	0	0	0	0	0	0	0	0	0	0	0	0	0	0	0	0	0	0	0	0	0	0	0	0	0	0	0	0	0	0	0	0	0	0	0	0	0	0	0	0	0
'ethanesulfonate exchange'	0	0	0	0	0	0	0	0	0	0	0	0	0	0	0	0	0	0	0	0	0	0	0	0	0	0	0	0	0	0	0	0	0	0	0	0	0	0	0	0	0	0	0	0	0
'Ethanol exchange'	0	0	0	0	0	0	0	0	0	0	0	0	0	0	0	0	0	0	0	0	0	0	0	0	0	0	0	0	0	0	0	0	0	0	0	0	0	0	0	0	0	0	0	0	0
'D-fructose 6-phosphate exchange'	0	0	0	0	0	0	0	0	0	0	0	0	0	0	0	0	0	0	0	0	0	0	0	0	0	0	0	0	0	0	0	0	0	0	0	0	0	0	0	0	0	0	0	0	0
'Formaldehyde exchange'	0	0	0	0	0	0	0	0	0	0	0	0	0	0	0	0	0	0	0	0	0	0	0	0	0	0	0	0	0	0	0	0	0	0	0	0	0	0	0	0	0	0	0	0	0
'Fe2+ exchange'	-0.0176776	-0.0168432	-0.0155851	-0.015507	-0.0155852	-0.0161101	-0.0162524	-0.0163705	-0.0166366	-0.0169095	-0.0168018	-0.0163738	-0.0157023	-0.0151496	-0.0146235	-0.0139331	-0.0129392	-0.0117341	-0.0104526	-0.00933472	-0.0087507	-0.00850477	-0.00812607	-0.00773419	-0.00772472	-0.00748698	-0.00722901	-0.0069921	-0.00677158	-0.00657403	-0.00636028	-0.00607877	-0.00577403	-0.00550519	-0.00550346	-0.00508817	-0.00475739	-0.00445508	-0.00415025	-0.00388616	-0.00356	-0.00332776	-0.00299473	-0.00279965	-0.00244721
'Fe3+ exchange'	0	0	0	0	0	0	0	0	0	0	0	0	0	0	0	0	0	0	0	0	0	0	0	0	0	0	0	0	0	0	0	0	0	0	0	0	0	0	0	0	0	0	0	0	0
'Fe(III)dicitrate exchange'	0	0	0	0	0	0	0	0	0	0	0	0	0	0	0	0	0	0	0	0	0	0	0	0	0	0	0	0	0	0	0	0	0	0	0	0	0	0	0	0	0	0	0	0	0
'ferric 2,3-dihydroxybenzoylserine exchange'	0	0	0	0	0	0	0	0	0	0	0	0	0	0	0	0	0	0	0	0	0	0	0	0	0	0	0	0	0	0	0	0	0	0	0	0	0	0	0	0	0	0	0	0	0
'Fe(III)hydroxamate exchange'	0	0	0	0	0	0	0	0	0	0	0	0	0	0	0	0	0	0	0	0	0	0	0	0	0	0	0	0	0	0	0	0	0	0	0	0	0	0	0	0	0	0	0	0	0
'Fe(III)hydoxamate, unloaded exchange'	0	0	0	0	0	0	0	0	0	0	0	0	0	0	0	0	0	0	0	0	0	0	0	0	0	0	0	0	0	0	0	0	0	0	0	0	0	0	0	0	0	0	0	0	0
'Ferrichrome exchange'	0	0	0	0	0	0	0	0	0	0	0	0	0	0	0	0	0	0	0	0	0	0	0	0	0	0	0	0	0	0	0	0	0	0	0	0	0	0	0	0	0	0	0	0	0
'Ferrichrome minus Fe(III) exchange'	0	0	0	0	0	0	0	0	0	0	0	0	0	0	0	0	0	0	0	0	0	0	0	0	0	0	0	0	0	0	0	0	0	0	0	0	0	0	0	0	0	0	0	0	0
'Fe-enterobactin exchange'	0	0	0	0	0	0	0	0	0	0	0	0	0	0	0	0	0	0	0	0	0	0	0	0	0	0	0	0	0	0	0	0	0	0	0	0	0	0	0	0	0	0	0	0	0
'ferroxamine exchange'	0	0	0	0	0	0	0	0	0	0	0	0	0	0	0	0	0	0	0	0	0	0	0	0	0	0	0	0	0	0	0	0	0	0	0	0	0	0	0	0	0	0	0	0	0
'ferroxamine minus Fe(3) exchange'	0	0	0	0	0	0	0	0	0	0	0	0	0	0	0	0	0	0	0	0	0	0	0	0	0	0	0	0	0	0	0	0	0	0	0	0	0	0	0	0	0	0	0	0	0
'Formate exchange'	0	0	0	0	0	0	0	0	0	0	0	0	0	0	0	0	0	0	0	0	0	0	0	0	0	0	0	0	0	0	0	0	0	0	0	0	0	0	0	0	0	0	0	0	0
'D-Fructose exchange'	0	0	0	0	0	0	0	0	0	0	0	0	0	0	0	0	0	0	0	0	0	0	0	0	0	0	0	0	0	0	0	0	0	0	0	0	0	0	0	0	0	0	0	0	0
'fructoselysine exchange'	-0.0332218	-0.0316536	-0.0292892	-0.0291424	-0.0292894	-0.0302759	-0.0305433	-0.0307654	-0.0312653	-0.0317782	-0.0315757	-0.0307716	-0.0295094	-0.0284708	-0.0274821	-0.0261847	-0.0243168	-0.0220521	-0.0196437	-0.0175429	-0.0205566	-0.0199789	-0.0190893	-0.0181687	-0.0181464	-0.017588	-0.016982	-0.0164254	-0.0159074	-0.0123546	-0.0119529	-0.0114239	-0.0108512	-0.010346	-0.00775703	-0.00717169	-0.00670547	-0.00627936	-0.00389981	-0.00365166	-0.00167259	-0.00156347	-0.00140701	0	0
'D-Fructuronate exchange'	0	0	0	0	0	0	0	0	0	0	0	0	0	0	0	0	0	0.018858	0	0	0	0	0	0	0	0	0	0	0	0	0	0	0	0	0	0	0	0	0	0	0	0	0	0	0
'L-Fucose exchange'	0	0	0	0	0	0	0	0	0	0	0	0	0	0	0	0	0	0	0	0	0	0	0	0	0	0	0	0	0	0	0	0	0	0	0	0	0	0	0	0	0	0	0	0	0
'Fumarate exchange'	0	0	0	0	0	0	0	0	0	0	0	0	0	0	0	0	0	0	0	0	0	0	0	0	0	0	0	0	0	0	0	0	0	0	0	0	0	0	0	0	0	0	0	0	0
'fusidic acid exchange'	0	0	0	0	0	0	0	0	0	0	0	0	0	0	0	0	0	0	0	0	0	0	0	0	0	0	0	0	0	0	0	0	0	0	0	0	0	0	0	0	0	0	0	0	0
'D-Glucose 1-phosphate exchange'	0	0	0	0	0	0	0	0	0	0	0	0	0	0	0	0	0	0.0702298	0	0	0	0	0	0	0	0	0	0	0	0	0	0	0	0	0	0	0	0	0	0	0	0	0	0	0
'sn-Glycero-3-phosphocholine exchange'	0	0	0	0	0	0	0	0	0	0	0	0	0	0	0	0	0	0	0	0	0	0	0	0	0	0	0	0	0	0	0	0	0	0	0	0	0	0	0	0	0	0	0	0	0
'sn-Glycero-3-phosphoethanolamine exchange'	-0.052382	-0.0499095	-0.0461814	-0.0459499	-0.0461818	-0.0477372	-0.0481588	-0.0485089	-0.0492971	-0.0501058	-0.0497866	-0.0485187	-0.0465286	-0.0436084	-0.0408559	-0.0377476	-0.0328638	-0.0288097	-0.0247783	-0.0205478	-0.0185214	-0.0172808	-0.0151354	-0.0137507	-0.0124259	-0.0114096	-0.00979239	-0.00887951	-0.00745287	-0.00667887	-0.00592323	-0.00463178	-0.0034219	-0.00279649	-0.00186374	-0.00129233	-0.000402772	0	0	0	0	0	0	0	0
'Glycerophosphoglycerol exchange'	0	0	0	0	0	0	0	0	0	0	0	0	0	0	0	0	0	0	0	0	0	0	0	0	0	0	0	0	0	0	0	0	0	0	0	0	0	0	0	0	0	0	0	0	0
'sn-Glycero-3-phospho-1-inositol exchange'	0	0	0	0	0	0	0	0	0	0	0	0	0	0	0	0	0	0	0	0	0	0	0	0	0	0	0	0	0	0	0	0	0	0	0	0	0	0	0	0	0	0	0	0	0
'Glycerophosphoserine exchange'	-0.0431006	-0.0410661	-0.0379986	-0.0378081	-0.0379989	-0.0392787	-0.0396256	-0.0399137	-0.0405623	-0.0412277	-0.040965	-0.0399217	-0.0382843	-0.0369368	-0.0337775	-0.0303951	-0.0265664	-0.0240922	-0.0201196	-0.0167701	-0.0145979	-0.0130963	-0.0114704	-0.00992475	-0.00892134	-0.00768603	-0.00649355	-0.00538349	-0.00434475	-0.0025308	-0.00163234	-0.000780047	0	0	0	0	0	0	0	0	0	0	0	0	0
'D-Glucose 6-phosphate exchange'	0	0	0	0	0	0	0	0	0	0	0	0	0	0	0	0	0	0	0	0	0	0	0	0	0	0	0	0	0	0	0	0	0	0	0	0	0	0	0	0	0	0	0	0	0
'D-Galactose exchange'	0	0	0	0	0	0	0	0	0	0	0	0	0	0	0	0	0	0	0	0	0	0	0	0	0	0	0	0	0	0	0	0	0	0	0	0	0	0	0	0	0	0	0	0	0
'beta D-Galactose exchange'	0	0	0	0	0	0	0	0	0	0	0	0	0	0	0	0	0	0	0	0	0	0	0	0	0	0	0	0	0	0	0	0	0	0	0	0	0	0	0	0	0	0	0	0	0
'alpha-D-Galactose 1-phosphate exchange'	0	0	0	0	0	0	0	0	0	0	0	0	0	0	0	0	0	0.0702298	0	0	0	0	0	0	0	0	0	0	0	0	0	0	0	0	0	0	0	0	0	0	0	0	0	0	0
'D-Galactarate exchange'	0	0	0	0	0	0	0	0	0	0	0	0	0	0	0	0	0	0	0	0	0	0	0	0	0	0	0	0	0	0	0	0	0	0	0	0	0	0	0	0	0	0	0	0	0
'D-Galactonate exchange'	0	0	0	0	0	0	0	0	0	0	0	0	0	0	0	0	0	-0.059859	0	0	0	0	0	0	0	0	0	0	0	0	0	0	0	0	0	0	0	0	0	0	0	0	0	0	0
'L-Galactonate exchange'	0	0	0	0	0	0	0	0	0	0	0	0	0	0	0	0	0	-0.059859	0	0	0	0	0	0	0	0	0	0	0	0	0	0	0	0	0	0	0	0	0	0	0	0	0	0	0
'Galactitol exchange'	-0.0986768	-0.0940189	-0.0851837	-0.0793466	-0.0761221	-0.0768125	-0.0756008	-0.0742467	-0.0754531	-0.0766909	-0.0683867	-0.0590285	-0.0493032	-0.0405208	-0.0340118	-0.025925	-0.0210661	-0.0150104	-0.0097244	-0.00651331	-0.00407054	-0.00296711	-0.000944995	0	0	0	0	0	0	0	0	0	0	0	0	0	0	0	0	0	0	0	0	0	0
'D-Galacturonate exchange'	0	0	0	0	0	0	0	0	0	0	0	0	0	0	0	0	0	0.018858	0	0	0	0	0	0	0	0	0	0	0	0	0	0	0	0	0	0	0	0	0	0	0	0	0	0	0
'D-Glucosamine exchange'	0	0	0	0	0	0	0	0	0	0	0	0	0	0	0	0	0	0	0	0	0	0	0	0	0	0	0	0	0	0	0	0	0	0	0	0	0	0	0	0	0	0	0	0	0
'D-Glucosamine 6-phosphate exchange'	0	0	0	0	0	0	0	0	0	0	0	0	0	0	0	0	0	0	0	0	0	0	0	0	0	0	0	0	0	0	0	0	0	0	0	0	0	0	0	0	0	0	0	0	0
'gamma-butyrobetaine exchange'	0	0	0	0	0	0	0	0	0	0	0	0	0	0	0	0	0	0	0	0	0	0	0	0	0	0	0	0	0	0	0	0	0	0	0	0	0	0	0	0	0	0	0	0	0
'GDP exchange'	0	0	0	0	0	0	0	0	0	0	0	0	0	0	0	0	0	0	0	0	0	0	0	0	0	0	0	0	0	0	0	0	0	0	0	0	0	0	0	0	0	0	0	0	0
'D-Glucose exchange'	-6.03017	-7.39263	-5.47065	-5.79599	-6.12225	-6.82177	-7.17467	-7.39434	-7.52867	-7.72754	-8.05252	-7.92377	-7.86725	-7.7787	-7.69402	-7.53896	-7.255	-6.79989	-6.24872	-5.73847	-5.52035	-5.49683	-5.36904	-5.21442	-5.3067	-5.22969	-5.1271	-5.02839	-4.92221	-4.80477	-4.62824	-4.4204	-4.1988	-4.00331	-4.00205	-3.70005	-3.45952	-3.23968	-3.01801	-2.82597	-2.58879	-2.41991	-2.17773	-2.05439	-1.89258
'D-Gluconate exchange'	0.625292	0.595777	0.551275	0.548511	0.51798	0.432165	0.320234	0.194315	0.0552922	-0.100356	-0.271229	-0.43924	-0.365309	-0.298505	-0.239537	-0.185229	-0.135155	-0.0919259	-0.0570721	-0.0332403	-0.0145416	-0.00201899	0.00964546	0.0165245	0.0220058	0.0248833	0.025742	0.0248984	0.0208981	0.0171671	0.0105693	0.00432922	0	0	0	0	0	0	0	0	0	0	0	0	0
'D-Glucarate exchange'	0	0	0	0	0	0	0	0	0	0	0	0	0	0	0	0	0	0	0	0	0	0	0	0	0	0	0	0	0	0	0	0	0	0	0	0	0	0	0	0	0	0	0	0	0
'D-Glucuronate exchange'	0	0	0	0	0	0	0	0	0	0	0	0	0	0	0	0	0	0.018858	0	0	0	0	0	0	0	0	0	0	0	0	0	0	0	0	0	0	0	0	0	0	0	0	0	0	0
'D-Glucuronate 1-phosphate exchange'	0	0	0	0	0	0	0	0	0	0	0	0	0	0	0	0	0	-0.0190345	0	0	0	0	0	0	0	0	0	0	0	0	0	0	0	0	0	0	0	0	0	0	0	0	0	0	0
'L-Glutamine exchange'	-0.111159	-0.105912	-0.0936907	-0.0802581	-0.068415	-0.0588179	-0.0481157	-0.0379205	-0.0285557	-0.0197548	-0.011248	-0.00365464	0.0026129	0.00750938	0.0112954	0.0140007	0.0154341	0.0157162	0.0150619	0.0140099	0.0132864	0.0126863	0.0115663	0.0101489	0.00893774	0.0071895	0.00519741	0.00302142	0.00125438	0.00121779	0.00117819	0.00112605	0.00106959	0.00101979	0.00101947	0.000942544	0.000881272	0.000825269	0.000768803	0.000719882	0.000659463	0.000616442	0.000554752	0.000518614	0.000453327
'L-Glutamate exchange'	-2.11117	-2.01152	-2.02212	-2.63132	-2.70859	-2.36601	-1.87027	-1.46338	-1.17087	-0.92259	-0.681538	-0.463953	-0.280157	-0.148176	-0.0548072	0.0149015	0.063438	0.085827	0.0914852	0.0843748	0.0717626	0.0524738	0.0171856	0	-0.00169085	0	-0.0127721	-0.0180192	-0.00831631	0	0	0	0	0.00913451	0.0306569	0.0527503	0.0764898	0.095697	0.112478	0.134685	0.148204	0.16297	0.170874	0.186408	0.182986
'Glycine exchange'	-2.55883	-1.92357	-1.38248	-1.05067	-0.789008	-0.62804	-0.439356	-0.300935	0	0	0	0	0	0	0	0	0	0	0	0	0	0	0	0	0	0	0	0	0	0	0	0	0	0	0	0	0	0	0	0	0	0	0	0	0
'D-Glyceraldehyde exchange'	0	0	0	0	0	0	0	0	0	0	0	0	0	0	0	0	0	0	0	0	0	0	0	0	0	0	0	0	0	0	0	0	0	0	0	0	0	0	0	0	0	0	0	0	0
'Glycine betaine exchange'	0	0	0	0	0	0	0	0	0	0	0	0	0	0	0	0	0	0	0	0	0	0	0	0	0	0	0	0	0	0	0	0	0	0	0	0	0	0	0	0	0	0	0	0	0
'Glycerol exchange'	0	0	0	0	0	0	0	0	0	0	0	0	0	0	0	0	0	0	0	0	0	0	0	0	0	0	0	0	0	0	0	0	0	0	0	0	0	0	0	0	0	0	0	0	0
'(R)-Glycerate exchange'	0	0	0	0	0	0	0	0	0	0	0	0	0	0	0	0	0	0	0	0	0	0	0	0	0	0	0	0	0	0	0	0	0	0	0	0	0	0	0	0	0	0	0	0	0
'Glycerol 2-phosphate exchange'	0	0	0	0	0	0	0	0	0	0	0	0	0	0	0	0	0	0	0	0	0	0	0	0	0	0	0	0	0	0	0	0	0	0	0	0	0	0	0	0	0	0	0	0	0
'Glycerol 3-phosphate exchange'	0.160411	0.152839	0.141422	0.140713	0.138056	0.128784	0.115875	0.10257	0.0898594	0.0803735	0.0689712	0.0601395	0.0508877	0.0425505	0.0347539	0.0301029	0.0251599	0.0202816	0.0180665	0.0161343	0.0151249	0.0165373	0.0158009	0.0167099	0.0166895	0.0145583	0.0140566	0.013596	0.0131672	0.012783	0.0137416	0.0131333	0.0137224	0.0142729	0.0154575	0.0153904	0.0154177	0.016363	0.0161401	0.0167923	0.0169213	0.0179743	0.0168225	0.0145169	0.0100458
'Glycolate exchange'	0	0	0.0113994	0.0226844	0.0341983	0.0471335	0.0475498	0.0598693	0.0608422	0.0742083	0.0737356	0.0838339	0.0803954	0.0775658	0.074872	0.0815286	0.0757126	0.0686614	0.0611625	0.0546214	0.0448035	0.0435443	0.0416054	0.039599	0.0339004	0.0328571	0.031725	0.0306853	0.0297175	0.0288505	0.0279125	0.0266771	0.0253397	0.0241599	0.0241523	0.0223297	0.0208781	0.0195514	0.0182136	0.0170547	0.0156233	0.0146041	0.0131426	0.0122864	0.0107397
'GMP exchange'	-0.0954719	-0.0909654	-0.0841706	-0.0837486	-0.0816587	-0.0753188	-0.0668134	-0.0593816	-0.0536414	-0.0477062	-0.0419849	-0.036956	-0.0316431	-0.028087	-0.0259328	-0.0235855	-0.02086	-0.0189172	-0.0151661	-0.0127917	-0.0105806	-0.0095977	-0.00851531	-0.00748122	-0.00684939	-0.00603508	-0.00524442	-0.00450894	-0.00382089	-0.0031795	-0.00256344	-0.00195998	-0.00139629	-0.00133128	-0.000887242	-0.000410145	-0.000383483	0	0	0	0	0	0	0	0
'Guanosine exchange'	-0.259991	-0.227246	-0.177121	-0.145133	-0.11745	-0.0930124	-0.0681529	-0.0457656	-0.0242657	-0.00513829	0.0122533	0.0268678	0.0381716	0.0460351	0.0515462	0.0541935	0.0534729	0.0492061	0.0431967	0.0368751	0.0319089	0.0268772	0.0207419	0.0141011	0.0075114	0	0	0	0	0	0	0	0	0	0	0	0	0	0	0	0	0	0	0	0
'Oxidized glutathione exchange'	0	0	0	0	0	0	0	0	0	0	0	0	0	0	0	0	0	0	0	0	0	0	0	0	0	0	0	0	0	0	0	0	0	0	0	0	0	0	0	0	0	0	0	0	0
'Reduced glutathione exchange'	0	0	0	0	0	0	0	0	0	0	0	0	0	0	0	0	0	0	0	0	0	0	0	0	0	0	0	0	0	0	0	0	0	0	0	0	0	0	0	0	0	0	0	0	0
'GTP exchange'	0	0	0	0	0	0	0	0	0	0	0	0	0	0	0	0	0	0	0	0	0	0	0	0	0	0	0	0	0	0	0	0	0	0	0	0	0	0	0	0	0	0	0	0	0
'Guanine exchange'	-0.0155053	-0.0147734	-0.0136699	-0.0136014	-0.01367	-0.0197826	-0.0228083	-0.0258459	-0.0291843	-0.0326294	-0.0353689	-0.0344681	-0.0358089	-0.0372062	-0.0359141	-0.0366629	-0.0340474	-0.0308765	-0.0275043	-0.0245628	-0.0230261	-0.022379	-0.0213825	-0.0203513	-0.0230366	-0.0249544	-0.0253627	-0.0245315	-0.0237578	-0.0219115	-0.0189675	-0.0159953	-0.0121548	-0.00772589	-0.00386173	0.00089258	0.00584189	0.0101598	0.014561	0.0190882	0.0224822	0.0262694	0.0262672	0.0270117	0.0287628
'H+ exchange'	1.5406	4.37663	0.257096	1.28282	3.26032	5.46062	6.87549	7.92777	9.17121	9.94428	10.458	10.5358	10.352	9.94237	9.55805	9.32205	9.01576	9.75296	7.91157	7.36714	7.28489	7.28911	6.96434	6.51013	6.39463	6.09796	5.78797	5.51969	5.26189	5.04445	4.77812	4.50026	4.22464	4.03105	4.06156	3.81653	3.59594	3.38238	3.16412	3.01099	2.78376	2.65353	2.32596	1.99827	1.88606
'H2 exchange'	0	0	0	0	0	0	0	0	0	0	0	0	0	0	0	0	0	0	0	0	0	0	0	0	0	0	0	0	0	0	0	0	0	0	0	0	0	0	0	0	0	0	0	0	0
'H2O exchange'	19.5522	24.4582	23.0677	24.1892	24.4663	26.1368	27.1951	28.3715	29.5642	30.9056	32.2212	32.3818	31.8494	31.6273	31.3471	30.5144	29.0892	26.1997	24.2931	22.0016	20.8029	20.607	20.257	19.5098	19.6896	19.3322	18.895	18.5826	18.2605	18.0268	17.6553	17.1382	16.397	15.7492	15.8048	14.7619	13.8054	12.9594	12.1033	11.4387	10.6049	10.0557	9.17132	8.99343	8.2527
'Hydrogen peroxide exchange'	0	0	0	0	0	0	0	0	0	0	0	0	0	0	0	0	0	0	0	0	0	0	0	0	0	0	0	0	0	0	0	0	0	0	0	0	0	0	0	0	0	0	0	0	0
'Hydrogen sulfide exchange'	0	0	0	0	0	0	0	0	0	0	0	0	0	0	0	0	0	0	0	0	0	0	0	0	0	0	0	0	0	0	0	0	0	0	0	0	0	0	0	0	0	0	0	0	0
'hepta-acylated core oligosaccharide lipid A (E. coli) exchange'	0	0	0	0	0	0	0	0	0	0	0	0	0	0	0	0	0	0	0	0	0	0	0	0	0	0	0	0	0	0	0	0	0	0	0	0	0	0	0	0	0	0	0	0	0
'hepta-acylated KDO(2)-lipid (A) exchange'	0	0	0	0	0	0	0	0	0	0	0	0	0	0	0	0	0	0	0	0	0	0	0	0	0	0	0	0	0	0	0	0	0	0	0	0	0	0	0	0	0	0	0	0	0
'Hexadecanoate (n-C16:0) exchange'	0	0	0	0	0	0	0	0	0	0	0	0	0	0	0	0	0	-0.359072	0	0	0	0	0	0	0	0	0	0	0	0	0	0	0	0	0	0	0	0	0	0	0	0	0	0	0
'hexadecenoate (n-C16:1) exchange'	0	0	0	0	0	0	0	0	0	0	0	0	0	0	0	0	0	-0.00596386	0	0	0	0	0	0	0	0	0	0	0	0	0	0	0	0	0	0	0	0	0	0	0	0	0	0	0
'Hg2+ exchange'	0	0	0	0	0	0	0	0	0	0	0	0	0	0	0	0	0	0	0	0	0	0	0	0	0	0	0	0	0	0	0	0	0	0	0	0	0	0	0	0	0	0	0	0	0
'L-Histidine exchange'	0.069259	0.0659898	0.0561858	0.0412791	0.0276958	0.0152317	0.00272245	-0.00914993	-0.0210121	-0.0319705	-0.0409418	-0.047964	-0.0531871	-0.0590794	-0.0641013	-0.0669173	-0.0666714	-0.0635761	-0.0585992	-0.0533645	-0.0502978	-0.0483353	-0.0449683	-0.0411076	-0.0387755	-0.0349883	-0.0307521	-0.026382	-0.0230027	-0.0223317	-0.0216056	-0.0206493	-0.0196141	-0.0187009	-0.018695	-0.0172843	-0.0161606	-0.0151337	-0.0140982	-0.0131985	-0.0120907	-0.011302	-0.0101709	-0.00950836	-0.00831137
'L-Homoserine exchange'	0	0	0	0	0	0	0	0	0	0	0	0	0	0	0	0	0	0	0	0	0	0	0	0	0	0	0	0	0	0	0	0	0	0	0	0	0	0	0	0	0	0	0	0	0
'Hexanoate (n-C6:0) exchange'	0	0	0	0	0	0	0	0	0	0	0	0	0	0	0	0	0	0	0	0	0	0	0	0	0	0	0	0	0	0	0	0	0	0	0	0	0	0	0	0	0	0	0	0	0
'Hypoxanthine exchange'	0	0	0	0	0	0	0	0	0	0	0	0	0	0	0	0	0	0	0	0	0	0	0	0	0	0	0	0	0	0	0	0	0	0	0	0	0	0	0	0	0	0	0	0	0
'L-Idonate exchange'	0.407169	0.38795	0.358971	0.357172	0.337291	0.281411	0.208526	0.126531	0.0360044	-0.0653483	-0.176615	-0.286018	-0.237877	-0.194376	-0.155978	-0.120615	-0.0880084	-0.059859	-0.0371635	-0.021645	-0.00946902	-0.0013147	0.0062808	0.0107602	0.0143294	0.0162031	0.0167623	0.016213	0.0136081	0.0111786	0.00688238	0.00281904	0	0	0	0	0	0	0	0	0	0	0	0	0
'L-Isoleucine exchange'	-0.315996	-0.30108	-0.27859	-0.277194	-0.278592	-0.287976	-0.290519	-0.292631	-0.297386	-0.302265	-0.300339	-0.29269	-0.281827	-0.271908	-0.262465	-0.250075	-0.232235	-0.210607	-0.187605	-0.167541	-0.157059	-0.152645	-0.145848	-0.14062	-0.140448	-0.136125	-0.131435	-0.127128	-0.123118	-0.119526	-0.11564	-0.110522	-0.104981	-0.100093	-0.100062	-0.0925111	-0.0864971	-0.0792602	-0.0699656	-0.0616584	-0.0523009	-0.0445826	-0.0359	-0.0292692	-0.0215409
'IMP exchange'	0	0	0	0	0	0	0	0	0	0	0	0	0	0	0	0	0	0	0	0	0	0	0	0	0	0	0	0	0	0	0	0	0	0	0	0	0	0	0	0	0	0	0	0	0
'Indole exchange'	-0.0143891	-0.0130244	-0.0107829	-0.00946665	-0.00856298	-0.00819573	-0.00727593	-0.00666257	-0.00609375	-0.00550553	-0.00512855	-0.00466474	-0.00447341	-0.00400768	-0.0038685	-0.00368588	-0.00368624	-0.00358172	-0.00340324	-0.00341919	-0.00338333	-0.00346132	-0.00330719	-0.00330508	-0.00330104	-0.00319945	-0.00308921	-0.00298797	-0.00275593	-0.00267553	-0.00245911	-0.00222657	-0.00211495	-0.00190445	-0.00179186	-0.00144957	-0.00125852	-0.000997233	-0.000844546	-0.000632644	-0.00043466	-0.00027087	-0.000182822	-0.000113942	4.97989e-05
'myo-Inositol exchange'	0	0	0	0	0	0	0	0	0	0	0	0	0	0	0	0	0	0	0	0	0	0	0	0	0	0	0	0	0	0	0	0	0	0	0	0	0	0	0	0	0	0	0	0	0
'Inosine exchange'	-0.835001	-0.505205	-0.106928	0.023188	0.0191924	0.0155876	0.0114366	0.00863978	0.00585345	0.00297474	0.00147789	0	-0.00138118	-0.00266514	-0.00257258	-0.00245114	-0.00227628	-0.00206428	-0.000919416	-0.000821088	0.000769717	0.00149617	0.00142955	0.00136061	0.00135894	0.00131712	0.00127174	0.00123006	0.00119126	0.00115651	0.000559454	0.000534692	0.000507887	0.00048424	0.000484087	0	0	0	-0.000365059	-0.000341829	-0.000626279	-0.000585424	-0.000790256	-0.000738776	-0.000645774
'Isethionic acid exchange'	0	0	0	0	0	0	0	0	0	0	0	0	0	0	0	0	0	0	0	0	0	0	0	0	0	0	0	0	0	0	0	0	0	0	0	0	0	0	0	0	0	0	0	0	0
'K+ exchange'	-0.21141	-0.201431	-0.186385	-0.18545	-0.186386	-0.192664	-0.194365	-0.195778	-0.198959	-0.202223	-0.200935	-0.195818	-0.187786	-0.181177	-0.174885	-0.166629	-0.154742	-0.140331	-0.125004	-0.111636	-0.104651	-0.10171	-0.097181	-0.0924944	-0.0923812	-0.0895381	-0.0864529	-0.0836197	-0.0809825	-0.0786199	-0.0760636	-0.072697	-0.0690526	-0.0658375	-0.0658167	-0.0608502	-0.0568945	-0.053279	-0.0496336	-0.0464753	-0.0425746	-0.0397972	-0.0358145	-0.0334815	-0.0292666
'KDO(2)-lipid IV(A) exchange'	0	0	0	0	0	0	0	0	0	0	0	0	0	0	0	0	0	0	0	0	0	0	0	0	0	0	0	0	0	0	0	0	0	0	0	0	0	0	0	0	0	0	0	0	0
'D-lactate exchange'	0	0	0	0	0	0	0	0	0	0	0	0	0	0	0	0	0	0	0	0	0	0	0	0	0	0	0	0	0	0	0	0	0	0	0	0	0	0	0	0	0	0	0	0	0
'L-Lactate exchange'	0	0	0	0	0	0	0	0	0	0	0	0	0	0	0	0	0	0	0	0	0	0	0	0	0	0	0	0	0	0	0	0	0	0	0	0	0	0	0	0	0	0	0	0	0
'Lactose exchange'	0	-0.0170782	-0.0430979	-0.0571757	-0.0603374	-0.0564297	-0.0509356	-0.0482879	-0.044472	-0.0420842	-0.0387186	-0.0347139	-0.0303953	-0.0279291	-0.0242632	-0.0231178	-0.0202759	-0.017306	-0.0154159	-0.0137672	-0.0137125	-0.0133271	-0.0134827	-0.0135455	-0.0135289	-0.0131125	-0.0126607	-0.0122458	-0.0118596	-0.0115136	-0.0105529	-0.00952554	-0.00904801	-0.00811928	-0.00760943	-0.00656621	-0.00570083	-0.00451724	-0.0038256	-0.00286574	-0.00196891	-0.00153372	-0.000828142	0	0
'L-Leucine exchange'	-0.316111	-0.301189	-0.278692	-0.277295	-0.278694	-0.28808	-0.290624	-0.292737	-0.297494	-0.302374	-0.300448	-0.292796	-0.282595	-0.272806	-0.263332	-0.250901	-0.233002	0	-0.188225	-0.168095	-0.157578	-0.0775751	0	0	0	0	0	0	0	0	0	0	0	0	0	0	0	0	0	0	0	0	-0.0360036	-0.0293659	-0.021612
'KDO(2)-lipid (A) exchange'	0	0	0	0	0	0	0	0	0	0	0	0	0	0	0	0	0	0	0	0	0	0	0	0	0	0	0	0	0	0	0	0	0	0	0	0	0	0	0	0	0	0	0	0	0
'cold adapted KDO(2)-lipid (A) exchange'	0	0	0	0	0	0	0	0	0	0	0	0	0	0	0	0	0	0	0	0	0	0	0	0	0	0	0	0	0	0	0	0	0	0	0	0	0	0	0	0	0	0	0	0	0
'Lipoate exchange'	-3.41553e-06	-3.25431e-06	-3.01122e-06	-2.99613e-06	-3.01124e-06	-3.11267e-06	-3.14015e-06	-3.16298e-06	-2.85723e-06	-2.72259e-06	-2.34455e-06	-1.93332e-06	-1.68548e-06	-1.30092e-06	-1.09878e-06	-8.97349e-07	-5.55557e-07	0	-2.24396e-07	-1.00199e-07	0	0	0	0	0	0	0	0	0	0	0	-6.52494e-08	-1.85935e-07	-2.95463e-07	-3.54444e-07	-3.27698e-07	-2.55329e-07	-1.91283e-07	-8.90976e-08	0	0	0	0	0	0
'L-Lysine exchange'	0	0	0	0	0	0	0	-0.00307349	-0.0751023	-0.141198	-0.183819	-0.179137	-0.17802	-0.181036	-0.182352	-0.178453	-0.170073	-0.161654	-0.150398	-0.142196	-0.138722	-0.136651	-0.12996	-0.120413	-0.117062	-0.108944	-0.107181	-0.11088	-0.113607	-0.11647	-0.112683	-0.107696	-0.102297	-0.097534	-0.102675	-0.0949269	-0.0887559	-0.0831157	-0.0813286	-0.0761535	-0.0731071	-0.0683379	-0.061499	-0.0601235	-0.0525547
'L-Lyxose exchange'	0	0	0	0	0	0	0	0	0	0	0	0	0	0	0	0	0	0	0	0	0	0	0	0	0	0	0	0	0	0	0	0	0	0	0	0	0	0	0	0	0	0	0	0	0
'D-Malate exchange'	0	0	0	0	0	0	0	0	0	0	0	0	0	0	0	0	0	0	0	0	0	0	0	0	0	0	0	0	0	0	0	0	0	0	0	0	0	0	0	0	0	0	0	0	0
'L-Malate exchange'	1.58321	0.668149	-0.428013	-0.645899	-0.349546	-0.154851	-0.0644712	-0.0549491	-0.0456889	-0.0361188	-0.0256348	-0.0174873	-0.0095829	-0.00231141	0.00446227	0.00850323	0.011845	0.0125321	0.0127582	0.012818	0.0133511	0.0129759	0.0123981	0.0118002	0.0106072	0.00913844	0.00772062	0.0064008	0.00413262	0.00300904	0.0029112	0.00278235	0.00264287	0.00251982	0.00251902	0.00232894	0.00217754	0.00203916	0.00189964	0.00177876	0.00162947	0.00152317	0.00137074	0.00128144	0.00112013
'Maltose exchange'	0	-0.0170782	-0.0430979	-0.0571757	-0.0603374	-0.0564297	-0.0509356	-0.0482879	-0.044472	-0.0420842	-0.0387186	-0.0347139	-0.0303953	-0.0279291	-0.0242632	-0.0231178	-0.0202759	-0.017306	-0.0154159	-0.0137672	-0.0137125	-0.0133271	-0.0134827	-0.0135455	-0.0135289	-0.0131125	-0.0126607	-0.0122458	-0.0118596	-0.0115136	-0.0105529	-0.00952554	-0.00904801	-0.00811928	-0.00760943	-0.00656621	-0.00570083	-0.00451724	-0.0038256	-0.00286574	-0.00196891	-0.00153372	-0.000828142	0	0
'Maltohexaose exchange'	0	0	0	0	0	0	0	0	0	0	0	0	0	0	0	0	0	0	0	0	0	0	0	0	0	0	0	0	0	0	0	0	0	0	0	0	0	0	0	0	0	0	0	0	0
'Maltopentaose exchange'	0	0	0	0	0	0	0	0	0	0	0	0	0	0	0	0	0	0	0	0	0	0	0	0	0	0	0	0	0	0	0	0	0	0	0	0	0	0	0	0	0	0	0	0	0
'Maltotriose exchange'	0	0	0	0	0	0	0	0	0	0	0	0	0	0	0	0	0	0	0	0	0	0	0	0	0	0	0	0	0	0	0	0	0	0	0	0	0	0	0	0	0	0	0	0	0
'Maltotetraose exchange'	0	0	0	0	0	0	0	0	0	0	0	0	0	0	0	0	0	0	0	0	0	0	0	0	0	0	0	0	0	0	0	0	0	0	0	0	0	0	0	0	0	0	0	0	0
'D-Mannose exchange'	0	0	0	0	0	0	0	0	0	0	0	0	0	0	0	0	0	0	0	0	0	0	0	0	0	0	0	0	0	0	0	0	0	0	0	0	0	0	0	0	0	0	0	0	0
'D-Mannose 6-phosphate exchange'	0	0	0	0	0	0	0	0	0	0	0	0	0	0	0	0	0	0	0	0	0	0	0	0	0	0	0	0	0	0	0	0	0	0	0	0	0	0	0	0	0	0	0	0	0
'2(alpha-D-Mannosyl)-D-glycerate exchange'	0	0	0	0	0	0	0	0	0	0	0	0	0	0	0	0	0	0	0	0	0	0	0	0	0	0	0	0	0	0	0	0	0	0	0	0	0	0	0	0	0	0	0	0	0
'Melibiose exchange'	0	-0.0170782	-0.0430979	-0.0571757	-0.0603374	-0.0564297	-0.0509356	-0.0482879	-0.044472	-0.0420842	-0.0387186	-0.0347139	-0.0303953	-0.0279291	-0.0242632	-0.0231178	-0.0202759	-0.017306	-0.0154159	-0.0137672	-0.0137125	-0.0133271	-0.0134827	-0.0135455	-0.0135289	-0.0131125	-0.0126607	-0.0122458	-0.0118596	-0.0115136	-0.0105529	-0.00952554	-0.00904801	-0.00811928	-0.00760943	-0.00656621	-0.00570083	-0.00451724	-0.0038256	-0.00286574	-0.00196891	-0.00153372	-0.000828142	0	0
'methanol exchange'	2.27702e-06	2.16954e-06	2.00748e-06	1.99742e-06	2.0075e-06	2.07511e-06	2.09344e-06	2.10866e-06	2.14292e-06	2.17807e-06	2.1642e-06	2.10908e-06	2.02257e-06	1.95139e-06	1.88362e-06	1.7947e-06	1.66667e-06	1.51145e-06	1.34638e-06	1.20239e-06	1.12716e-06	1.09548e-06	1.0467e-06	9.96224e-07	9.95005e-07	9.64382e-07	9.31153e-07	9.00638e-07	8.72233e-07	8.46787e-07	8.19254e-07	7.82993e-07	7.4374e-07	7.09112e-07	7.08888e-07	6.55396e-07	6.1279e-07	5.73849e-07	5.34585e-07	5.00568e-07	4.58556e-07	4.28642e-07	3.85745e-07	3.60617e-07	3.1522e-07
'D-Methionine exchange'	0	0	0	0	0	0	0	0	0	0	0	0	0	0	0	0	0	0	0	0	0	0	0	0	0	0	0	0	0	0	0	0	0	0	0	0	0	0	0	0	0	0	0	0	0
'L-Methionine exchange'	-0.106276	-0.101259	-0.0936956	-0.0932259	-0.0936963	-0.0968521	-0.0996919	-0.100417	-0.102048	-0.103722	-0.103062	-0.100437	-0.0963174	-0.0929274	-0.0897001	-0.0854656	-0.0793688	-0.0705442	-0.064116	-0.057519	-0.0545762	-0.0534639	-0.0512798	-0.0487975	-0.0485323	-0.0466495	-0.0444828	-0.0423065	-0.0401045	-0.0379252	-0.0355541	-0.0327385	-0.029771	-0.0269806	-0.0254286	-0.0219535	-0.0189505	-0.0161574	-0.0134665	-0.0110263	-0.00856016	-0.00647702	-0.00438069	-0.00267043	-0.00102662
'L-methionine-R-sulfoxide exchange'	0	0	0	0	0	0	0	0	0	0	0	0	0	0	0	0	0	0	0	0	0	0	0	0	0	0	0	0	0	0	0	0	0	0	0	0	0	0	0	0	0	0	0	0	0
'L-Methionine S-oxide exchange'	-0.118917	-0.113303	-0.102421	-0.0930806	-0.0838726	-0.0758603	-0.0639154	-0.0457437	-0.0318522	-0.0209998	-0.0121719	-0.00762549	-0.0065002	-0.00470356	-0.00378351	-0.00288392	-0.00200864	-0.00182158	-0.00108175	-0.000483032	-0.000452811	0	0	0	0	0	0	0	0	0	0	0	0	0	0	0	0	0	0	0	0	0	0	0	0
'Mg exchange'	-0.00939612	-0.0089526	-0.00828387	-0.00824235	-0.00828393	-0.00856295	-0.00863856	-0.00870137	-0.00884276	-0.00898782	-0.00893056	-0.00870312	-0.00834615	-0.0080524	-0.00777275	-0.00740582	-0.00687751	-0.006237	-0.00555582	-0.00496165	-0.00465122	-0.0045205	-0.00431921	-0.00411092	-0.00410589	-0.00397952	-0.0038424	-0.00371648	-0.00359927	-0.00349427	-0.00338065	-0.00323102	-0.00306904	-0.00292615	-0.00292523	-0.00270449	-0.00252868	-0.00236799	-0.00220597	-0.0020656	-0.00189223	-0.00176879	-0.00159178	-0.00148808	-0.00130075
'minocycline exchange'	0	0	0	0	0	0	0	0	0	0	0	0	0	0	0	0	0	0	0	0	0	0	0	0	0	0	0	0	0	0	0	0	0	0	0	0	0	0	0	0	0	0	0	0	0
'myo-Inositol hexakisphosphate exchange'	0	0	0	0	0	0	0	0	0	0	0	0	0	0	0	0	0	0	0	0	0	0	0	0	0	0	0	0	0	0	0	0	0	0	0	0	0	0	0	0	0	0	0	0	0
'S-Methyl-L-methionine exchange'	0	0	0	0	0	0	0	0	0	0	0	0	0	0	0	0	0	0	0	0	0	0	0	0	0	0	0	0	0	0	0	0	0	0	0	0	0	0	0	0	0	0	0	0	0
'Mn2+ exchange'	-0.00074914	-0.000713778	-0.000660462	-0.000657151	-0.000660466	-0.000682712	-0.00068874	-0.000693748	-0.000705021	-0.000716586	-0.000712021	-0.000693887	-0.000665427	-0.000642006	-0.00061971	-0.000590456	-0.000548334	-0.000497267	-0.000442958	-0.000395585	-0.000370835	-0.000360413	-0.000344365	-0.000327758	-0.000327357	-0.000317282	-0.000306349	-0.00029631	-0.000286965	-0.000278593	-0.000269534	-0.000257605	-0.000244691	-0.000233298	-0.000233224	-0.000215625	-0.000201608	-0.000188796	-0.000175879	-0.000164687	-0.000150865	-0.000141023	-0.00012691	-0.000118643	-0.000103707
'D-Mannitol exchange'	-0.0986768	-0.0940189	-0.0851837	-0.0793466	-0.0761221	-0.0768125	-0.0756008	-0.0742467	-0.0754531	-0.0766909	-0.0683867	-0.0590285	-0.0493032	-0.0405208	-0.0340118	-0.025925	-0.0210661	-0.0150104	-0.0097244	-0.00651331	-0.00407054	-0.00296711	-0.000944995	0	0	0	0	0	0	0	0	0	0	0	0	0	0	0	0	0	0	0	0	0	0
'Molybdate exchange'	-0.000155976	-0.000148613	-0.000137513	-0.000136823	-0.000137514	-0.000142145	-0.0001434	-0.000144443	-0.00014679	-0.000149198	-0.000148248	-0.000144472	-0.000138546	-0.00013367	-0.000129028	-0.000122937	-0.000114167	-0.000103534	-9.22267e-05	-8.23634e-05	-7.72104e-05	-7.50405e-05	-7.16991e-05	-6.82414e-05	-6.81578e-05	-6.60602e-05	-6.3784e-05	-6.16937e-05	-5.9748e-05	-5.80049e-05	-5.61189e-05	-5.3635e-05	-5.09462e-05	-4.85742e-05	-4.85589e-05	-4.48946e-05	-4.19761e-05	-3.93087e-05	-3.66191e-05	-3.42889e-05	-3.14111e-05	-2.9362e-05	-2.64236e-05	-2.47022e-05	-2.15925e-05
'methanesulfonate exchange'	0	0	0	0	0	0	0	0	0	0	0	0	0	0	0	0	0	0	0	0	0	0	0	0	0	0	0	0	0	0	0	0	0	0	0	0	0	0	0	0	0	0	0	0	0
'Nitrous oxide exchange'	0	0	0	0	0	0	0	0	0	0	0	0	0	0	0	0	0	0	0	0	0	0	0	0	0	0	0	0	0	0	0	0	0	0	0	0	0	0	0	0	0	0	0	0	0
'Sodium exchange'	0	0	0	0	0	0	0	0	0	0	0	0	0	0	0	0	0	0	0	0	0	0	0	0	0	0	0	0	0	0	0	0	0	0	0	0	0	0	0	0	0	0	0	0	0
'Nicotinate exchange'	0	0	0	0	0	0	0	0	0	0	0	0	0	0	0	0	0	0	0	0	0	0	0	0	0	0	0	0	0	0	0	0	0	0	0	0	0	0	0	0	0	0	0	0	0
'Ammonia exchange'	11.4373	6.53486	4.00681	1.21632	0.364232	-0.520045	-1.31576	-2.06361	-2.96693	-3.47317	-3.95339	-4.2452	-4.4745	-4.68935	-4.85772	-4.96252	-4.96415	-5.00903	-4.40141	-4.07942	-3.93813	-4.0748	-4.07977	-3.94889	-4.01054	-3.95801	-3.89193	-3.83857	-3.78076	-3.75409	-3.69547	-3.60674	-3.44376	-3.30543	-3.33943	-3.13571	-2.9566	-2.78352	-2.602	-2.46049	-2.26411	-2.13817	-1.88839	-1.83543	-1.69801
'Ni2+ exchange'	-0.000349523	-0.000333024	-0.000308148	-0.000306604	-0.000308151	-0.00031853	-0.000321342	-0.000323679	-0.000328938	-0.000334334	-0.000332204	-0.000323744	-0.000310465	-0.000299538	-0.000289135	-0.000275486	-0.000255834	-0.000232008	-0.000206669	-0.000184566	-0.000173019	-0.000168156	-0.000160669	-0.00015292	-0.000152733	-0.000148033	-0.000142932	-0.000138248	-0.000133888	-0.000129982	-0.000125755	-0.000120189	-0.000114164	-0.000108849	-0.000108814	-0.000100603	-9.40633e-05	-8.80858e-05	-8.20589e-05	-7.68373e-05	-7.03883e-05	-6.57965e-05	-5.92119e-05	-5.53547e-05	-4.83862e-05
'NMN exchange'	0	0	0	0	0	0	0	0	0	0	0	0	0	0	0	0	0	0	0	0	0	0	0	0	0	0	0	0	0	0	0	0	0	0	0	0	0	0	0	0	0	0	0	0	0
'Nitric oxide exchange'	0	0	0	0	0	0	0	0	0	0	0	0	0	0	0	0	0	0	0	0	0	0	0	0	0	0	0	0	0	0	0	0	0	0	0	0	0	0	0	0	0	0	0	0	0
'Nitrite exchange'	0	0	0	0	0	0	0	0	0	0	0	0	0	0	0	0	0	0	0	0	0	0	0	0	0	0	0	0	0	0	0	0	0	0	0	0	0	0	0	0	0	0	0	0	0
'Nitrate exchange'	0	0	0	0	0	0	0	0	0	0	0	0	0	0	0	0	0	0	0	0	0	0	0	0	0	0	0	0	0	0	0	0	0	0	0	0	0	0	0	0	0	0	0	0	0
'novobiocin exchange'	0	0	0	0	0	0	0	0	0	0	0	0	0	0	0	0	0	0	0	0	0	0	0	0	0	0	0	0	0	0	0	0	0	0	0	0	0	0	0	0	0	0	0	0	0
'(O16 antigen)x4 core oligosaccharide lipid A exchange'	0	0	0	0	0	0	0	0	0	0	0	0	0	0	0	0	0	0	0	0	0	0	0	0	0	0	0	0	0	0	0	0	0	0	0	0	0	0	0	0	0	0	0	0	0
'O2 exchange'	-16.1215	-15.2289	-14.5536	-14.5268	-14.3248	-14.4171	-14.2785	-14.3011	-14.4542	-14.653	-14.6254	-14.3577	-13.9988	-13.8422	-13.6968	-13.2833	-12.5795	-14.2401	-10.4248	-9.4118	-8.83762	-8.60953	-8.4815	-8.25705	-8.38169	-8.27605	-8.15242	-8.07398	-8.00268	-7.9206	-7.78561	-7.57284	-7.26784	-6.95927	-6.93092	-6.42615	-6.01923	-5.64668	-5.27041	-4.95429	-4.58022	-4.31648	-3.98106	-3.9256	-3.585
'Superoxide anion exchange'	0	0	0	0	0	0	0	0	0	0	0	0	0	0	0	0	0	0	0	0	0	0	0	0	0	0	0	0	0	0	0	0	0	0	0	0	0	0	0	0	0	0	0	0	0
'octadecanoate (n-C18:0) exchange'	0	0	0	0	0	0	0	0	0	0	0	0	0	0	0	0	0	0	0	0	0	0	0	0	0	0	0	0	0	0	0	0	0	0	0	0	0	0	0	0	0	0	0	0	0
'octadecenoate (n-C18:1) exchange'	0	0	0	0	0	0	0	0	0	0	0	0	0	0	0	0	0	0	0	0	0	0	0	0	0	0	0	0	0	0	0	0	0	0	0	0	0	0	0	0	0	0	0	0	0
'octanoate (n-C8:0) exchange'	0	0	0	0	0	0	0	0	0	0	0	0	0	0	0	0	0	0	0	0	0	0	0	0	0	0	0	0	0	0	0	0	0	0	0	0	0	0	0	0	0	0	0	0	0
'Ornithine exchange'	-0.0823804	-0.0784918	-0.0726288	-0.0722647	-0.0726293	-0.0750755	-0.0757385	-0.0762891	-0.0737159	-0.0723416	-0.0680299	-0.0612938	-0.0539814	-0.047452	-0.0413354	-0.0340619	-0.0266895	-0.0188252	-0.011978	-0.0064182	-0.00334258	-0.00259892	-0.00248319	-0.00177258	-0.00177041	-0.00114395	-0.00110453	-0.000534167	-0.000517321	-0.000502228	-0.000485899	0	0	0	0	0	0	0	0	0	0	0	0	0	0
'Orotate exchange'	0	0	0	0	0	0	0	0	0	0	0	0	0	0	0	0	0	0	0	0	0	0	0	0	0	0	0	0	0	0	0	0	0	0	0	0	0	0	0	0	0	0	0	0	0
'Phenylacetaldehyde exchange'	0	0	0	0	0	0	0	0	0	0	0	0	0	0	0	0	0	0	0	0	0	0	0	0	0	0	0	0	0	0	0	0	0	0	0	0	0	0	0	0	0	0	0	0	0
'Phenethylamine exchange'	0	0	0	0	0	0	0	0	0	0	0	0	0	0	0	0	0	0	0	0	0	0	0	0	0	0	0	0	0	0	0	0	0	0	0	0	0	0	0	0	0	0	0	0	0
'L-Phenylalanine exchange'	-0.144757	-0.137924	-0.127622	-0.126982	-0.127623	-0.131921	-0.133086	-0.134054	-0.136232	-0.138467	-0.137585	-0.134081	-0.128582	-0.126747	-0.123247	-0.117429	-0.109051	-0.0988954	-0.0880944	-0.0788747	-0.0744488	-0.0726906	-0.0695154	-0.0655522	-0.0655178	-0.0648163	-0.064037	-0.0630721	-0.0618402	-0.060429	-0.0585133	-0.0556538	-0.0523071	-0.0490544	-0.0479353	-0.0430329	-0.0387861	-0.0347322	-0.0306593	-0.0270093	-0.0229557	-0.019568	-0.0157519	-0.0128526	-0.00950628
'Protoheme exchange'	0	0	0	0	0	0	0	0	0	0	0	0	0	0	0	0	0	0	0	0	0	0	0	0	0	0	0	0	0	0	0	0	0	0	0	0	0	0	0	0	0	0	0	0	0
'Phosphate exchange'	-0.624706	-0.612137	-0.471803	-0.45971	-0.467469	-0.504466	-0.537961	-0.552031	-0.560343	-0.594289	-0.64841	-0.652961	-0.639421	-0.630603	-0.617098	-0.600388	-0.568801	-0.320546	-0.470155	-0.429406	-0.411034	-0.409284	-0.396557	-0.382828	-0.386733	-0.377644	-0.371216	-0.36226	-0.354516	-0.348034	-0.341012	-0.328708	-0.314626	-0.302099	-0.305012	-0.284778	-0.268502	-0.25446	-0.237946	-0.224484	-0.207181	-0.196265	-0.177271	-0.164513	-0.141159
'(R)-Pantothenate exchange'	0	0	0	0	0	0	0	0	0	0	0	0	0	0	0	0	0	0	0	0	0	0	0	0	0	0	0	0	0	0	0	0	0	0	0	0	0	0	0	0	0	0	0	0	0
'Propionate exchange'	0	0	0	0	0	0	0	0	0	0	0	0	0	0	0	0	0	0	0	0	0	0	0	0	0	0	0	0	0	0	0	0	0	0	0	0	0	0	0	0	0	0	0	0	0
'Propanal exchange'	0	0	0	0	0	0	0	0	0	0	0	0	0	0	0	0	0	-0.438159	0	0	0	0	0	0	0	0	0	0	0	0	0	0	0	0	0	0	0	0	0	0	0	0	0	0	0
'Phenylpropanoate exchange'	0	0	0	0	0	0	0	0	0	0	0	0	0	0	0	0	0	0	0	0	0	0	0	0	0	0	0	0	0	0	0	0	0	0	0	0	0	0	0	0	0	0	0	0	0
'Phosphonate exchange'	0	0	0	0	0	0	0	0	0	0	0	0	0	0	0	0	0	0	0	0	0	0	0	0	0	0	0	0	0	0	0	0	0	0	0	0	0	0	0	0	0	0	0	0	0
'L-Proline exchange'	-0.201603	-0.192086	-0.177738	-0.176847	-0.17774	-0.183726	-0.185349	-0.186696	-0.18973	-0.192842	-0.191614	-0.186734	-0.179075	-0.168285	-0.156479	-0.143443	-0.128077	-0.111521	-0.0951697	-0.0812951	-0.0728541	-0.0680267	-0.0618782	-0.0559526	-0.052917	-0.0484699	-0.0441423	-0.0402362	-0.0367235	-0.0335402	-0.0304539	-0.0272457	-0.0241172	-0.0213577	-0.0196943	-0.0166822	-0.0141933	-0.0119775	-0.00994946	-0.00893732	-0.00818722	-0.00765312	-0.00662507	-0.00619349	-0.00541381
'L-Prolinylglycine exchange'	0	0	0	0	0	0	0	0	0	0	0	0	0	0	0	0	0	0	0	0	0	0	0	0	0	0	0	0	0	0	0	0	0	0	0	0	0	0	0	0	0	0	0	0	0
'psicoselysine exchange'	-0.0332218	-0.0316536	-0.0292892	-0.0291424	-0.0292894	-0.0302759	-0.0305433	-0.0307654	-0.0312653	-0.0317782	-0.0315757	-0.0307716	-0.0295094	-0.0284708	-0.0274821	-0.0261847	-0.0243168	-0.0220521	-0.0196437	-0.0175429	-0.0205566	-0.0199789	-0.0190893	-0.0181687	-0.0181464	-0.017588	-0.016982	-0.0164254	-0.0159074	-0.0123546	-0.0119529	-0.0114239	-0.0108512	-0.010346	-0.00775703	-0.00717169	-0.00670547	-0.00627936	-0.00389981	-0.00365166	-0.00167259	-0.00156347	-0.00140701	0	0
'O-Phospho-L-serine exchange'	0	0	0	0	0	0	0	0	0	0	0	0	0	0	0	0	0	0	0	0	0	0	0	0	0	0	0	0	0	0	0	0	0	0	0	0	0	0	0	0	0	0	0	0	0
'Putrescine exchange'	0	0	0	0	0	0	0	0	0	0	0	0	0	0	0	0	0	0	0	0	0	0	0	0	0	0	0	0	0	0	0	0	0	0	0	0	0	0	0	0	0	0	0	0	0
'Pyridoxamine exchange'	0	0	0	0	0	0	0	0	0	0	0	0	0	0	0	0	0	0	0	0	0	0	0	0	0	0	0	0	0	0	0	0	0	0	0	0	0	0	0	0	0	0	0	0	0
'Pyridoxal exchange'	0	0	0	0	0	0	0	0	0	0	0	0	0	0	0	0	0	0	0	0	0	0	0	0	0	0	0	0	0	0	0	0	0	0	0	0	0	0	0	0	0	0	0	0	0
'Pyridoxine exchange'	0	0	0	0	0	0	0	0	0	0	0	0	0	0	0	0	0	0	0	0	0	0	0	0	0	0	0	0	0	0	0	0	0	0	0	0	0	0	0	0	0	0	0	0	0
'Pyruvate exchange'	0	0	0	0	0	0	0	0	0	0	0	0	0	0	0	0	0	0	0	0	0	0	0	0	0	0	0	0	0	0	0	0	0	0	0	0	0	0	0	0	0	0	0	0	0
'Quinate exchange'	0.0674367	0.0642535	0.059454	0.0591559	0.0594544	0.0614569	0.0619996	0.0624504	0.0750043	0.0879631	0.0990564	0.107891	0.119802	0.131347	0.142	0.149792	0.157056	0.158707	0.155873	0.152152	0.139598	0.103231	0.070453	0.0402332	0.0160736	-0.00778946	-0.0300843	-0.0484972	-0.0657548	-0.0797956	-0.0926413	-0.103298	-0.0981192	-0.0840048	-0.0725268	-0.0564664	-0.0428965	-0.0309004	-0.018711	-0.00808633	0.00123461	0.00923254	0.0166172	0.023302	0.022066
'alpha-D-Ribose 5-phosphate exchange'	0	0	0	0	0	0	0	0	0	0	0	0	0	0	0	0	0	0	0	0	0	0	0	0	0	0	0	0	0	0	0	0	0	0	0	0	0	0	0	0	0	0	0	0	0
'rifampin exchange'	0	0	0	0	0	0	0	0	0	0	0	0	0	0	0	0	0	0	0	0	0	0	0	0	0	0	0	0	0	0	0	0	0	0	0	0	0	0	0	0	0	0	0	0	0
'D-Ribose exchange'	0	0	0	0	0	0	0	0	0	0	0	0	0	0	0	0	0	0	0	0	0	0	0	0	0	0	0	0	0	0	0	0	0	0	0	0	0	0	0	0	0	0	0	0	0
'L-Rhamnose exchange'	0	0	0	0	0	0	0	0	0	0	0	0	0	0	0	0	0	0	0	0	0	0	0	0	0	0	0	0	0	0	0	0	0	0	0	0	0	0	0	0	0	0	0	0	0
'D-Sorbitol exchange'	-0.0986768	-0.0940189	-0.0851837	-0.0793466	-0.0761221	-0.0768125	-0.0756008	-0.0742467	-0.0754531	-0.0766909	-0.0683867	-0.0590285	-0.0493032	-0.0405208	-0.0340118	-0.025925	-0.0210661	-0.0150104	-0.0097244	-0.00651331	-0.00407054	-0.00296711	-0.000944995	0	0	0	0	0	0	0	0	0	0	0	0	0	0	0	0	0	0	0	0	0	0
'Selenate exchange'	0	0	0	0	0	0	0	0	0	0	0	0	0	0	0	0	0	0	0	0	0	0	0	0	0	0	0	0	0	0	0	0	0	0	0	0	0	0	0	0	0	0	0	0	0
'D-Serine exchange'	0	0	0	0	0	0	0	0	0	0	0	0	0	0	0	0	0	0	0	0	0	0	0	0	0	0	0	0	0	0	0	0	0	0	0	0	0	0	0	0	0	0	0	0	0
'L-Serine exchange'	-5.07885	-3.46524	-2.17822	0	0	0	0	0	0	0	0	0	0	0	0	0	0	0	0	0	0	0	0	0	0	0	0	0	0	0	0	0	0	0	0	0	0	0	0	0	0	0	0	0	0
'Shikimate exchange'	0	0	0	0	0	0	0	0	0	0	0	0	0	0	0	0	0	0	0	0	0	0	0	0	0	0	0	0	0	0	0	0	0	0	0	0	0	0	0	0	0	0	0	0	0
'selenite exchange'	0	0	0	0	0	0	0	0	0	0	0	0	0	0	0	0	0	0	0	0	0	0	0	0	0	0	0	0	0	0	0	0	0	0	0	0	0	0	0	0	0	0	0	0	0
'sulfur dioxide exchange'	0	0	0	0	0	0	0	0	0	0	0	0	0	0	0	0	0	0	0	0	0	0	0	0	0	0	0	0	0	0	0	0	0	0	0	0	0	0	0	0	0	0	0	0	0
'Sulfite exchange'	0	0	0	0	0	0	0	0	0	0	0	0	0	0	0	0	0	0	0	0	0	0	0	0	0	0	0	0	0	0	0	0	0	0	0	0	0	0	0	0	0	0	0	0	0
'Sulfate exchange'	-0.105887	-0.100889	-0.0933529	-0.0928849	-0.0933546	-0.0964989	-0.0973511	-0.116695	-0.133227	-0.146788	-0.154545	-0.154843	-0.149291	-0.145592	-0.141293	-0.135328	-0.126286	0	-0.102405	-0.0915972	-0.0851295	-0.0826833	-0.0787419	-0.0749013	-0.0749703	-0.0730146	-0.0710295	-0.0693979	-0.0680615	-0.0670761	-0.0660303	-0.0643502	-0.0624578	-0.0609662	-0.06249	-0.0593307	-0.0570497	-0.0550133	-0.0528348	-0.0510562	-0.0483118	-0.0466849	-0.0433245	-0.0408387	-0.0370053
'Spermidine exchange'	0.0472376	0.0450078	0.0392265	0.0302033	0.0206781	0.0105373	0	0	0	0	0	0	0	0	0	0	0	0.0610449	0	0	0	0	0	0	0	0	0	0	0	0	0	0	0	0	0	0	0	0	0	0	0	0	-0.000136572	-0.001216	-0.00106292
'Succinate exchange'	2.09714	1.96174	-0.0664273	-0.660943	-0.760229	-0.579839	-0.481052	-0.383763	-0.287575	-0.188188	-0.087527	0.0116315	0.0111544	0.0107619	0.0103881	0.00989771	0.00612776	0.00555707	0.00495015	0.00442075	0.00414417	0.0040277	0.00384836	0.00183138	0.00182914	0.00177285	0.00171176	0.00165567	0.00160345	0.00155667	0.00150605	0.00287879	0.00273447	0.00260716	0.00260633	0.00240966	0.00225301	0.00210984	0.00196548	0.00184041	0.00168595	0.00157597	0.00141825	0.00132586	0.00115895
'Sucrose exchange'	0	0	0	0	0	0	0	0	0	0	0	0	0	0	0	0	0	0	0	0	0	0	0	0	0	0	0	0	0	0	0	0	0	0	0	0	0	0	0	0	0	0	0	0	0
'sulfoacetate exchange'	0	0	0	0	0	0	0	0	0	0	0	0	0	0	0	0	0	0	0	0	0	0	0	0	0	0	0	0	0	0	0	0	0	0	0	0	0	0	0	0	0	0	0	0	0
'D-tartrate exchange'	0	0	0	0	0	0	0	0	0	0	0	0	0	0	0	0	0	0	0	0	0	0	0	0	0	0	0	0	0	0	0	0	0	0	0	0	0	0	0	0	0	0	0	0	0
'L-tartrate exchange'	0	0	0	0	0	0	0	0	0	0	0	0	0	0	0	0	0	0	0	0	0	0	0	0	0	0	0	0	0	0	0	0	0	0	0	0	0	0	0	0	0	0	0	0	0
'Taurine exchange'	0	0	0	0	0	0	0	0	0	0	0	0	0	0	0	0	0	0	0	0	0	0	0	0	0	0	0	0	0	0	0	0	0	0	0	0	0	0	0	0	0	0	0	0	0
'Thiocyanate exchange'	0	0	0	0	0	0	0	0	0	0	0	0	0	0	0	0	0	0	0	0	0	0	0	0	0	0	0	0	0	0	0	0	0	0	0	0	0	0	0	0	0	0	0	0	0
'Thiamin exchange'	-0.000253888	-0.000241903	-0.000223834	-0.000222712	-0.000223836	-0.000231375	-0.000233418	-0.000235115	-0.000238936	-0.000242855	-0.000241308	-0.000235162	-0.000225517	-0.00021758	-0.000210023	-0.000200109	-0.000185834	0	-0.000150121	-0.000134066	-0.000125678	-0.000122146	-0.000116707	-0.000111079	-0.000110943	-0.000107529	-0.000103824	-0.000100421	-9.7254e-05	-9.44167e-05	-9.13468e-05	-8.73037e-05	-8.2927e-05	-7.9066e-05	-7.90411e-05	-7.30766e-05	-6.83261e-05	-6.39842e-05	-5.96063e-05	-5.58134e-05	-5.1129e-05	-4.77935e-05	-4.30106e-05	-4.02088e-05	-3.5147e-05
'L-Threonine exchange'	-0.717916	-0.684028	-0.632934	-0.672855	-0.648268	-0.591634	-0.521976	-0.454656	-0.394154	-0.336069	-0.274316	-0.213541	-0.157201	-0.109754	-0.0693386	-0.0348618	-0.00680758	0.0130164	0.0257558	0.0333472	0.0388026	0.0429459	0.0440316	0.0428554	0.0418451	0.0377836	0.032022	0.0249358	0.0166339	0.00723222	0	0	0	0	0	0	0	0	0	0	0	0	0	0	0
'L-Threonine O-3-phosphate exchange'	0	0	0	0	0	0	0	0	0	0	0	0	0	0	0	0	0	0	0	0	0	0	0	0	0	0	0	0	0	0	0	0	0	0	0	0	0	0	0	0	0	0	0	0	0
'Thymine exchange'	0	0	0	0	0	0	0	0	0.0011074	0.00225113	0.00335518	0.00435965	0.00522604	0.00605052	0.00778719	0.00834703	0.00947415	0.010154	0.00974075	0.00994173	0.00990221	0.00962392	0.00865448	0.00823711	0.00771284	0.0069771	0.0067367	0.00651593	0.00585968	0.00568873	0.00550376	0.00485554	0.00461212	0.00439738	0.00439599	0.00406427	0.00253338	0.00148274	0.000828774	0.00103472	0.00142181	0.0022151	0.00318947	0.00428619	0.00537558
'Thymidine exchange'	-0.0282407	-0.0269077	-0.0248978	-0.024773	-0.024898	-0.0257366	-0.0259638	-0.0261526	-0.0265776	-0.0270136	-0.0268415	-0.0261579	-0.025085	-0.0242021	-0.0233616	-0.0222587	-0.0206709	-0.0187458	-0.0166984	-0.0149126	-0.0139796	-0.0135867	-0.0129817	-0.0123557	-0.0123405	-0.0119608	-0.0173229	-0.0167552	-0.0162268	-0.0157534	-0.0152412	-0.0145666	-0.0138364	-0.0131921	-0.013188	-0.00812855	-0.00760013	-0.00711716	-0.00663019	-0.0062083	-0.00568724	-0.00531623	-0.0023921	-0.00223627	-0.00195476
'Trimethylamine exchange'	0	0	0	0	0	0	0	0	0	0	0	0	0	0	0	0	0	0	0	0	0	0	0	0	0	0	0	0	0	0	0	0	0	0	0	0	0	0	0	0	0	0	0	0	0
'Trimethylamine N-oxide exchange'	0	0	0	0	0	0	0	0	0	0	0	0	0	0	0	0	0	0	0	0	0	0	0	0	0	0	0	0	0	0	0	0	0	0	0	0	0	0	0	0	0	0	0	0	0
'Trehalose exchange'	0	0	0	0	0	0	0	0	0	0	0	0	0	0	0	0	0	0	0	0	0	0	0	0	0	0	0	0	0	0	0	0	0	0	0	0	0	0	0	0	0	0	0	0	0
'L-Tryptophan exchange'	-0.0484954	-0.0468917	-0.0442566	-0.0440348	-0.0442569	-0.0457476	-0.0461515	-0.0464871	-0.0472425	-0.0480175	-0.0477116	-0.0464965	-0.0445893	-0.04302	-0.0415259	-0.0395656	-0.0367431	-0.0333212	-0.029682	-0.0266674	-0.0254023	-0.0249475	-0.0239575	-0.0227964	-0.0226422	-0.021706	-0.0206142	-0.0194965	-0.0183474	-0.0171935	-0.0159374	-0.0144682	-0.0129284	-0.0114669	-0.0105392	-0.00878714	-0.00725211	-0.00582978	-0.00449265	-0.0032812	-0.00211237	-0.00108703	-0.000139362	0.00069742	0.00136749
'Thiosulfate exchange'	0	0	0	0	0	0	0	0	0	0	0	0	0	0	0	0	0	0	0	0	0	0	0	0	0	0	0	0	0	0	0	0	0	0	0	0	0	0	0	0	0	0	0	0	0
'tetradecanoate (n-C14:0) exchange'	0	0	0	0	0	0	0	0	0	0	0	0	0	0	0	0	0	0	0	0	0	0	0	0	0	0	0	0	0	0	0	0	0	0	0	0	0	0	0	0	0	0	0	0	0
'tetradecenoate (n-C14:1) exchange'	0	0	0	0	0	0	0	0	0	0	0	0	0	0	0	0	0	0	0	0	0	0	0	0	0	0	0	0	0	0	0	0	0	0	0	0	0	0	0	0	0	0	0	0	0
'tetracycline exchange'	0	0	0	0	0	0	0	0	0	0	0	0	0	0	0	0	0	0	0	0	0	0	0	0	0	0	0	0	0	0	0	0	0	0	0	0	0	0	0	0	0	0	0	0	0
'tungstate exchange'	0	0	0	0	0	0	0	0	0	0	0	0	0	0	0	0	0	0	0	0	0	0	0	0	0	0	0	0	0	0	0	0	0	0	0	0	0	0	0	0	0	0	0	0	0
'Tyramine exchange'	0	0	0	0	0	0	0	0	0	0	0	0	0	0	0	0	0	0	0	0	0	0	0	0	0	0	0	0	0	0	0	0	0	0	0	0	0	0	0	0	0	0	0	0	0
'L-Tyrosine exchange'	-0.0389705	-0.037131	-0.0343574	-0.0341852	-0.0343577	-0.0355149	-0.0358285	-0.035924	-0.0333548	-0.0308279	-0.0277192	-0.0243207	-0.0208707	-0.0178991	-0.0152422	-0.0126915	-0.0101946	-0.00791614	-0.00595306	-0.00442057	-0.00338836	-0.00263652	-0.00196294	-0.00140626	-0.00100187	-0.000644399	-0.000362597	-0.000155091	-1.56162e-05	6.34158e-05	8.67126e-05	5.87638e-05	-1.30776e-05	-0.00012049	-0.000122523	-0.000113278	-0.000105914	-9.91834e-05	-9.20221e-05	-8.61665e-05	-7.89346e-05	-7.37852e-05	-6.64012e-05	-6.20756e-05	-5.42611e-05
'Phosphotyrosine exchange'	0	0	0	0	0	0	0	0	0	0	0	0	0	0	0	0	0	0	0	0	0	0	0	0	0	0	0	0	0	0	0	0	0	0	0	0	0	0	0	0	0	0	0	0	0
'UDP-N-acetyl-D-glucosamine exchange'	0	0	0	0	0	0	0	0	0	0	0	0	0	0	0	0	0	0	0	0	0	0	0	0	0	0	0	0	0	0	0	0	0	0	0	0	0	0	0	0	0	0	0	0	0
'UDP-N-acetyl-D-galactosamine exchange'	0	0	0	0	0	0	0	0	0	0	0	0	0	0	0	0	0	0	0	0	0	0	0	0	0	0	0	0	0	0	0	0	0	0	0	0	0	0	0	0	0	0	0	0	0
'UDPglucose exchange'	0	0	0	0	0	0	0	0	0	0	0	0	0	0	0	0	0	-0.0702298	0	0	0	0	0	0	0	0	0	0	0	0	0	0	0	0	0	0	0	0	0	0	0	0	0	0	0
'UDPgalactose exchange'	0	0	0	0	0	0	0	0	0	0	0	0	0	0	0	0	0	-0.0702298	0	0	0	0	0	0	0	0	0	0	0	0	0	0	0	0	0	0	0	0	0	0	0	0	0	0	0
'UDP-D-glucuronate exchange'	0	0	0	0	0	0	0	0	0	0	0	0	0	0	0	0	0	-0.0186816	0	0	0	0	0	0	0	0	0	0	0	0	0	0	0	0	0	0	0	0	0	0	0	0	0	0	0
'UMP exchange'	0	0	0	0	0	0	0	0	0	0	0	0	0	0	0	0	0	0	0	0	0	0	0	0	0	0	0	0	0	0	0	0	0	0	0	0	0	0	0	0	0	0	0	0	0
'Uracil exchange'	0.159694	0.152156	0.140791	0.140085	0.140792	0.13947	0.134584	0.1294	0.125241	0.117748	0.110674	0.0986106	0.0709245	0.0513212	0.0330259	0.0157334	0.00487035	-0.00441676	-0.00983596	-0.0122977	-0.0115283	-0.00640244	0	0.00436675	0.00726902	0.0112725	0.0136051	0.0157911	0.0178419	0.0197959	0.0203492	0.0205926	0.0206469	0.0207217	0.0207152	0.0201096	0.0188023	0.0176075	0.0164028	0.015359	0.0140699	0.0131521	0.0118359	0.0110649	0.00967193
'Urea exchange'	0	0	0	0	0	0	0	0	0	0	0	0	0	0	0	0	0	0	0	0	0	0	0	0	0	0	0	0	0	0	0	0	0	0	0	0	0	0	0	0	0	0	0	0	0
'Uridine exchange'	0	0	0	0	0	0	0	0	0	0	0	0	0	0	0	0	0	0	0	0	0	0	0	0	0	0	0	0	0	0	0	0	0	0	0	0	0	0	0	0	0	0	0	0	0
'L-Valine exchange'	0.100876	0.069778	0.0218291	-0.0182896	-0.0557658	-0.0935467	-0.128161	-0.16042	-0.192244	-0.222437	-0.245494	-0.261639	-0.270312	-0.276938	-0.280077	-0.276483	-0.263207	-0.233323	-0.217135	-0.193277	-0.178931	-0.164316	-0.152509	-0.139568	-0.132499	-0.120495	-0.107114	-0.0983391	-0.0952376	-0.0924591	-0.0894529	-0.0854936	-0.0812077	-0.0774267	-0.0774023	-0.0715615	-0.0669095	-0.0626576	-0.0583704	-0.0546562	-0.0500689	-0.0468026	-0.04278	-0.0399932	-0.0349585
'Xanthine exchange'	0	0	0	0	0	0	0	0	0	0	0	0	0	0	0	0	0	0	0	0	0	0	0	0	0	0	0	0	0	0	0	0	0	0	0	0	0	0	0	0	0	0	0	0	0
'Xanthosine 5''-phosphate exchange'	0	0	0	0	0	0	0	0	0	0	0	0	0	0	0	0	0	0	0	0	0	0	0	0	0	0	0	0	0	0	0	0	0	0	0	0	0	0	0	0	0	0	0	0	0
'Xanthosine exchange'	0	0.151281	-0.0462735	-0.0460416	-0.0411323	-0.0345456	-0.0241274	-0.0162019	-0.00823257	-0.00278921	0.00554288	0.00810257	0.0129504	0.0149935	0.0168849	0.0160878	0.0149402	0.0154843	0.0155173	0.0138578	0.0144342	0.0154314	0.0160847	0.015309	0.0165645	0.0172896	0.0166939	0.0173002	0.0167545	0.0173501	0.016786	0.0170457	0.0161912	0.0163454	0.0163403	0.0151072	0.0149099	0.0139624	0.0130071	0.0121794	0.0111572	0.0104293	0.00938562	0.00877421	0.00766965
'D-Xylose exchange'	0	0	0	0	0	0	0	0	0	0	0	0	0	0	0	0	0	0	0	0	0	0	0	0	0	0	0	0	0	0	0	0	0	0	0	0	0	0	0	0	0	0	0	0	0
'L-Xylulose exchange'	0	0	0	0	0	0	0	0	0	0	0	0	0	0	0	0	0	0	0	0	0	0	0	0	0	0	0	0	0	0	0	0	0	0	0	0	0	0	0	0	0	0	0	0	0
'Zinc exchange'	-0.000368877	-0.000351465	-0.000325212	-0.000323582	-0.000325214	-0.000336168	-0.000339137	-0.000341602	-0.000347153	-0.000352848	-0.0003506	-0.000341671	-0.000327657	-0.000316125	-0.000305146	-0.000290741	-0.00027	-0.000244855	-0.000218113	-0.000194787	-0.0001826	-0.000177468	-0.000169566	-0.000161388	-0.000161191	-0.00015623	-0.000150847	-0.000145903	-0.000141302	-0.000137179	-0.000132719	-0.000126845	-0.000120486	-0.000114876	-0.00011484	-0.000106174	-9.9272e-05	-9.29635e-05	-8.66028e-05	-8.10921e-05	-7.42861e-05	-6.94399e-05	-6.24908e-05	-5.84199e-05	-5.10656e-05
'1,2 diacylglycerol transport via flipping (periplasm to cytoplasm, n-C12:0)'	0	0	0	0	0	0	0	0	0	0	0	0	0	0	0	0	0	0	0	0	0	0	0	0	0	0	0	0	0	0	0	0	0	0	0	0	0	0	0	0	0	0	0	0	0
'1,2 diacylglycerol transport via flipping (periplasm to cytoplasm, n-C14:0)'	0	0	0	0	0	0	0	0	0	0	0	0	0	0	0	0	0	0	0	0	0	0	0	0	0	0	0	0	0	0	0	0	0	0	0	0	0	0	0	0	0	0	0	0	0
'1,2 diacylglycerol transport via flipping (periplasm to cytoplasm, n-C14:1)'	0	0	0	0	0	0	0	0	0	0	0	0	0	0	0	0	0	0	0	0	0	0	0	0	0	0	0	0	0	0	0	0	0	0	0	0	0	0	0	0	0	0	0	0	0
'1,2 diacylglycerol transport via flipping (periplasm to cytoplasm, n-C16:0)'	0	0	0	0	0	0	0	0	0	0	0	0	0	0	0	0	0	0	0	0	0	0	0	0	0	0	0	0	0	0	0	0	0	0	0	0	0	0	0	0	0	0	0	0	0
'1,2 diacylglycerol transport via flipping (periplasm to cytoplasm, n-C16:1)'	0	0	0	0	0	0	0	0	0	0	0	0	0	0	0	0	0	0	0	0	0	0	0	0	0	0	0	0	0	0	0	0	0	0	0	0	0	0	0	0	0	0	0	0	0
'1,2 diacylglycerol transport via flipping (periplasm to cytoplasm, n-C18:0)'	0	0	0	0	0	0	0	0	0	0	0	0	0	0	0	0	0	0	0	0	0	0	0	0	0	0	0	0	0	0	0	0	0	0	0	0	0	0	0	0	0	0	0	0	0
'1,2 diacylglycerol transport via flipping (periplasm to cytoplasm, n-C18:1)'	0	0	0	0	0	0	0	0	0	0	0	0	0	0	0	0	0	0	0	0	0	0	0	0	0	0	0	0	0	0	0	0	0	0	0	0	0	0	0	0	0	0	0	0	0
'(R)-Propane-1,2-diol transport via diffusion (extracellular to periplasm)'	0	0	0	0	0	0	0	0	0	0	0	0	0	0	0	0	0	0	0	0	0	0	0	0	0	0	0	0	0	0	0	0	0	0	0	0	0	0	0	0	0	0	0	0	0
'(R)-Propane-1,2-diol facilitated transport (periplasm)'	0	0	0	0	0	0	0	0	0	0	0	0	0	0	0	0	0	0	0	0	0	0	0	0	0	0	0	0	0	0	0	0	0	0	0	0	0	0	0	0	0	0	0	0	0
'(S)-Propane-1,2-diol transport via diffusion (extracellular to periplasm)'	0	0	0	0	0	0	0	0	0	0	0	0	0	0	0	0	0	0	0	0	0	0	0	0	0	0	0	0	0	0	0	0	0	0	0	0	0	0	0	0	0	0	0	0	0
'(S)-Propane-1,2-diol facilitated transport (periplasm)'	0	0	0	0	0	0	0	0	0	0	0	0	0	0	0	0	0	0	0	0	0	0	0	0	0	0	0	0	0	0	0	0	0	0	0	0	0	0	0	0	0	0	0	0	0
'1,4-alpha-D-glucan transport via ABC system (periplasm)'	0	0	0	0	0	0	0	0	0	0	0	0	0	0	0	0	0	0	0	0	0	0	0	0	0	0	0	0	0	0	0	0	0	0	0	0	0	0	0	0	0	0	0	0	0
'1,4-alpha-D-glucan transport via diffusion (extracellular to periplasm) irreversible'	0	0	0	0	0	0	0	0	0	0	0	0	0	0	0	0	0	0	0	0	0	0	0	0	0	0	0	0	0	0	0	0	0	0	0	0	0	0	0	0	0	0	0	0	0
'23cAMP transport via diffusion (extracellular to periplasm)'	0.0435064	0.0414528	0.0383565	0.0381642	0.0364389	0.0337013	0.0279991	0.0241737	0.0225193	0.0187272	0.0144728	0.0120893	0.00772896	0.0055927	0.00359898	0.00171454	0	0	0	0	0	0	0	0	0	0	0	0	0	0	0	0	0	0	0	0	0	0	0	0	0	0	0	0	0
'23cCMP transport via diffusion (extracellular to periplasm)'	0	0	0	0	0	0	0	0	0	0	0	0	0	0	0	0	0	0	0	0	0	0	0	0	0	0	0	0	0	0	0	0	0	0	0	0	0	0	0	0	0	0	0	0	0
'23cGMP transport via diffusion (extracellular to periplasm)'	0	0.0185859	0.0412742	0.0479118	0.044714	0.0426646	0.0394546	0.037935	0.0348799	0.0335862	0.0315182	0.0289087	0.0259903	0.0234038	0.0209774	0.0199871	0.0171335	0.0155378	0.0138409	0.0123606	0.0115873	0.0112616	0.0107602	0.0110947	0.0119335	0.0115662	0.0119654	0.0115733	0.0112083	0.0108813	0.0105275	0.0100615	0.00955714	0.00911216	0.00910929	0.0084219	0.00787441	0.00737402	0.00686948	0.00643235	0.00589249	0.00550809	0.00495687	0.00463396	0.0040506
'23cUMP transport via diffusion (extracellular to periplasm)'	0	0	0	0	0	0	0	0	0	0	0	0	0	0	0	0	0	0	0	0	0	0	0	0	0	0	0	0	0	0	0	0	0	0	0	0	0	0	0	0	0	0	0	0	0
'2,3-diaminopropionate transport in via proton symport'	0	0	0	0	0	0	0	0	0	0	0	0	0	0	0	0	0	0	0	0	0	0	0	0	0	0	0	0	0	0	0	0	0	0	0	0	0	0	0	0	0	0	0	0	0
'2,3-diaminopropionate transport via diffusion'	0	0	0	0	0	0	0	0	0	0	0	0	0	0	0	0	0	0	0	0	0	0	0	0	0	0	0	0	0	0	0	0	0	0	0	0	0	0	0	0	0	0	0	0	0
'2'',3''-cyclic-nucleotide phosphodiesterase (UMP) (periplasm)'	0	0	0	0	0	0	0	0	0	0	0	0	0	0	0	0	0	0	0	0	0	0	0	0	0	0	0	0	0	0	0	0	0	0	0	0	0	0	0	0	0	0	0	0	0
'2'',3''-cyclic-nucleotide phosphodiesterase (CMP) (periplasm)'	0	0	0	0	0	0	0	0	0	0	0	0	0	0	0	0	0	0	0	0	0	0	0	0	0	0	0	0	0	0	0	0	0	0	0	0	0	0	0	0	0	0	0	0	0
'2'',3''-cyclic-nucleotide phosphodiesterase (AMP) (periplasm)'	0.0435064	0.0414528	0.0383565	0.0381642	0.0364389	0.0337013	0.0279991	0.0241737	0.0225193	0.0187272	0.0144728	0.0120893	0.00772896	0.0055927	0.00359898	0.00171454	0	0	0	0	0	0	0	0	0	0	0	0	0	0	0	0	0	0	0	0	0	0	0	0	0	0	0	0	0
'2'',3''-cyclic-nucleotide phosphodiesterase (GMP) (periplasm)'	0	0.0185859	0.0412742	0.0479118	0.044714	0.0426646	0.0394546	0.037935	0.0348799	0.0335862	0.0315182	0.0289087	0.0259903	0.0234038	0.0209774	0.0199871	0.0171335	0.0155378	0.0138409	0.0123606	0.0115873	0.0112616	0.0107602	0.0110947	0.0119335	0.0115662	0.0119654	0.0115733	0.0112083	0.0108813	0.0105275	0.0100615	0.00955714	0.00911216	0.00910929	0.0084219	0.00787441	0.00737402	0.00686948	0.00643235	0.00589249	0.00550809	0.00495687	0.00463396	0.0040506
'meso-2,6-Diaminoheptanedioate transport via diffusion (extracellular to periplasm)'	0.305126	0.189709	0.049584	0.00340245	0.00341961	0.00294566	0.00297167	0.00299327	0.00304191	0.00309182	0.00245769	0.0023951	0.00172265	0.00166202	0.00106953	0.00101904	0.000946347	0.000429106	0.000382241	0.000341362	0	0	0	0	0	0	0	0	0	0	0	0	0	0	0	0	0	0	0	0	0	0	0	0	0
'2-Acyl-sn-glycero-3-phosphatidate (n-C12:0) transporter via facilitated diffusion (periplasm)'	0	0	0	0	0	0	0	0	0	0	0	0	0	0	0	0	0	0	0	0	0	0	0	0	0	0	0	0	0	0	0	0	0	0	0	0	0	0	0	0	0	0	0	0	0
'2-Acyl-sn-glycero-3-phosphatidate (n-C14:0) transporter via facilitated diffusion (periplasm)'	0	0	0	0	0	0	0	0	0	0	0	0	0	0	0	0	0	0	0	0	0	0	0	0	0	0	0	0	0	0	0	0	0	0	0	0	0	0	0	0	0	0	0	0	0
'2-Acyl-sn-glycero-3-phosphatidate (n-C14:1) transporter via facilitated diffusion (periplasm)'	0	0	0	0	0	0	0	0	0	0	0	0	0	0	0	0	0	0	0	0	0	0	0	0	0	0	0	0	0	0	0	0	0	0	0	0	0	0	0	0	0	0	0	0	0
'2-Acyl-sn-glycero-3-phosphatidate (n-C16:0) transporter via facilitated diffusion (periplasm)'	0	0	0	0	0	0	0	0	0	0	0	0	0	0	0	0	0	0	0	0	0	0	0	0	0	0	0	0	0	0	0	0	0	0	0	0	0	0	0	0	0	0	0	0	0
'2-Acyl-sn-glycero-3-phosphatidate (n-C16:1) transporter via facilitated diffusion (periplasm)'	0	0	0	0	0	0	0	0	0	0	0	0	0	0	0	0	0	0	0	0	0	0	0	0	0	0	0	0	0	0	0	0	0	0	0	0	0	0	0	0	0	0	0	0	0
'2-Acyl-sn-glycero-3-phosphatidate (n-C18:0) transporter via facilitated diffusion (periplasm)'	0	0	0	0	0	0	0	0	0	0	0	0	0	0	0	0	0	0	0	0	0	0	0	0	0	0	0	0	0	0	0	0	0	0	0	0	0	0	0	0	0	0	0	0	0
'2-Acyl-sn-glycero-3-phosphatidate (n-C18:1) transporter via facilitated diffusion (periplasm)'	0	0	0	0	0	0	0	0	0	0	0	0	0	0	0	0	0	0	0	0	0	0	0	0	0	0	0	0	0	0	0	0	0	0	0	0	0	0	0	0	0	0	0	0	0
'2-Acyl-sn-glycero-3-phosphoethanolamine (n-C12:0) transporter via facilitated diffusion (periplasm)'	0	0	0	0	0	0	0	0	0	0	0	0	0	0	0	0	0	0	0	0	0	0	0	0	0	0	0	0	0	0	0	0	0	0	0	0	0	0	0	0	0	0	0	0	0
'2-Acyl-sn-glycero-3-phosphoethanolamine (n-C14:0) transporter via facilitated diffusion (periplasm)'	0	0	0	0	0	0	0	0	0	0	0	0	0	0	0	0	0	0	0	0	0	0	0	0	0	0	0	0	0	0	0	0	0	0	0	0	0	0	0	0	0	0	0	0	0
'2-Acyl-sn-glycero-3-phosphoethanolamine (n-C14:1) transporter via facilitated diffusion (periplasm)'	0	0	0	0	0	0	0	0	0	0	0	0	0	0	0	0	0	0	0	0	0	0	0	0	0	0	0	0	0	0	0	0	0	0	0	0	0	0	0	0	0	0	0	0	0
'2-Acyl-sn-glycero-3-phosphoethanolamine (n-C16:0) transporter via facilitated diffusion (periplasm)'	0	0	0	0	0	0	0	0	0	0	0	0	0	0	0	0	0	0	0	0	0	0	0	0	0	0	0	0	0	0	0	0	0	0	0	0	0	0	0	0	0	0	0	0	0
'2-Acyl-sn-glycero-3-phosphoethanolamine (n-C16:1) transporter via facilitated diffusion (periplasm)'	0	0	0	0	0	0	0	0	0	0	0	0	0	0	0	0	0	0	0	0	0	0	0	0	0	0	0	0	0	0	0	0	0	0	0	0	0	0	0	0	0	0	0	0	0
'2-Acyl-sn-glycero-3-phosphoethanolamine (n-C18:0) transporter via facilitated diffusion (periplasm)'	0	0	0	0	0	0	0	0	0	0	0	0	0	0	0	0	0	0	0	0	0	0	0	0	0	0	0	0	0	0	0	0	0	0	0	0	0	0	0	0	0	0	0	0	0
'2-Acyl-sn-glycero-3-phosphoethanolamine (n-C18:1) transporter via facilitated diffusion (periplasm)'	0	0	0	0	0	0	0	0	0	0	0	0	0	0	0	0	0	0	0	0	0	0	0	0	0	0	0	0	0	0	0	0	0	0	0	0	0	0	0	0	0	0	0	0	0
'2-acyl-glycerophospho-ethanolamine acyltransferase (n-C12:0)'	0	0	0	0	0	0	0	0	0	0	0	0	0	0	0	0	0	0	0	0	0	0	0	0	0	0	0	0	0	0	0	0	0	0	0	0	0	0	0	0	0	0	0	0	0
'2-acyl-glycerophospho-ethanolamine acyltransferase (n-C14:0)'	0	0	0	0	0	0	0	0	0	0	0	0	0	0	0	0	0	0	0	0	0	0	0	0	0	0	0	0	0	0	0	0	0	0	0	0	0	0	0	0	0	0	0	0	0
'2-acyl-glycerophospho-ethanolamine acyltransferase (n-C14:1)'	0	0	0	0	0	0	0	0	0	0	0	0	0	0	0	0	0	0	0	0	0	0	0	0	0	0	0	0	0	0	0	0	0	0	0	0	0	0	0	0	0	0	0	0	0
'2-acyl-glycerophospho-ethanolamine acyltransferase (n-C16:0)'	0	0	0	0	0	0	0	0	0	0	0	0	0	0	0	0	0	0	0	0	0	0	0	0	0	0	0	0	0	0	0	0	0	0	0	0	0	0	0	0	0	0	0	0	0
'2-acyl-glycerophospho-ethanolamine acyltransferase (n-C16:1)'	0	0	0	0	0	0	0	0	0	0	0	0	0	0	0	0	0	0	0	0	0	0	0	0	0	0	0	0	0	0	0	0	0	0	0	0	0	0	0	0	0	0	0	0	0
'2-acyl-glycerophospho-ethanolamine acyltransferase (n-C18:0)'	0	0	0	0	0	0	0	0	0	0	0	0	0	0	0	0	0	0	0	0	0	0	0	0	0	0	0	0	0	0	0	0	0	0	0	0	0	0	0	0	0	0	0	0	0
'2-acyl-glycerophospho-ethanolamine acyltransferase (n-C18:1)'	0	0	0	0	0	0	0	0	0	0	0	0	0	0	0	0	0	0	0	0	0	0	0	0	0	0	0	0	0	0	0	0	0	0	0	0	0	0	0	0	0	0	0	0	0
'2-Acyl-sn-glycero-3-phosphoglycerol (n-C12:0) transporter via facilitated diffusion (periplasm)'	0	0	0	0	0	0	0	0	0	0	0	0	0	0	0	0	0	0	0	0	0	0	0	0	0	0	0	0	0	0	0	0	0	0	0	0	0	0	0	0	0	0	0	0	0
'2-Acyl-sn-glycero-3-phosphoglycerol (n-C14:0) transporter via facilitated diffusion (periplasm)'	0	0	0	0	0	0	0	0	0	0	0	0	0	0	0	0	0	0	0	0	0	0	0	0	0	0	0	0	0	0	0	0	0	0	0	0	0	0	0	0	0	0	0	0	0
'2-Acyl-sn-glycero-3-phosphoglycerol (n-C14:1) transporter via facilitated diffusion (periplasm)'	0	0	0	0	0	0	0	0	0	0	0	0	0	0	0	0	0	0	0	0	0	0	0	0	0	0	0	0	0	0	0	0	0	0	0	0	0	0	0	0	0	0	0	0	0
'2-Acyl-sn-glycero-3-phosphoglycerol (n-C16:0) transporter via facilitated diffusion (periplasm)'	0	0	0	0	0	0	0	0	0	0	0	0	0	0	0	0	0	0	0	0	0	0	0	0	0	0	0	0	0	0	0	0	0	0	0	0	0	0	0	0	0	0	0	0	0
'2-Acyl-sn-glycero-3-phosphoglycerol (n-C16:1) transporter via facilitated diffusion (periplasm)'	0	0	0	0	0	0	0	0	0	0	0	0	0	0	0	0	0	0	0	0	0	0	0	0	0	0	0	0	0	0	0	0	0	0	0	0	0	0	0	0	0	0	0	0	0
'2-Acyl-sn-glycero-3-phosphoglycerol (n-C18:0) transporter via facilitated diffusion (periplasm)'	0	0	0	0	0	0	0	0	0	0	0	0	0	0	0	0	0	0	0	0	0	0	0	0	0	0	0	0	0	0	0	0	0	0	0	0	0	0	0	0	0	0	0	0	0
'2-Acyl-sn-glycero-3-phosphoglycerol (n-C18:1) transporter via facilitated diffusion (periplasm)'	0	0	0	0	0	0	0	0	0	0	0	0	0	0	0	0	0	0	0	0	0	0	0	0	0	0	0	0	0	0	0	0	0	0	0	0	0	0	0	0	0	0	0	0	0
'2-acyl-glycerophospho-glycerol acyltransferase (n-C12:0)'	0	0	0	0	0	0	0	0	0	0	0	0	0	0	0	0	0	0	0	0	0	0	0	0	0	0	0	0	0	0	0	0	0	0	0	0	0	0	0	0	0	0	0	0	0
'2-acyl-glycerophospho-glycerol acyltransferase (n-C14:0)'	0	0	0	0	0	0	0	0	0	0	0	0	0	0	0	0	0	0	0	0	0	0	0	0	0	0	0	0	0	0	0	0	0	0	0	0	0	0	0	0	0	0	0	0	0
'2-acyl-glycerophospho-glycerol acyltransferase (n-C14:1)'	0	0	0	0	0	0	0	0	0	0	0	0	0	0	0	0	0	0	0	0	0	0	0	0	0	0	0	0	0	0	0	0	0	0	0	0	0	0	0	0	0	0	0	0	0
'2-acyl-glycerophospho-glycerol acyltransferase (n-C16:0)'	0	0	0	0	0	0	0	0	0	0	0	0	0	0	0	0	0	0	0	0	0	0	0	0	0	0	0	0	0	0	0	0	0	0	0	0	0	0	0	0	0	0	0	0	0
'2-acyl-glycerophospho-glycerol acyltransferase (n-C16:1)'	0	0	0	0	0	0	0	0	0	0	0	0	0	0	0	0	0	0	0	0	0	0	0	0	0	0	0	0	0	0	0	0	0	0	0	0	0	0	0	0	0	0	0	0	0
'2-acyl-glycerophospho-glycerol acyltransferase (n-C18:0)'	0	0	0	0	0	0	0	0	0	0	0	0	0	0	0	0	0	0	0	0	0	0	0	0	0	0	0	0	0	0	0	0	0	0	0	0	0	0	0	0	0	0	0	0	0
'2-acyl-glycerophospho-glycerol acyltransferase (n-C18:1)'	0	0	0	0	0	0	0	0	0	0	0	0	0	0	0	0	0	0	0	0	0	0	0	0	0	0	0	0	0	0	0	0	0	0	0	0	0	0	0	0	0	0	0	0	0
'2-Dehydro-L-gulonate reductase to gluconate (NADH)'	0	0	0	0	0	0	0	0	0	0	0	0	0	0	0	0	0	0	0	0	0	0	0	0	0	0	0	0	0	0	0	0	0	0	0	0	0	0	0	0	0	0	0	0	0
'2-Dehydro-L-gulonate reductase to gluconate (NADPH)'	0	0	0	0	0	0	0	0	0	0	0	0	0	0	0	0	0	0	0	0	0	0	0	0	0	0	0	0	0	0	0	0	0	0	0	0	0	0	0	0	0	0	0	0	0
'2-dehydro-L-gulonate reductase (NADH)'	0	0	0	0	0	0	0	0	0	0	0	0	0	0	0	0	0	0	0	0	0	0	0	0	0	0	0	0	0	0	0	0	0	0	0	0	0	0	0	0	0	0	0	0	0
'2-dehydro-L-gulonate reductase (NADPH)'	0	0	0	0	0	0	0	0	0	0	0	0	0	0	0	0	0	0	0	0	0	0	0	0	0	0	0	0	0	0	0	0	0	0	0	0	0	0	0	0	0	0	0	0	0
'2-Methyl-4-amino-5-hydroxymethylpyrimidine diphosphatase'	0	0	0	0	0	0	0	0	0	0	0	0	0	0	0	0	0	0	0	0	0	0	0	0	0	0	0	0	0	0	0	0	0	0	0	0	0	0	0	0	0	0	0	0	0
'dihydroxyphenylacetaldehyde transport via diffusion (extracellular to periplasm)'	0	0	0	0	0	0	0	0	0	0	0	0	0	0	0	0	0	0	0	0	0	0	0	0	0	0	0	0	0	0	0	0	0	0	0	0	0	0	0	0	0	0	0	0	0
'3-aminoacrylate hydrolase'	0	0	0	0	0	0	0	0	0	0	0	0	0	0	0	0	0	0	0	0	0	0	0	0	0	0	0	0	0	0	0	0	0	0	0	0	0	0	0	0	0	0	0	0	0
'3AMP transport via diffusion (extracellular to periplasm)'	0.016245	0.0212825	0.028644	0.0338443	0.0393858	0.0425629	0.0429388	0.0413705	0.0401317	0.0388477	0.0366702	0.0338554	0.0324668	0.0295839	0.0285565	0.0256079	0.0222948	0.0202184	0.0180103	0.0150119	0.0140726	0.0127002	0.0121347	0.0115495	0.0115354	0.0111803	0.00996472	0.00963816	0.00933418	0.00906187	0.00876723	0.00837918	0.00862238	0.00822092	0.00821833	0.00759818	0.00710424	0.00665278	0.00619759	0.00580322	0.00531616	0.00496936	0.00447205	0.00418073	0.00365443
'3CMP transport via diffusion (extracellular to periplasm)'	0	0	0	0	0	0	0	0	0	0	0	0	0	0	0	0	0	0	0	0	0	0	0	0	0	0	0	0	0	0	0	0	0	0	0	0	0	0	0	0	0	0	0	0	0
'3GMP transport via diffusion (extracellular to periplasm)'	0.0954719	0.0909654	0.0841706	0.0837486	0.0816587	0.0753188	0.0668134	0.0593816	0.0536414	0.0477062	0.0419849	0.036956	0.0316431	0.028087	0.0259328	0.0235855	0.02086	0.0189172	0.0151661	0.0127917	0.0105806	0.0095977	0.00851531	0.00748122	0.00684939	0.00603508	0.00524442	0.00450894	0.00382089	0.0031795	0.00256344	0.00195998	0.00139629	0.00133128	0.000887242	0.000410145	0.000383483	0	0	0	0	0	0	0	0
'3-hydroxyacyl-[acyl-carrier-protein] dehydratase (n-C10:0)'	0	0	0	0	0	0	0	0	0	0	0	0	0	0	0	0	0	0	0	0	0	0	0	0	0	0	0	0	0	0	0	0	0	0	0	0	0	0	0	0	0	0	0	0	0
'3-hydroxyacyl-[acyl-carrier-protein] dehydratase (n-C12:0)'	0	0	0	0	0	0	0	0	0	0	0	0	0	0	0	0	0	0	0	0	0	0	0	0	0	0	0	0	0	0	0	0	0	0	0	0	0	0	0	0	0	0	0	0	0
'3-hydroxyacyl-[acyl-carrier-protein] dehydratase (n-C12:1)'	0	0	0	0	0	0	0	0	0	0	0	0	0	0	0	0	0	0	0	0	0	0	0	0	0	0	0	0	0	0	0	0	0	0	0	0	0	0	0	0	0	0	0	0	0
'3-hydroxyacyl-[acyl-carrier-protein] dehydratase (n-C14:0)'	0	0	0	0	0	0	0	0	0	0	0	0	0	0	0	0	0	0	0	0	0	0	0	0	0	0	0	0	0	0	0	0	0	0	0	0	0	0	0	0	0	0	0	0	0
'3-hydroxyacyl-[acyl-carrier-protein] dehydratase (n-C14:1)'	0	0	0	0	0	0	0	0	0	0	0	0	0	0	0	0	0	0	0	0	0	0	0	0	0	0	0	0	0	0	0	0	0	0	0	0	0	0	0	0	0	0	0	0	0
'3-hydroxyacyl-[acyl-carrier-protein] dehydratase (n-C16:0)'	0	0	0	0	0	0	0	0	0	0	0	0	0	0	0	0	0	0	0	0	0	0	0	0	0	0	0	0	0	0	0	0	0	0	0	0	0	0	0	0	0	0	0	0	0
'3-hydroxyacyl-[acyl-carrier-protein] dehydratase (n-C16:1)'	0	0	0	0	0	0	0	0	0	0	0	0	0	0	0	0	0	0	0	0	0	0	0	0	0	0	0	0	0	0	0	0	0	0	0	0	0	0	0	0	0	0	0	0	0
'3-hydroxyacyl-[acyl-carrier-protein] dehydratase (n-C18:0)'	0	0	0	0	0	0	0	0	0	0	0	0	0	0	0	0	0	0	0	0	0	0	0	0	0	0	0	0	0	0	0	0	0	0	0	0	0	0	0	0	0	0	0	0	0
'3-hydroxyacyl-[acyl-carrier-protein] dehydratase (n-C18:1)'	0	0	0	0	0	0	0	0	0	0	0	0	0	0	0	0	0	0	0	0	0	0	0	0	0	0	0	0	0	0	0	0	0	0	0	0	0	0	0	0	0	0	0	0	0
'3-hydroxyacyl-[acyl-carrier-protein] dehydratase (n-C4:0)'	0	0	0	0	0	0	0	0	0	0	0	0	0	0	0	0	0	0	0	0	0	0	0	0	0	0	0	0	0	0	0	0	0	0	0	0	0	0	0	0	0	0	0	0	0
'3-hydroxyacyl-[acyl-carrier-protein] dehydratase (n-C6:0)'	0	0	0	0	0	0	0	0	0	0	0	0	0	0	0	0	0	0	0	0	0	0	0	0	0	0	0	0	0	0	0	0	0	0	0	0	0	0	0	0	0	0	0	0	0
'3-hydroxyacyl-[acyl-carrier-protein] dehydratase (n-C8:0)'	0	0	0	0	0	0	0	0	0	0	0	0	0	0	0	0	0	0	0	0	0	0	0	0	0	0	0	0	0	0	0	0	0	0	0	0	0	0	0	0	0	0	0	0	0
'3-hydroxycinnamate hydroxylase'	0	0	0	0	0	0	0	0	0	0	0	0	0	0	0	0	0	0	0	0	0	0	0	0	0	0	0	0	0	0	0	0	0	0	0	0	0	0	0	0	0	0	0	0	0
'3-(3-hydroxy-phenyl)propionate hydroxylase'	0	0	0	0	0	0	0	0	0	0	0	0	0	0	0	0	0	0	0	0	0	0	0	0	0	0	0	0	0	0	0	0	0	0	0	0	0	0	0	0	0	0	0	0	0
'3-hydroxypropionate transport via diffusion (extracellular to periplasm)'	0	0	0	0	0	0	0	0	0	0	0	0	0	0	0	0	0	0	0	0	0	0	0	0	0	0	0	0	0	0	0	0	0	0	0	0	0	0	0	0	0	0	0	0	0
'3-hydroxypropionate transport via proton symport (periplasm)'	0	0	0	0	0	0	0	0	0	0	0	0	0	0	0	0	0	0	0	0	0	0	0	0	0	0	0	0	0	0	0	0	0	0	0	0	0	0	0	0	0	0	0	0	0
'3-keto-L-gulonate kinase'	0	0	0	0	0	0	0	0	0	0	0	0	0	0	0	0	0	0	0	0	0	0	0	0	0	0	0	0	0	0	0	0	0	0	0	0	0	0	0	0	0	0	0	0	0
'3''-nucleotidase (UMP) (periplasm)'	0.130403	0.124248	0.109681	0.0959827	0.0819309	0.0696647	0.0551215	0.0471939	0.0423183	0.0372775	0.0313416	0.0277667	0.023965	0.021837	0.0210787	0.0200836	0.019748	0.0179088	0.0150666	0.0126638	0.0103876	0.00937453	0.00826809	0.00721358	0.00654978	0.00571338	0.00490357	0.00415001	0.00344497	0.00278705	0.00215715	0.00206167	0.00146874	0.000933568	0.000933274	0.000431425	0	0	0	0	0	0	0	0	0
'3''-nucleotidase (CMP) (periplasm)'	0	0	0	0	0	0	0	0	0	0	0	0	0	0	0	0	0	0	0	0	0	0	0	0	0	0	0	0	0	0	0	0	0	0	0	0	0	0	0	0	0	0	0	0	0
'3''-nucleotidase (AMP) (periplasm)'	0.0597514	0.0627353	0.0670005	0.0720084	0.0758247	0.0762643	0.0709379	0.0655442	0.062651	0.0575748	0.051143	0.0459447	0.0401958	0.0351766	0.0321554	0.0273224	0.0222948	0.0202184	0.0180103	0.0150119	0.0140726	0.0127002	0.0121347	0.0115495	0.0115354	0.0111803	0.00996472	0.00963816	0.00933418	0.00906187	0.00876723	0.00837918	0.00862238	0.00822092	0.00821833	0.00759818	0.00710424	0.00665278	0.00619759	0.00580322	0.00531616	0.00496936	0.00447205	0.00418073	0.00365443
'3''-nucleotidase (GMP) (periplasm)'	0.0954719	0.109551	0.125445	0.13166	0.126373	0.117983	0.106268	0.0973166	0.0885213	0.0812924	0.0735031	0.0658647	0.0576333	0.0514908	0.0469102	0.0435726	0.0379935	0.0344551	0.0290069	0.0251523	0.0221679	0.0208593	0.0192755	0.0185759	0.0187829	0.0176013	0.0172098	0.0160822	0.0150292	0.0140608	0.0130909	0.0120215	0.0109534	0.0104434	0.00999653	0.00883205	0.0082579	0.00737402	0.00686948	0.00643235	0.00589249	0.00550809	0.00495687	0.00463396	0.0040506
'3-oxoacyl-[acyl-carrier-protein] reductase (n-C10:0)'	0	0	0	0	0	0	0	0	0	0	0	0	0	0	0	0	0	0	0	0	0	0	0	0	0	0	0	0	0	0	0	0	0	0	0	0	0	0	0	0	0	0	0	0	0
'3-oxoacyl-[acyl-carrier-protein] reductase (n-C12:0)'	0	0	0	0	0	0	0	0	0	0	0	0	0	0	0	0	0	0	0	0	0	0	0	0	0	0	0	0	0	0	0	0	0	0	0	0	0	0	0	0	0	0	0	0	0
'3-oxoacyl-[acyl-carrier-protein] reductase (n-C12:1)'	0	0	0	0	0	0	0	0	0	0	0	0	0	0	0	0	0	0	0	0	0	0	0	0	0	0	0	0	0	0	0	0	0	0	0	0	0	0	0	0	0	0	0	0	0
'3-oxoacyl-[acyl-carrier-protein] reductase (n-C14:0)'	0.03712	0.0882852	0.032726	0.0325619	0.0327262	0.0338285	0.0341272	0.0230419	0	0	0.0337884	0.0343822	0.032972	0.0318115	0.0307067	0.0292572	0.02717	0.0246397	0.0219486	0.0196013	0.0183749	0.0178585	0.0170633	0.0162404	0.0162206	0.0157214	0.0151797	0.0146822	0.0142191	0.0138043	0.0133555	0.0127644	0.0121245	0.0115599	0.0115563	0.0106843	0.0099897	0.00935489	0.00871481	0.00816027	0.00747538	0.00698772	0.00628842	0.00587877	0.00513871
'3-oxoacyl-[acyl-carrier-protein] reductase (n-C14:1)'	0	0	0	0	0	0	0	0	0	0	0	0	0	0	0	0	0	0	0	0	0	0	0	0	0	0	0	0	0	0	0	0	0	0	0	0	0	0	0	0	0	0	0	0	0
'3-oxoacyl-[acyl-carrier-protein] reductase (n-C16:0)'	0	0	0	0	0	0	0	0	0	0	0	0	0	0	0	0	0	0	0	0	0	0	0	0	0	0	0	0	0	0	0	0	0	0	0	0	0	0	0	0	0	0	0	0	0
'3-oxoacyl-[acyl-carrier-protein] reductase (n-C16:1)'	0	0	0	0	0	0	0	0	0	0	0	0	0	0	0	0	0	0	0	0	0	0	0	0	0	0	0	0	0	0	0	0	0	0	0	0	0	0	0	0	0	0	0	0	0
'3-oxoacyl-[acyl-carrier-protein] reductase (n-C18:0)'	0	0	0	0	0	0	0	0	0	0	0	0	0	0	0	0	0	0	0	0	0	0	0	0	0	0	0	0	0	0	0	0	0	0	0	0	0	0	0	0	0	0	0	0	0
'3-oxoacyl-[acyl-carrier-protein] reductase (n-C18:1)'	0	0	0	0	0	0	0	0	0	0	0	0	0	0	0	0	0	0	0	0	0	0	0	0	0	0	0	0	0	0	0	0	0	0	0	0	0	0	0	0	0	0	0	0	0
'3-oxoacyl-[acyl-carrier-protein] reductase (n-C4:0)'	0	0	0	0	0	0	0	0	0	0	0	0	0	0	0	0	0	0	0	0	0	0	0	0	0	0	0	0	0	0	0	0	0	0	0	0	0	0	0	0	0	0	0	0	0
'3-oxoacyl-[acyl-carrier-protein] reductase (n-C6:0)'	0	0	0	0	0	0	0	0	0	0	0	0	0	0	0	0	0	0	0	0	0	0	0	0	0	0	0	0	0	0	0	0	0	0	0	0	0	0	0	0	0	0	0	0	0
'3-oxoacyl-[acyl-carrier-protein] reductase (n-C8:0)'	0	0	0	0	0	0	0	0	0	0	0	0	0	0	0	0	0	0	0	0	0	0	0	0	0	0	0	0	0	0	0	0	0	0	0	0	0	0	0	0	0	0	0	0	0
'3-oxoacyl-[acyl-carrier-protein] synthase (n-C10:0)'	0	0	0	0	0	0	0	0	0	0	0	0	0	0	0	0	0	0	0	0	0	0	0	0	0	0	0	0	0	0	0	0	0	0	0	0	0	0	0	0	0	0	0	0	0
'3-oxoacyl-[acyl-carrier-protein] synthase (n-C12:0)'	0	0	0	0	0	0	0	0	0	0	0	0	0	0	0	0	0	0	0	0	0	0	0	0	0	0	0	0	0	0	0	0	0	0	0	0	0	0	0	0	0	0	0	0	0
'3-oxoacyl-[acyl-carrier-protein] synthase (n-C12:1)'	0	0	0	0	0	0	0	0	0	0	0	0	0	0	0	0	0	0	0	0	0	0	0	0	0	0	0	0	0	0	0	0	0	0	0	0	0	0	0	0	0	0	0	0	0
'3-oxoacyl-[acyl-carrier-protein] synthase (n-C14:0)'	0.03712	0.0882852	0.032726	0.0325619	0.0327262	0.0338285	0.0341272	0.0230419	0	0	0.0337884	0.0343822	0.032972	0.0318115	0.0307067	0.0292572	0.02717	0.0246397	0.0219486	0.0196013	0.0183749	0.0178585	0.0170633	0.0162404	0.0162206	0.0157214	0.0151797	0.0146822	0.0142191	0.0138043	0.0133555	0.0127644	0.0121245	0.0115599	0.0115563	0.0106843	0.0099897	0.00935489	0.00871481	0.00816027	0.00747538	0.00698772	0.00628842	0.00587877	0.00513871
'3-oxoacyl-[acyl-carrier-protein] synthase (n-C14:1)'	0	0	0	0	0	0	0	0	0	0	0	0	0	0	0	0	0	0	0	0	0	0	0	0	0	0	0	0	0	0	0	0	0	0	0	0	0	0	0	0	0	0	0	0	0
'3-oxoacyl-[acyl-carrier-protein] synthase (n-C16:0)'	0	0	0	0	0	0	0	0	0	0	0	0	0	0	0	0	0	0	0	0	0	0	0	0	0	0	0	0	0	0	0	0	0	0	0	0	0	0	0	0	0	0	0	0	0
'3-oxoacyl-[acyl-carrier-protein] synthase (n-C16:1)'	0	0	0	0	0	0	0	0	0	0	0	0	0	0	0	0	0	0	0	0	0	0	0	0	0	0	0	0	0	0	0	0	0	0	0	0	0	0	0	0	0	0	0	0	0
'3-oxoacyl-[acyl-carrier-protein] synthase (n-C18:0)'	0	0	0	0	0	0	0	0	0	0	0	0	0	0	0	0	0	0	0	0	0	0	0	0	0	0	0	0	0	0	0	0	0	0	0	0	0	0	0	0	0	0	0	0	0
'3-oxoacyl-[acyl-carrier-protein] synthase (n-C18:1)'	0	0	0	0	0	0	0	0	0	0	0	0	0	0	0	0	0	0	0	0	0	0	0	0	0	0	0	0	0	0	0	0	0	0	0	0	0	0	0	0	0	0	0	0	0
'3-oxoacyl-[acyl-carrier-protein] synthase (n-C6:0)'	0	0	0	0	0	0	0	0	0	0	0	0	0	0	0	0	0	0	0	0	0	0	0	0	0	0	0	0	0	0	0	0	0	0	0	0	0	0	0	0	0	0	0	0	0
'3-oxoacyl-[acyl-carrier-protein] synthase (n-C8:0)'	0	0	0	0	0	0	0	0	0	0	0	0	0	0	0	0	0	0	0	0	0	0	0	0	0	0	0	0	0	0	0	0	0	0	0	0	0	0	0	0	0	0	0	0	0
'3-oxoadipyl-CoA thiolase'	0	0	0	0	0	0	0	0	0	0	0	0	0	0	0	0	0	0	0	0	0	0	0	0	0	0	0	0	0	0	0	0	0	0	0	0	0	0	0	0	0	0	0	0	0
'tripeptide (LalaDgluMdap) transport via ABC system (periplasm)'	0	0	0	0	0	0	0	0	0	0	0	0	0	0	0	0	0	0	0	0	0	0	0	0	0	0.00264501	0.0033934	0.0040942	0.00357832	0.00423739	0.00594014	0.00581537	0.00491008	0.00409628	0.00409499	0.00324513	0.00252848	0.0023678	0.00220579	0.00206543	0.00189208	0.00176865	0.00159165	0.00148797	0.00130065
'LalaDgluMdap (tripeptide) transport via diffusion (extracellular to periplasm)'	0	0	0	0	0	0	0	0	0	0	0	0	0	0	0	0	0	0	0	0	0	0	0	0	0	0	0	0	0	0	0	0	0	0	0	0	0	0	0	0	0	0	0	0	0
'3UMP transport via diffusion (extracellular to periplasm)'	0.130403	0.124248	0.109681	0.0959827	0.0819309	0.0696647	0.0551215	0.0471939	0.0423183	0.0372775	0.0313416	0.0277667	0.023965	0.021837	0.0210787	0.0200836	0.019748	0.0179088	0.0150666	0.0126638	0.0103876	0.00937453	0.00826809	0.00721358	0.00654978	0.00571338	0.00490357	0.00415001	0.00344497	0.00278705	0.00215715	0.00206167	0.00146874	0.000933568	0.000933274	0.000431425	0	0	0	0	0	0	0	0	0
'4-(2-Aminoethyl)-1,2-benzenediol:oxygen oxidoreductase(deaminating)(flavin-containing)'	0	0	0	0	0	0	0	0	0	0	0	0	0	0	0	0	0	0	0	0	0	0	0	0	0	0	0	0	0	0	0	0	0	0	0	0	0	0	0	0	0	0	0	0	0
'4-hydroxyphenylacetaldehyde transport via diffusion (extracellular to periplasm)'	0	0	0	0	0	0	0	0	0	0	0	0	0	0	0	0	0	0	0	0	0	0	0	0	0	0	0	0	0	0	0	0	0	0	0	0	0	0	0	0	0	0	0	0	0
'4-Hydroxy-L-threonine synthase'	0	0	0	0	0	0	0	0	0	0	0	0	0	0	0	0	0	0	0	0	0	0	0	0	0	0	0	0	0	0	0	0	0	0	0	0	0	0	0	0	0	0	0	0	0
'tetrapeptide L,D-carboxypeptidase'	0.00806387	0.0375979	0.0347895	0.0346151	0.0347897	0.00906128	0.0397342	0.0417632	0.0128942	0.0449355	0.0446492	0.0144311	0.0155083	0.0149624	0.0404151	0.0385072	0.0357602	0.0311825	0.0266658	0.0218295	0.00399174	0.0180806	0.00111548	0.013976	0.0131378	0.0092926	0.00736447	0.00556788	0.00505923	0.00344938	0.000820617	0	0	0	0	0	0	0	0	0	0	0	0	0	0
'tetrapeptide L,D-carboxypeptidase (periplasm)'	0	0	0	0	0	0	0	0	0	0	0	0	0	0	0	0	0	0	0	0	0	0	0	0	0	0.00264501	0.0033934	0.0040942	0.00357832	0.00423739	0.00594014	0.00581537	0.00491008	0.00409628	0.00409499	0.00324513	0.00252848	0.0023678	0.00220579	0.00206543	0.00189208	0.00176865	0.00159165	0.00148797	0.00130065
'tetrapeptide (LalaDgluMdapDala) transport via ABC system (periplasm)'	0.0394606	0.0375979	0.0347895	0.0346151	0.0347897	0.0376739	0.0397342	0.0417632	0.0424418	0.0449355	0.0446492	0.0435121	0.0433965	0.0418691	0.0404151	0.0385072	0.0357602	0.0311825	0.0266658	0.0218295	0.0195336	0.0180806	0.0155479	0.013976	0.0131378	0.0092926	0.00736447	0.00556788	0.00505923	0.00344938	0.000820617	0	0	0	0	0	0	0	0	0	0	0	0	0	0
'LalaDgluMdapDala (pentapeptide) transport via diffusion (extracellular to periplasm)'	0.0394606	0.0375979	0.0347895	0.0346151	0.0347897	0.0376739	0.0397342	0.0417632	0.0424418	0.0449355	0.0446492	0.0435121	0.0433965	0.0418691	0.0404151	0.0385072	0.0357602	0.0311825	0.0266658	0.0218295	0.0195336	0.0180806	0.0155479	0.013976	0.0131378	0.0119376	0.0107579	0.00966208	0.00863756	0.00768677	0.00676076	0.00581537	0.00491008	0.00409628	0.00409499	0.00324513	0.00252848	0.0023678	0.00220579	0.00206543	0.00189208	0.00176865	0.00159165	0.00148797	0.00130065
'5-dehydro-D-gluconate reductase'	-0.407169	-0.525879	-0.333924	-0.33225	-0.312244	-0.255521	-0.182406	-0.100222	-0.00926767	0.078936	0.190116	0.286018	0.237877	0.194376	0.144227	0.109419	0.0672137	0.041001	0.020365	0.00664306	-0.011626	-0.0191874	-0.02587	-0.0294047	-0.0329511	-0.0342517	-0.034189	-0.0330686	-0.0353734	-0.032309	-0.0222149	-0.00770366	0	0.00442372	0.00884465	0.00817724	0.00764565	0.0035799	0	-0.00624549	-0.0114426	-0.0187182	-0.0240643	-0.0292457	-0.0334299
'5-Dehydro-D-gluconate transport via proton symport, reversible (periplasm)'	0	-0.13793	0.0250469	0.0249214	0.0250471	0.0258907	0.0261194	0.0263092	0.0267368	0.0135877	0.0135011	0	0	0	-0.0117508	-0.011196	-0.0207947	-0.018858	-0.0167984	-0.0150019	-0.021095	-0.0205021	-0.0195892	-0.0186445	-0.0186217	-0.0180486	-0.0174267	-0.0168556	-0.0217653	-0.0211304	-0.0153325	-0.00488462	0	0.00442372	0.00884465	0.00817724	0.00764565	0.0035799	0	-0.00624549	-0.0114426	-0.0187182	-0.0240643	-0.0292457	-0.0334299
'5-Dehydro-D-gluconate transport via diffusion (extracellular to periplasm)'	0	-0.13793	0.0250469	0.0249214	0.0250471	0.0258907	0.0261194	0.0263092	0.0267368	0.0135877	0.0135011	0	0	0	-0.0117508	-0.011196	-0.0207947	-0.018858	-0.0167984	-0.0150019	-0.021095	-0.0205021	-0.0195892	-0.0186445	-0.0186217	-0.0180486	-0.0174267	-0.0168556	-0.0217653	-0.0211304	-0.0153325	-0.00488462	0	0.00442372	0.00884465	0.00817724	0.00764565	0.0035799	0	-0.00624549	-0.0114426	-0.0187182	-0.0240643	-0.0292457	-0.0334299
'5''-deoxyadenosine nuclosidase'	2.27702e-06	2.16954e-06	2.00748e-06	1.99742e-06	2.0075e-06	2.07511e-06	2.09344e-06	2.10866e-06	2.85723e-06	3.26711e-06	3.9677e-06	4.56967e-06	4.71934e-06	5.2037e-06	5.33692e-06	5.38409e-06	5.55557e-06	0.000848679	4.93671e-06	4.60915e-06	4.50864e-06	4.38193e-06	0.000471016	0.000448301	0.000447752	0.000433972	0.000419019	0.000405287	0.000392505	0.000381054	0.000368664	0.000352216	0.000334311	0.000318509	0.000318291	0.000294273	0.000275245	0.000257849	0.000240385	0.000225256	0.00020635	0.000192889	1.54298e-06	1.44247e-06	1.26088e-06
'5-Methylthio-D-ribose transport via proton diffusion (extracellular to periplasm)'	-0.0549157	-0.0523235	-0.0459958	-0.0369386	-0.0274473	-0.0175346	-0.00705907	-0.00711039	-0.00722593	-0.00734447	-0.00729768	-0.00711182	-0.00682012	-0.00658008	-0.00635156	-0.00605172	-0.00562001	-0.0661415	-0.00453998	-0.00405445	-0.00380078	-0.00369396	-0.00352948	-0.00335927	-0.00335516	-0.0032519	-0.00313985	-0.00303695	-0.00294117	-0.00285536	-0.00276252	-0.00264025	-0.00250789	-0.00239113	-0.00239037	-0.00220999	-0.00206633	-0.00193502	-0.00180262	-0.00168792	-0.00154625	-0.00144538	-0.00116416	0	0
'5-Methylthio-D-ribose transport via proton symport (periplasm)'	0.0549157	0.0523235	0.0459958	0.0369386	0.0274473	0.0175346	0.00705907	0.00711039	0.00722593	0.00734447	0.00729768	0.00711182	0.00682012	0.00658008	0.00635156	0.00605172	0.00562001	0.0661415	0.00453998	0.00405445	0.00380078	0.00369396	0.00352948	0.00335927	0.00335516	0.0032519	0.00313985	0.00303695	0.00294117	0.00285536	0.00276252	0.00264025	0.00250789	0.00239113	0.00239037	0.00220999	0.00206633	0.00193502	0.00180262	0.00168792	0.00154625	0.00144538	0.00116416	0	0
'arabinose-5-phosphate isomerase'	0.02784	0.0662139	0.0245445	0.0244214	0.0245447	0.0253713	0.0255954	0.0172814	0	0	0.0253413	0.0257867	0.024729	0.0238586	0.0230301	0.0219429	0.0203775	0.0184797	0.0164615	0.014701	0.0137812	0.0133939	0.0127975	0.0121803	0.0121654	0.011791	0.0113847	0.0110117	0.0106644	0.0103532	0.0100166	0.00957326	0.00909334	0.00866996	0.00866722	0.0080132	0.00749228	0.00701616	0.00653611	0.0061202	0.00560653	0.00524079	0.00471632	0.00440908	0.00385403
'acyl-[acyl-carrier-protein] synthetase (n-C14:0)'	0.00928	0.0220713	0.00818149	0.00814048	0.00818155	0.00845712	0.0647138	0.00576048	0	0	0.00844711	0.00859556	0.008243	0.00795288	0.00767669	0.00731429	0.00679251	0.00615992	0.00548715	0.00490032	0.00459374	0.00446463	0.00426583	0.00406011	0.00405514	0.00393034	0.00379492	0.00367055	0.00355479	0.0105978	0.00333887	0.00319109	0.00303111	0.0258429	0.00288907	0.00267107	0.0325273	0.00233872	0.034459	0.00204007	0.00186884	0.00174693	0.0352172	0.00146969	0.00128468
'acyl-[acyl-carrier-protein] synthetase (n-C14:1)'	0	0	0.114485	0	0	0	0	0	0	0	0	0	0	0	0	0	0	0	0	0	0	0	0	0	0	0	0	0	0.0027391	0	0	0	0	0	0	0	0	0	0	0	0	0	0	0.0290338	0
'acyl-[acyl-carrier-protein] synthetase (n-C16:0)'	0.138104	0.255311	0.121756	0.121145	0.121757	0.125858	0.126969	0.127892	0.12997	0.132102	0.131261	0.127918	0.122671	0.118354	0.114243	0.10885	0.101085	0.091671	0.081659	0.0729259	0.0683633	0.066442	0.0634835	0.060422	0.060348	0.0584907	0.0564754	0.0546246	0.0529018	0.0513585	0.0496886	0.0474893	0.0451086	0.0430083	0.0429948	0.0397504	0.0371663	0.0675306	0.0324231	0.0639446	0.0278119	0.0259975	0.0233958	0.0218718	0.0191184
'acyl-[acyl-carrier-protein] synthetase (n-C16:1)'	0.107416	0.102346	0.094701	0.0942262	0.202453	0.0978913	0.0987557	0.0994737	0.10109	0.102748	0.102094	0.0994938	0.0954129	0.0920547	0.0888578	0.0846631	0.0786235	0.0713011	0.0635139	0.0567214	0.0531726	0.0516782	0.0493771	0.0469959	0.0469384	0.0454938	0.0439262	0.0424867	0.0411467	0.0399463	0.0386475	0.0369369	0.0350852	0.0334516	0.0606286	0.0591137	0.0289078	0.0270708	0.0252185	0.0236138	0.0216319	0.0202207	0.0181972	0.0170117	0.0349618
'acyl-[acyl-carrier-protein] synthetase (n-C18:1)'	0.0553612	0.052748	0.0488079	0.0485632	0.0488083	0.133987	0.0508977	0.0512677	0.0521008	0.0529555	0.0526182	0.0512781	0.0491748	0.0474441	0.0457964	0.0436345	0.0405217	0.0367479	0.0327344	0.0292336	0.0274046	0.0266344	0.0254485	0.0242212	0.0241916	0.023447	0.0226391	0.0218972	0.0212066	0.0205879	0.0199185	0.0190369	0.0180826	0.0172406	0.0172352	0.0159346	0.0148988	0.013952	0.0129974	0.0121703	0.0111489	0.0104216	0.00937863	0.00876767	0.00766393
'acyl-[acyl-carrier-protein] synthetase (n-C18:0)'	0	0	0	0.113911	0	0	0	0.0282952	0	0	0	0	0	0	0	0	0	0	0	0	0	0	0	0	0	0	0	0	0	0	0.012372	0	0	0	0	0	0	0	0	0	0.0338425	0	0	0	0
'acyl-[acyl-carrier-protein] synthetase (n-C12:0)'	0.176256	0.110356	0.0409075	0.0407024	0.0409078	0.0422856	0.042659	0.0288024	0	0	0.0422355	0.0429778	0.041215	0.0397644	0.0383834	0.0365715	0.0339626	0.0307996	0.0274358	0.0245016	0.0229687	0.0223232	0.0213292	0.0203006	0.0202757	0.0196517	0.0189746	0.0183528	0.0177739	0.0172554	0.0166943	0.0313985	0.0357567	0.0144499	0.0144454	0.0133553	0.0124871	0.0116936	0.0108935	0.0102003	0.00934422	0.0446832	0.00786053	0.00734847	0.00642339
'acyl-[acyl-carrier-protein] synthetase (n-C10:0)'	0	0	0	0	0	0	0	0	0	0	0	0	0	0	0	0	0	0	0	0	0	0	0	0	0	0	0	0	0	0	0	0	0	0	0	0	0	0	0	0	0	0	0	0	0
'acyl-[acyl-carrier-protein] synthetase (n-C8:0)'	0	0	0	0	0	0	0	0	0	0	0	0	0	0	0	0	0	0	0	0	0	0	0	0	0	0	0	0	0	0	0	0	0	0	0	0	0	0	0	0	0	0	0	0	0
'Aminoacetone:oxygen oxidoreductase(deaminating)(flavin-containing)'	0	0	0	0	0	0	0	0	0	0	0	0	0	0	0	0	0	0	0	0	0	0	0	0	0	0	0	0	0	0	0	0	0	0	0	0	0	0	0	0	0	0	0	0	0
'dTDP-N-4-acetamido-4,6-dideoxy-D-galactose transferase'	0	0	0	0	0	0	0	0	0	0	0	0	0	0	0	0	0	0	0	0	0	0	0	0	0	0	0	0	0	0	0	0	0	0	0	0	0	0	0	0	0	0	0	0	0
'alpha-amylase'	0	0	0	0	0	0	0	0	0	0	0	0	0	0	0	0	0	0	0	0	0	0	0	0	0	0	0	0	0	0	0	0	0	0	0	0	0	0	0	0	0	0	0	0	0
'alpha-amylase (periplasm)'	0	0	0	0	0	0	0	0	0	0	0	0	0	0	0	0	0	0	0	0	0	0	0	0	0	0	0	0	0	0	0	0	0	0	0	0	0	0	0	0	0	0	0	0	0
'Arbutin 6-phosphate glucohydrolase'	0	0	0	0	0	0	0	0	0	0	0	0	0	0	0	0	0	0	0	0	0	0	0	0	0	0	0	0	0	0	0	0	0	0	0	0	0	0	0	0	0	0	0	0	0
'4-aminobutyrate transaminase'	0.145163	0.138311	0.12798	0.129437	0.132912	0.130508	0.125609	0.110918	0.0942705	0.0795958	0.064151	0.0467091	0.0307848	0.00999673	0.00321652	0	0	0	0	0	0	0	0	0	0.00113273	0.00164681	0.00159006	0.00205061	0.00148945	0.001446	0.000932654	0	0	0	0	0	0	0	0	0	0	0	0	0	0
'Aminobutyraldehyde dehydrogenase'	0	0	0	0.00209904	0.0117872	0.0230214	0.0338551	0.0341012	0.0308425	0.0287648	0.0247308	0.0190974	0.0135158	0	0	0	0	0	0	0	0	0	0	0	0	0	0	0	0	0	0	0	0	0	0	0	0	0	0	0	0	0	0	0	0
'4-aminobutyrate transport in via proton symport (periplasm)'	0.145163	0.138311	0.12798	0.127338	0.121125	0.107487	0.0917534	0.076817	0.063428	0.050831	0.0394202	0.0276117	0.017269	0.00999673	0.00321652	0	0	0	0	0	0	0	0	0	0.00113273	0.00164681	0.00159006	0.00205061	0.00148945	0.001446	0.000932654	0	0	0	0	0	0	0	0	0	0	0	0	0	0
'4-aminobutyrate transport via diffusion (extracellular to periplasm)'	0.145163	0.138311	0.12798	0.127338	0.121125	0.107487	0.0917534	0.076817	0.063428	0.050831	0.0394202	0.0276117	0.017269	0.00999673	0.00321652	-0.00204312	-0.00474342	-0.00602232	-0.00689732	-0.00615968	-0.00513271	-0.00374135	-0.00238317	0	0.00113273	0.00164681	0.00159006	0.00205061	0.00148945	0.001446	0.000932654	0	-0.000846687	-0.00201816	-0.00322805	-0.00447669	-0.00558089	-0.00685944	-0.00791156	-0.00883277	-0.00965753	-0.0107354	-0.0103198	-0.0102633	-0.0100479
'acetyl-CoA:acetoacetyl-CoA transferase'	0	0	0	0	0	0	0	0	0	0	0	0	0	0	0	0	0	0.0927106	0	0	0	0	0	0	0	0	0	0	0	0	0	0	0	0	0	0	0	0	0	0	0	0	0	0	0
'acetyl-CoA C-acetyltransferase'	0.356561	0.419106	0.314354	0.312778	0.314356	0.324944	0.327813	0.313196	0.283162	0.287807	0.336656	0.330264	0.316718	0.305571	0.294959	0.281035	0.260987	-0.369285	0.210832	0.188285	0.176505	0.171544	0.163906	0.156001	0.15581	0.151015	0.145812	0.141033	0.136585	0.1326	0.128289	0.122611	0.116464	0.111041	0.111006	0.10263	0.0959581	0.0898603	0.083712	0.0783853	0.0718064	0.0671221	0.0604048	0.0564699	0.049361
'acetyl-CoA C-acyltransferase (butanoyl-CoA) (r)'	0.356561	0.419106	0.314354	0.312778	0.314356	0.324944	0.327813	0.313196	0.283162	0.287807	0.336656	0.330264	0.316718	0.305571	0.294959	0.281035	0.260987	-0.128354	0.210832	0.188285	0.176505	0.171544	0.163906	0.156001	0.15581	0.151015	0.145812	0.141033	0.136585	0.1326	0.128289	0.122611	0.116464	0.111041	0.111006	0.10263	0.0959581	0.0898603	0.083712	0.0783853	0.0718064	0.0671221	0.0604048	0.0564699	0.049361
'acetyl-CoA C-acyltransferase (hexanoyl-CoA) (r)'	0.356561	0.419106	0.314354	0.312778	0.314356	0.324944	0.327813	0.313196	0.283162	0.287807	0.336656	0.330264	0.316718	0.305571	0.294959	0.281035	0.260987	-0.128354	0.210832	0.188285	0.176505	0.171544	0.163906	0.156001	0.15581	0.151015	0.145812	0.141033	0.136585	0.1326	0.128289	0.122611	0.116464	0.111041	0.111006	0.10263	0.0959581	0.0898603	0.083712	0.0783853	0.0718064	0.0671221	0.0604048	0.0564699	0.049361
'acetyl-CoA C-acyltransferase (octanoyl-CoA) (r)'	0.356561	0.419106	0.314354	0.312778	0.314356	0.324944	0.327813	0.313196	0.283161	0.287806	0.336655	0.330263	0.316717	0.30557	0.294958	0.281034	0.260985	-0.128357	0.21083	0.188283	0.176503	0.171543	0.163904	0.156	0.155809	0.151014	0.14581	0.141032	0.136584	0.132599	0.128288	0.12261	0.116463	0.111041	0.111006	0.102629	0.0959574	0.0898596	0.0837113	0.0783845	0.0718057	0.0671214	0.0604043	0.0564693	0.0493606
'acetyl-CoA C-acyltransferase (decanoyl-CoA) (r)'	0.356561	0.419106	0.314354	0.312778	0.314356	0.324944	0.327813	0.313196	0.283161	0.287806	0.336655	0.330263	0.316717	0.30557	0.294958	0.281034	0.260985	-0.128357	0.21083	0.188283	0.176503	0.171543	0.163904	0.156	0.155809	0.151014	0.14581	0.141032	0.136584	0.132599	0.128288	0.12261	0.116463	0.111041	0.111006	0.102629	0.0959574	0.0898596	0.0837113	0.0783845	0.0718057	0.0671214	0.0604043	0.0564693	0.0493606
'acetyl-CoA C-acyltransferase (dodecanoyl-CoA) (r)'	0.310161	0.30875	0.273446	0.272075	0.273448	0.282658	0.285154	0.284394	0.283161	0.287806	0.29442	0.287285	0.275502	0.265805	0.256574	0.244462	0.227023	-0.159156	0.183395	0.163781	0.153534	0.149219	0.142575	0.135699	0.135533	0.131362	0.126836	0.122679	0.11881	0.115344	0.111593	0.106654	0.101307	0.0965906	0.0965602	0.0892738	0.0834703	0.078166	0.0728177	0.0681842	0.0624615	0.0583868	0.0525437	0.0491209	0.0429372
'acetyl-CoA C-acyltransferase (tetradecanoyl-CoA) (r)'	0.300881	0.286678	0.265265	0.263935	0.265267	0.274201	0.276622	0.278633	0.283161	0.287806	0.285973	0.27869	0.267259	0.257852	0.248898	0.237148	0.22023	-0.165316	0.177907	0.158881	0.148941	0.144755	0.138309	0.131639	0.131478	0.127432	0.123041	0.119009	0.115255	0.111893	0.108255	0.103463	0.0982763	0.0937006	0.0936711	0.0866027	0.0809728	0.0758273	0.070639	0.0661441	0.0605927	0.0566398	0.0509716	0.0476512	0.0416525
'acetyl-CoA acyltransferase (hexadecanoyl-CoA), (r)'	-0.0553612	-0.052748	-0.0488079	-0.0485632	-0.0488083	-0.0504522	-0.0508977	-0.0512677	-0.0521008	-0.0529555	-0.0526182	-0.0512781	-0.0491748	-0.0474441	-0.0457964	-0.0436345	-0.0405217	-0.0367479	-0.0327344	-0.0292336	-0.0274046	-0.0266344	-0.0254485	-0.0242212	-0.0241916	-0.023447	-0.0226391	-0.0218972	-0.0212066	-0.0205879	-0.0199185	-0.0190369	-0.0180826	-0.0172406	-0.0172352	-0.0159346	-0.0148988	-0.013952	-0.0129974	-0.0121703	-0.0111489	-0.0104216	-0.00937863	-0.00876767	-0.00766393
'acetoacetate transport via proton symport (periplasm)'	0	0	0	0	0	0	0	0	0	0	0	0	0	0	0	0	0	0.0927106	0	0	0	0	0	0	0	0	0	0	0	0	0	0	0	0	0	0	0	0	0	0	0	0	0	0	0
'acetoacetate transport via diffusion (extracellular to periplasm)'	0	0	0	0	0	0	0	0	0	0	0	0	0	0	0	0	0	0.0927106	0	0	0	0	0	0	0	0	0	0	0	0	0	0	0	0	0	0	0	0	0	0	0	0	0	0	0
'acetaldehyde dehydrogenase (acetylating)'	0.500481	0.0711919	0.455559	0.501714	0.481634	0.421238	0.350076	0.279625	0.214368	0.151391	0.0888846	0.0823741	0.0789954	0.0731922	0.0694123	0.0633555	0.0551586	0.0490282	0.0427886	0.0355596	0.032594	0.029981	0.0272701	0.0253002	0.0239612	0.0225899	0.0255314	0.0241028	0.022196	0.0209919	0.0197709	0.0178665	0.0166564	0.0154148	0.0144781	0.00889051	0.00750701	0.00665278	0.00619759	0.00580322	0.00531616	0.00496936	0.00207995	0.00194445	0.00169967
'acetaldehyde transport via diffusion (extracellular to periplasm)'	0	0	0	0	0	0	0	0	0	0	0	0	0	0	0	0	0	0	0	0	0	0	0	0	0	0	0	0	0	0	0	0	0	0	0	0	0	0	0	0	0	0	0	0	0
'acetaldehyde reversible transport (periplasm)'	0	0	0	0	0	0	0	0	0	0	0	0	0	0	0	0	0	0	0	0	0	0	0	0	0	0	0	0	0	0	0	0	0	0	0	0	0	0	0	0	0	0	0	0	0
'acetyl-CoA:anthranilate acetyltransferase'	0	0	0	0	0	0	0	0	0	0	0	0	0	0	0	0	0	0	0	0	0	0	0	0	0	0	0	0	0	0	0	0	0	0	0	0	0	0	0	0	0	0	0	0	0
'Adenosyl cobinamide phosphate guanyltransferase'	0	0	0	0	0	0	0	0	0	0	0	0	0	0	0	0	0	0	0	0	0	0	0	0	0	0	0	0	0	0	0	0	0	0	0	0	0	0	0	0	0	0	0	0	0
'acetyl-CoA carboxylase'	0.0371621	0.0883253	0.0327631	0.0325989	0.0327633	0.0338669	0.0341659	0.0230809	3.9644e-05	4.02944e-05	0.0338285	0.0344212	0.0330094	0.0318476	0.0307416	0.0292904	0.0272009	0.0246676	0.0219735	0.0196235	0.0183958	0.0178788	0.0170827	0.0162589	0.016239	0.0157392	0.0151969	0.0146989	0.0142353	0.01382	0.0133706	0.0127788	0.0121382	0.0115731	0.0115694	0.0106964	0.010001	0.0093655	0.0087247	0.00816953	0.00748386	0.00699565	0.00629556	0.00588544	0.00514454
'acetate-CoA ligase (ADP-forming)'	0	0	0	0	0	0	0	0	0	0	0	0	0	0	0	0	0	0.438159	0	0	0	0	0	0	0	0	0	0	0	0	0	0	0	0	0	0	0	0	0	0	0	0	0	0	0
'N-acetyl-D-galactosamine 1-phosphatase (periplasm)'	0	0	0	0	0	0	0	0	0	0	0	0	0	0	0	0	0	0	0	0	0	0	0	0	0	0	0	0	0	0	0	0	0	0	0	0	0	0	0	0	0	0	0	0	0
'N-acetyl-D-galactosamine 1-phosphate transport via diffusion (extracellular to periplasm)'	0	0	0	0	0	0	0	0	0	0	0	0	0	0	0	0	0	0	0	0	0	0	0	0	0	0	0	0	0	0	0	0	0	0	0	0	0	0	0	0	0	0	0	0	0
'N-acetyl-D-galactosamine transport via diffusion (extracellular to periplasm)'	0	0	0	0	0	0	0	0	0	0	0	0	0	0	0	0	0	0	0	0	0	0	0	0	0	0	0	0	0	0	0	0	0	0	0	0	0	0	0	0	0	0	0	0	0
'N-acetyl-D-glucosamine 1-phosphatase (periplasm)'	0.0821988	0.0783188	0.0724687	0.0721054	0.0724692	0.07491	0.0755715	0.0761209	0.0707272	0.0673945	0.0602686	0.0522078	0.0458942	0.0402535	0.0330272	0.027766	0.0240662	0.0187071	0.0138866	0.0111614	0.00813793	0.00677933	0.00539788	0.00411006	0.00307877	0.00198934	0.000960399	0.000928926	0.000899628	0.000873383	0.000844985	0.000807586	0.0007671	0.000731384	0.000731153	0.000675981	0.000632037	0.000591873	0.000551376	0.00051629	0.000472958	0	0	0	0
'N-acetyl-D-glucosamine 1-phosphate transport via diffusion (extracellular to periplasm)'	0.0821988	0.0783188	0.0724687	0.0721054	0.0724692	0.07491	0.0755715	0.0761209	0.0707272	0.0673945	0.0602686	0.0522078	0.0458942	0.0402535	0.0330272	0.027766	0.0240662	0.0187071	0.0138866	0.0111614	0.00813793	0.00677933	0.00539788	0.00411006	0.00307877	0.00198934	0.000960399	0.000928926	0.000899628	0.000873383	0.000844985	0.000807586	0.0007671	0.000731384	0.000731153	0.000675981	0.000632037	0.000591873	0.000551376	0.00051629	0.000472958	0	0	0	0
'N-acetylglucosamine kinase'	0	0	0	0	0	0	0	0	0	0	0	0	0	0	0	0	0	0	0	0	0	0	0	0	0	0	0	0	0	0	0	0	7.63817e-05	0.000685083	0.000684867	0.000903614	0.00109772	0.00102796	0.000957628	0.000896692	0.000821433	0.000767846	0.000691004	0.00064599	0.000564668
'UDP-N-acetylglucosamine:undecaprenylphosphate N-acetylglucosamine -1-phosphate transferase'	0	0	0	0	0	0	0	0	0	0	0	0	0	0	0	0	0	0	0	0	0	0	0	0	0	0	0	0	0	0	0	0	0	0	0	0	0	0	0	0	0	0	0	0	0
'N-Acetyl-D-glucosamine transport via PEP:Pyr PTS (periplasm)'	0.0821988	0.0783188	0.0724687	0.0721054	0.0724692	0.07491	0.0755715	0.0761209	0.0707272	0.0673945	0.0602686	0.0522078	0.0458942	0.0402535	0.0330272	0.027766	0.0240662	0.0187071	0.0138866	0.0111614	0.00813793	0.00677933	0.00539788	0.00411006	0.00307877	0.00198934	0.000960399	0.000928926	0.000899628	0.000873383	0.000844985	0.000807586	0.0007671	0.000731384	0.000731153	0.000675981	0.000632037	0.000591873	0.000551376	0.00051629	0.000472958	0	0	0	0
'N-Acetyl-D-glucosamine transport via diffusion (extracellular to periplasm)'	0	0	0	0	0	0	0	0	0	0	0	0	0	0	0	0	0	0	0	0	0	0	0	0	0	0	0	0	0	0	0	0	0	0	0	0	0	0	0	0	0	0	0	0	0
'acetylglutamate kinase'	0.0104135	0.00992198	0.00676146	0	0	0	0	0	0	0	0	0	0	0.0120068	0.0456397	0.0752841	0.0978578	0.174589	0.121953	0.126351	0.132385	0.13922	0.141489	0.142369	0.148351	0.149406	0.148247	0.146924	0.144229	0.141149	0.136925	0.130982	0.123426	0.116123	0.116057	0.107299	0.100324	0.0939488	0.0875207	0.0819516	0.0750734	0.0701759	0.0630165	0.0578231	0.0505439
'N-acetylglutamate synthase'	0.0104135	0.00992198	0.00676146	0	0	0	0	0	0	0	0	0	0	0.0120068	0.0456397	0.0752841	0.0978578	0.174589	0.121953	0.126351	0.132385	0.13922	0.141489	0.142369	0.148351	0.149406	0.148247	0.146924	0.144229	0.141149	0.136925	0.130982	0.123426	0.116123	0.116057	0.107299	0.100324	0.0939488	0.0875207	0.0819516	0.0750734	0.0701759	0.0630165	0.0578231	0.0505439
'2-aceto-2-hydroxybutanoate synthase'	0.00541231	0.00515684	0.00477164	0.00474772	0.00477167	0.00493239	0.00497595	0.00501212	0.00509357	0.00517713	0.00514414	0.00501313	0.00366526	0.00353626	0.00341345	0.00325231	0.0030203	0.00273901	0.00243987	0.00217893	0.00204261	0.0019852	0.00189681	0	0	0	0	0	0	0	0	0	0	0	0	0	0	0.00174029	0.00549269	0.00899838	0.0124256	0.0159215	0.0185491	0.0216329	0.0229533
'acetate kinase'	-9.03369	-8.58081	-7.96676	-7.93355	-7.97358	-8.24214	-8.31492	-8.3624	-8.50199	-8.63459	-8.55729	-8.3013	-7.56841	-6.67242	-5.81718	-5.1735	-4.53563	-4.88601	-3.5816	-3.23236	-3.20787	-3.07323	-2.75937	-2.45472	-2.27981	-2.0402	-1.80516	-1.58276	-1.37297	-1.17738	-0.987211	-0.813696	-0.728361	-0.684098	-0.681002	-0.626894	-0.585224	-0.546992	-0.50798	-0.473508	-0.43179	-0.402132	-0.315835	0	0
'acetolactate synthase'	0.751973	0.690141	0.595854	0.552857	0.518263	0.499816	0.470441	0.442534	0.420508	0.400367	0.373343	0.341437	0.30622	0.279144	0.256693	0.234948	0.21174	0.408694	0.166539	0.149365	0.142273	0.223436	0.292097	0.283597	0.290148	0.289145	0.288412	0.284224	0.27526	0.26723	0.258541	0.247098	0.23471	0.223782	0.223712	0.20683	0.193385	0.181096	0.168705	0.15797	0.144711	0.135271	0.0850691	0.0838197	0.077325
'N-acetylmuramate 6-phosphate hydrolase'	0	0	0	0	0	0	0	0	0	0	0	0	0	0	0	0	0	0	0	0	0	0	0	0	0	0	0	0	0	0	0	0	7.63817e-05	0.000685083	0.000684867	0.000903614	0.00109772	0.00102796	0.000957628	0.000896692	0.000821433	0.000767846	0.000691004	0.00064599	0.000564668
'UDP-N-acetyl-D-mannosaminuronic acid transferase'	0	0	0	0	0	0	0	0	0	0	0	0	0	0	0	0	0	0	0	0	0	0	0	0	0	0	0	0	0	0	0	0	0	0	0	0	0	0	0	0	0	0	0	0	0
'N-acetyl-D-mannosamine transport via PTS (periplasm)'	0	0	0	0	0	0	0	0	0	0	0	0	0	0	0	0	0	0	0	0	0	0	0	0	0	0	0	0	0	0	0	0	0	0	0	0	0	0	0	0	0	0	0	0	0
'N-acetyl-D-mannosamine transport via diffusion (extracellular to periplasm)'	0	0	0	0	0	0	0	0	0	0	0	0	0	0	0	0	0	0	0	0	0	0	0	0	0	0	0	0	0	0	0	0	0	0	0	0	0	0	0	0	0	0	0	0	0
'N-acetylmuramate transport via PEP:Pyr PTS (periplasm)'	0	0	0	0	0	0	0	0	0	0	0	0	0	0	0	0	0	0	0	0	0	0	0	0	0	0	0	0	0	0	0	0	0	0	0	0	0	0	0	0	0	0	0	0	0
'N-acetylmuramate transport via diffusion (extracellular to periplasm)'	0	0	0	0	0	0	0	0	0	0	0	0	0	0	0	0	0	0	0	0	0	0	0	0	0	0	0	0	0	0	0	0	0	0	0	0	0	0	0	0	0	0	0	0	0
'N-acetylneuraminate proton symport (periplasm)'	0.0216494	0.0206275	0.0190867	0.018991	0.0190868	0.0197297	0.0199039	0.0200486	0.0203744	0.0207086	0.0205767	0.0200526	0.0192302	0.0185533	0.017909	0.0187699	0.0174309	0.0158076	0.0153612	0.0137184	0.0128601	0.0135403	0.0129373	0.0132606	0.0132444	0.0137537	0.0132798	0.0137009	0.0132688	0.0136868	0.0132418	0.0134001	0.0127284	0.0128099	0.0128059	0.0124627	0.0104873	0.00927524	0.00864061	0.00809079	0.00784772	0.00774331	0.00770191	0.00822878	0.00839169
'N-acetylneuraminate transport via diffusion (extracellular to periplasm)'	0.0216494	0.0206275	0.0190867	0.018991	0.0190868	0.0197297	0.0199039	0.0200486	0.0203744	0.0207086	0.0205767	0.0200526	0.0192302	0.0185533	0.017909	0.0187699	0.0174309	0.0158076	0.0153612	0.0137184	0.0128601	0.0135403	0.0129373	0.0132606	0.0132444	0.0137537	0.0132798	0.0137009	0.0132688	0.0136868	0.0132418	0.0134001	0.0127284	0.0128099	0.0128059	0.0124627	0.0104873	0.00927524	0.00864061	0.00809079	0.00784772	0.00774331	0.00770191	0.00822878	0.00839169
'N-Acetylneuraminate lyase'	0.0216494	0.0206275	0.0190867	0.018991	0.0190868	0.0197297	0.0199039	0.0200486	0.0203744	0.0207086	0.0205767	0.0200526	0.0192302	0.0185533	0.017909	0.0187699	0.0174309	0.0158076	0.0153612	0.0137184	0.0128601	0.0135403	0.0129373	0.0132606	0.0132444	0.0137537	0.0132798	0.0137009	0.0132688	0.0136868	0.0132418	0.0134001	0.0127284	0.0128099	0.0128059	0.0124627	0.0104873	0.00927524	0.00864061	0.00809079	0.00784772	0.00774331	0.00770191	0.00822878	0.00839169
'acyl-CoA dehydrogenase (butanoyl-CoA)'	-0.356561	-0.419106	-0.314354	-0.312778	-0.314356	-0.324944	-0.327813	-0.313196	-0.283162	-0.287807	-0.336656	-0.330264	-0.316718	-0.305571	-0.294959	-0.281035	-0.260987	0.276574	-0.210832	-0.188285	-0.176505	-0.171544	-0.163906	-0.156001	-0.15581	-0.151015	-0.145812	-0.141033	-0.136585	-0.1326	-0.128289	-0.122611	-0.116464	-0.111041	-0.111006	-0.10263	-0.0959581	-0.0898603	-0.083712	-0.0783853	-0.0718064	-0.0671221	-0.0604048	-0.0564699	-0.049361
'acyl-CoA dehydrogenase (hexanoyl-CoA)'	-0.356561	-0.419106	-0.314354	-0.312778	-0.314356	-0.324944	-0.327813	-0.313196	-0.283162	-0.287807	-0.336656	-0.330264	-0.316718	-0.305571	-0.294959	-0.281035	-0.260987	0.128354	-0.210832	-0.188285	-0.176505	-0.171544	-0.163906	-0.156001	-0.15581	-0.151015	-0.145812	-0.141033	-0.136585	-0.1326	-0.128289	-0.122611	-0.116464	-0.111041	-0.111006	-0.10263	-0.0959581	-0.0898603	-0.083712	-0.0783853	-0.0718064	-0.0671221	-0.0604048	-0.0564699	-0.049361
'acyl-CoA dehydrogenase (octanoyl-CoA)'	-0.356561	-0.419106	-0.314354	-0.312778	-0.314356	-0.324944	-0.327813	-0.313196	-0.283162	-0.287807	-0.336656	-0.330264	-0.316718	-0.305571	-0.294959	-0.281035	-0.260987	0.128354	-0.210832	-0.188285	-0.176505	-0.171544	-0.163906	-0.156001	-0.15581	-0.151015	-0.145812	-0.141033	-0.136585	-0.1326	-0.128289	-0.122611	-0.116464	-0.111041	-0.111006	-0.10263	-0.0959581	-0.0898603	-0.083712	-0.0783853	-0.0718064	-0.0671221	-0.0604048	-0.0564699	-0.049361
'acyl-CoA dehydrogenase (decanoyl-CoA)'	-0.356561	-0.419106	-0.314354	-0.312778	-0.314356	-0.324944	-0.327813	-0.313196	-0.283161	-0.287806	-0.336655	-0.330263	-0.316717	-0.30557	-0.294958	-0.281034	-0.260985	0.128357	-0.21083	-0.188283	-0.176503	-0.171543	-0.163904	-0.156	-0.155809	-0.151014	-0.14581	-0.141032	-0.136584	-0.132599	-0.128288	-0.12261	-0.116463	-0.111041	-0.111006	-0.102629	-0.0959574	-0.0898596	-0.0837113	-0.0783845	-0.0718057	-0.0671214	-0.0604043	-0.0564693	-0.0493606
'acyl-CoA dehydrogenase (dodecanoyl-CoA)'	-0.356561	-0.419106	-0.314354	-0.312778	-0.314356	-0.324944	-0.327813	-0.313196	-0.283161	-0.287806	-0.336655	-0.330263	-0.316717	-0.30557	-0.294958	-0.281034	-0.260985	0.128357	-0.21083	-0.188283	-0.176503	-0.171543	-0.163904	-0.156	-0.155809	-0.151014	-0.14581	-0.141032	-0.136584	-0.132599	-0.128288	-0.12261	-0.116463	-0.111041	-0.111006	-0.102629	-0.0959574	-0.0898596	-0.0837113	-0.0783845	-0.0718057	-0.0671214	-0.0604043	-0.0564693	-0.0493606
'acyl-CoA dehydrogenase (tetradecanoyl-CoA)'	-0.310161	-0.30875	-0.273446	-0.272075	-0.273448	-0.282658	-0.285154	-0.284394	-0.283161	-0.287806	-0.29442	-0.287285	-0.275502	-0.265805	-0.256574	-0.244462	-0.227023	0.159156	-0.183395	-0.163781	-0.153534	-0.149219	-0.142575	-0.135699	-0.135533	-0.131362	-0.126836	-0.122679	-0.11881	-0.115344	-0.111593	-0.106654	-0.101307	-0.0965906	-0.0965602	-0.0892738	-0.0834703	-0.078166	-0.0728177	-0.0681842	-0.0624615	-0.0583868	-0.0525437	-0.0491209	-0.0429372
'acyl-CoA dehydrogenase (hexadecanoyl-CoA)'	-0.193465	-0.184333	-0.170564	-0.169709	-0.170565	-0.17631	-0.177867	-0.17916	-0.182071	-0.185058	-0.183879	-0.179196	-0.171846	-0.165798	-0.16004	-0.152485	-0.141607	0.230654	-0.114393	-0.10216	-0.0957679	-0.0930765	-0.088932	-0.0846432	-0.0845396	-0.0819378	-0.0791145	-0.0765218	-0.0741084	-0.0719464	-0.0696071	-0.0665262	-0.0631911	-0.060249	-0.06023	-0.0556851	-0.0520651	-0.0487565	-0.0454205	-0.0425303	-0.0389607	-0.0364191	-0.0327745	-0.0306394	-0.0267823
'acyl-CoA dehydrogenase (octadecanoyl-CoA)'	0	0	0	0	0	0	0	0	0	0	0	0	0	0	0	0	0	0	0	0	0	0	0	0	0	0	0	0	0	0	0	0	0	0	0	0	0	0	0	0	0	0	0	0	0
'Acetyl-CoA ACP transacylase'	0	0	0	0	0	0	0	0	0	0	0	0	0	0	0	0	0	0	0	0	0	0	0	0	0	0	0	0	0	0	0	0	0	0	0	0	0	0	0	0	0	0	0	0	0
'acetylornithine deacetylase'	0.0104135	0.00992198	0.00676146	0	0	0	0	0	0	0	0	0	0	0.0120068	0.0456397	0.0752841	0.0978578	0.174589	0.121953	0.126351	0.132385	0.13922	0.141489	0.142369	0.148351	0.149406	0.148247	0.146924	0.144229	0.141149	0.136925	0.130982	0.123426	0.116123	0.116057	0.107299	0.100324	0.0939488	0.0875207	0.0819516	0.0750734	0.0701759	0.0630165	0.0578231	0.0505439
'arabinose modified core oligosaccharide lipid A transport via ABC system (periplasm to extracellular)'	0	0	0	0	0	0	0	0	0	0	0	0	0	0	0	0	0	0	0	0	0	0	0	0	0	0	0	0	0	0	0	0	0	0	0	0	0	0	0	0	0	0	0	0	0
'aconitate isomerase (spontaneous)'	0	0	0	0	0	0	0	0	0	0	0	0	0	0	0	0	0	0	0	0	0	0	0	0	0	0	0	0	0	0	0	0	0	0	0	0	0	0	0	0	0	0	0	0	0
'Trans-aconitate methyltransferase'	0	0	0	0	0	0	0	0	0	0	0	0	0	0	0	0	0	0	0	0	0	0	0	0	0	0	0	0	0	0	0	0	0	0	0	0	0	0	0	0	0	0	0	0	0
'aconitase (half-reaction A, Citrate hydro-lyase)'	1.1664	1.04894	0.762723	0.100376	0.100883	0.148161	0.364355	0.467132	0.448363	0.55262	0.650858	0.817239	1.13806	1.54224	1.89109	2.0603	2.09756	2.29363	1.81066	1.62898	1.44196	1.31962	1.50164	1.51327	1.58741	1.62611	1.64177	1.67213	1.71554	1.76085	1.80029	1.81057	1.76171	1.701	1.71415	1.61854	1.55202	1.48619	1.41719	1.36303	1.28822	1.2397	1.1684	1.27454	1.1482
'aconitase (half-reaction B, Isocitrate hydro-lyase)'	1.1664	1.04894	0.762723	0.100376	0.100883	0.148161	0.364355	0.467132	0.448363	0.55262	0.650858	0.817239	1.13806	1.54224	1.89109	2.0603	2.09756	2.29363	1.81066	1.62898	1.44196	1.31962	1.50164	1.51327	1.58741	1.62611	1.64177	1.67213	1.71554	1.76085	1.80029	1.81057	1.76171	1.701	1.71415	1.61854	1.55202	1.48619	1.41719	1.36303	1.28822	1.2397	1.1684	1.27454	1.1482
'acetylornithine transaminase'	-0.0104135	-0.00992198	-0.00676146	0	0	0	0	0	0	0	0	0	0	-0.0120068	-0.0456397	-0.0752841	-0.0978578	-0.174589	-0.121953	-0.126351	-0.132385	-0.13922	-0.141489	-0.142369	-0.148351	-0.149406	-0.148247	-0.146924	-0.144229	-0.141149	-0.136925	-0.130982	-0.123426	-0.116123	-0.116057	-0.107299	-0.100324	-0.0939488	-0.0875207	-0.0819516	-0.0750734	-0.0701759	-0.0630165	-0.0578231	-0.0505439
'acyl-(acyl carrier protein):phosphate acyltransferase (C12:0)'	0	0	0	0	0	0	0	0	0	0	0	0	0	0	0	0	0	0	0	0	0	0	0	0	0	0	0	0	0	0	0	0	0	0	0	0	0	0	0	0	0	0	0	0	0
'acyl-(acyl carrier protein):phosphate acyltransferase (C14:0)'	0	0	0	0	0	0	0	0	0	0	0	0	0	0	0	0	0	0	0	0	0	0	0	0	0	0	0	0	0	0	0	0	0	0	0	0	0	0	0	0	0	0	0	0	0
'acyl-(acyl carrier protein):phosphate acyltransferase (C14:1)'	0	0	0	0	0	0	0	0	0	0	0	0	0	0	0	0	0	0	0	0	0	0	0	0	0	0	0	0	0	0	0	0	0	0	0	0	0	0	0	0	0	0	0	0	0
'acyl-(acyl carrier protein):phosphate acyltransferase (C16:0)'	0	0	0	0	0	0	0	0	0	0	0	0	0	0	0	0	0	0	0	0	0	0	0	0	0	0	0	0	0	0	0	0	0	0	0	0	0	0	0	0	0	0	0	0	0
'acyl-(acyl carrier protein):phosphate acyltransferase (C16:1)'	0	0	0	0	0	0	0	0	0	0	0	0	0	0	0	0	0	0	0	0	0	0	0	0	0	0	0	0	0	0	0	0	0	0	0	0	0	0	0	0	0	0	0	0	0
'acyl-(acyl carrier protein):phosphate acyltransferase (C18:0)'	0	0	0	0	0	0	0	0	0	0	0	0	0	0	0	0	0	0	0	0	0	0	0	0	0	0	0	0	0	0	0	0	0	0	0	0	0	0	0	0	0	0	0	0	0
'acyl-(acyl carrier protein):phosphate acyltransferase (C18:1)'	0	0	0	0	0	0	0	0	0	0	0	0	0	0	0	0	0	0	0	0	0	0	0	0	0	0	0	0	0	0	0	0	0	0	0	0	0	0	0	0	0	0	0	0	0
'acyl-carrier protein synthase'	0	0	0	0	0	0	0	0	0	0	0	0	0	0	0	0	0	0	0	0	0	0	0	0	0	0	0	0	0	0	0	0	0	0	0	0	0	0	0	0	0	0	0	0	0
'acetyl-CoA synthetase'	0	0	0	0	0	0	0	0	0	0	0	0	0	0	0	0	0	0	0	0	0	0	0	0	0	0	0	0	0	0	0	0	0	0	0	0	0	0	0	0	0	0	0	0	0
'O-Acetyl-L-serine transport via diffusion (extracellular to periplasm)'	0	0	0	0	0	0	0	0	0	0	0	0	0	0	0	0	0	0	0	0	0	0	0	0	0	0	0	0	0	0	0	0	0	0	0	0	0	0	0	0	0	0	0	0	0
'O-Acetyl-L-serine export via facilitated transport'	0	0	0	0	0	0	0	0	0	0	0	0	0	0	0	0	0	0	0	0	0	0	0	0	0	0	0	0	0	0	0	0	0	0	0	0	0	0	0	0	0	0	0	0	0
'acetate reversible transport via proton symport (periplasm)'	-9.2677	-8.83024	-8.17066	-8.12969	-8.17071	-8.44591	-8.5205	-8.58244	-8.7219	-8.86498	-8.80511	-8.54124	-7.79514	-6.9007	-6.06652	-5.44157	-4.81142	-5.52284	-3.8434	-3.48251	-3.45325	-3.32212	-3.0043	-2.69543	-2.52552	-2.28423	-2.04435	-1.8192	-1.60474	-1.40532	-1.20924	-1.028	-0.932421	-0.880416	-0.878772	-0.81246	-0.759643	-0.71137	-0.662697	-0.619964	-0.56793	-0.530881	-0.433608	-0.110378	-0.0989893
'Na+/Acetate symport (periplasm)'	0	0	0	0	0	0	0	0	0	0	0	0	0	0	0	0	0	0	0	0	0	0	0	0	0	0	0	0	0	0	0	0	0	0	0	0	0	0	0	0	0	0	0	0	0
'Acetate transport via diffusion (extracellular to periplasm)'	-9.2677	-8.83024	-8.17066	-8.12969	-8.17071	-8.44591	-8.5205	-8.58244	-8.7219	-8.86498	-8.80511	-8.54124	-7.79514	-6.9007	-6.06652	-5.44157	-4.81142	-5.52284	-3.8434	-3.48251	-3.45325	-3.32212	-3.0043	-2.69543	-2.52552	-2.28423	-2.04435	-1.8192	-1.60474	-1.40532	-1.20924	-1.028	-0.932421	-0.880416	-0.878772	-0.81246	-0.759643	-0.71137	-0.662697	-0.619964	-0.56793	-0.530881	-0.433608	-0.110378	-0.0989893
'Adenosine deaminase'	0	0	0	0	0	0	0	0	0	0	0	0	0	0	0	0	0	0	0	0	0	0	0	0	0	0	0	0	0	0	0	0	0	0	0	0	0	0	0	0	0	0	0	0	0
'4-aminobenzoate synthase'	0.00101555	0.000967614	0.000895337	0.000890848	0.000895343	0.0009255	0.000933672	0.00094046	0.000955742	0.000971421	0.000965232	0.00094065	0.000902068	0.000870319	0.000840094	0.000800435	0.000743335	0.000674107	0.000600484	0.000536264	0.000502713	0.000488585	0.000466829	0.000444316	0.000443772	0.000430114	0.000415294	0.000401685	0.000389016	0.000377667	0.000365387	0.000349215	0.000331708	0.000316264	0.000316164	0.000292307	0.000273304	0.000255937	0.000238425	0.000223254	0.000204516	0.000191174	0.000172042	0.000160835	0.000140588
'4-amino-4-deoxychorismate synthase'	0.00101555	0.000967614	0.000895337	0.000890848	0.000895343	0.0009255	0.000933672	0.00094046	0.000955742	0.000971421	0.000965232	0.00094065	0.000902068	0.000870319	0.000840094	0.000800435	0.000743335	0.000674107	0.000600484	0.000536264	0.000502713	0.000488585	0.000466829	0.000444316	0.000443772	0.000430114	0.000415294	0.000401685	0.000389016	0.000377667	0.000365387	0.000349215	0.000331708	0.000316264	0.000316164	0.000292307	0.000273304	0.000255937	0.000238425	0.000223254	0.000204516	0.000191174	0.000172042	0.000160835	0.000140588
'adenine deaminase'	0	0	0	0	0	0	0	0	0	0	0	0	0	0	0	0	0	0	0	0	0	0	0	0	0	0	0	0	0	0	0	0	0	0	0	0	0	0	0	0	0	0	0	0	0
'adenine transport via proton symport (reversible) (periplasm)'	0	-0.0628466	0.00668189	0.00664839	0.00668194	0.00690699	0.00696799	0.00701864	0.00713269	0.00724971	0.00720352	0.00702006	0.00673212	0.00649518	0.00626961	0.00398243	0.00184917	0	-0.0014938	-0.00400213	-0.0062529	-0.00972347	-0.0116131	-0.014369	-0.0176633	-0.0203296	-0.0237616	-0.0269799	-0.03	-0.0338223	-0.0372674	-0.0399615	-0.0379582	-0.0330438	-0.0291009	-0.0210876	-0.0135978	-0.00573016	0.00177936	0.00999683	0.0172981	0.0242544	0.026107	0.023206	0.0174868
'adenine transport via diffusion (extracellular to periplasm)'	0	-0.0628466	0.00668189	0.00664839	0.00668194	0.00690699	0.00696799	0.00701864	0.00713269	0.00724971	0.00720352	0.00702006	0.00673212	0.00649518	0.00626961	0.00398243	0.00184917	0	-0.0014938	-0.00400213	-0.0062529	-0.00972347	-0.0116131	-0.014369	-0.0176633	-0.0203296	-0.0237616	-0.0269799	-0.03	-0.0338223	-0.0372674	-0.0399615	-0.0379582	-0.0330438	-0.0291009	-0.0210876	-0.0135978	-0.00573016	0.00177936	0.00999683	0.0172981	0.0242544	0.026107	0.023206	0.0174868
'adenylate kinase'	2.01662	2.02136	1.92428	1.94526	1.83321	1.80393	1.73358	1.69497	1.62065	1.69479	1.79229	1.79492	1.75172	1.7431	1.73122	1.6702	1.6002	2.61442	1.33818	1.21376	1.16643	1.15528	1.13949	1.25156	1.39692	1.48845	1.58918	1.67944	1.7471	1.77964	1.77536	1.75366	1.69387	1.60163	1.57406	1.41188	1.27639	1.15599	1.02973	0.912932	0.786554	0.687623	0.631084	0.618838	0.569897
'adentylate kinase (GTP)'	0	0	0	0	0	0	0	0	0	0	0	0	0	0	0	0	0	0	0	0	0	0	0	0	0	0	0	0	0	0	0	0	0	0	0	0	0	0	0	0	0	0	0	0	0
'adentylate kinase (ITP)'	0	0	0	0	0	0	0	0	0	0	0	0	0	0	0	0	0	0	0	0	0	0	0	0	0	0	0	0	0	0	0	0	0	0	0	0	0	0	0	0	0	0	0	0	0
'adenosylmethionine decarboxylase'	0.0549157	0.0523235	0.0459958	0.0369386	0.0274473	0.0175346	0.00705907	0.00711039	0.00722593	0.00734447	0.00729768	0.00711182	0.00682012	0.00658008	0.00635156	0.00605172	0.00562001	0.0661415	0.00453998	0.00405445	0.00380078	0.00369396	0.00352948	0.00335927	0.00335516	0.0032519	0.00313985	0.00303695	0.00294117	0.00285536	0.00276252	0.00264025	0.00250789	0.00239113	0.00239037	0.00220999	0.00206633	0.00193502	0.00180262	0.00168792	0.00154625	0.00144538	0.00116416	0	0
'adenylate cyclase'	0	0	0	0	0	0	0	0	0	0	0	0	0	0	0	0	0	0	0	0	0	0	0	0	0	0	0	0	0	0	0	0	0	0	0	0	0	0	0	0	0	0	0	0	0
'adenosine kinase'	0.13244	0.0749505	0.149669	0.15078	0.150687	0.144661	0.129308	0.122459	0.11858	0.112479	0.103768	0.0953497	0.0875746	0.0791483	0.0746004	0.0641723	0.053181	1.10409	0.0399737	0.0308862	0.0264529	0.0201093	0.0262556	0.180531	0.320984	0.427378	0.544015	0.630613	0.703601	0.72482	0.723343	0.710937	0.683152	0.615811	0.573935	0.464084	0.411795	0.351068	0.290228	0.208162	0.125198	0.0466059	0.0364753	0.0318105	0.0250081
'adenosine hydrolase'	0	0	0	0	0	0	0	0	0	0	0	0	0	0	0	0	0	0	0	0	0	0	0	0	0	0	0	0	0	0	0	0	0	0	0	0	0	0	0	0	0	0	0	0	0
'adenosine transport in via proton symport (periplasm)'	0	0.0840178	0.0956445	0.105853	0.115211	0.118827	0	0.106915	0.102783	0.0964225	0	0.0798001	0.0726626	0.0647604	0	0.0529303	0.0445896	0.0404369	0.0360205	0.0300237	0.0281453	0.0254004	0	0.023099	0.0230707	0	0.0199294	0.0192763	0.0186684	0.0181237	0.0175345	0.0167584	0.0172448	0.0164418	0.0164367	0.0151964	0.0142085	0.0133056	0.0123952	0.0116064	0.0106323	0	0.0089441	0.00836145	0.00730885
'adenosine transport in via proton symport, reversible (periplasm)'	0.0759964	0	0	0	0	0	0.113877	0	0	0	0.0878131	0	0	0	0.0607119	0	0	0	0	0	0	0	0.0242694	0	0	0.0223607	0	0	0	0	0	0	0	0	0	0	0	0	0	0	0	0.00993871	0	0	0
'adenosine transport via diffusion (extracellular to periplasm)'	0	0	0	0	0	0	0	0	0	0	0	0	0	0	0	0	0	0	0	0	0	0	0	0	0	0	0	0	0	0	0	0	0	0	0	0	0	0	0	0	0	0	0	0	0
'Adenosyl cobinamide kinase'	0	0	0	0	0	0	0	0	0	0	0	0	0	0	0	0	0	0	0	0	0	0	0	0	0	0	0	0	0	0	0	0	0	0	0	0	0	0	0	0	0	0	0	0	0
'Adenosylcobalamin 5''-phosphate synthase'	0	0	0	0	0	0	0	0	0	0	0	0	0	0	0	0	0	0	0	0	0	0	0	0	0	0	0	0	0	0	0	0	0	0	0	0	0	0	0	0	0	0	0	0	0
'Adenosylcobalamin transport via ABC system (periplasm)'	0	0	0	0	0	0	0	0	0	0	0	0	0	0	0	0	0	0	0	0	0	0	0	0	0	0	0	0	0	0	0	0	0	0	0	0	0	0	0	0	0	0	0	0	0
'Adenosylcobalimin transport via ton system (extermal)'	0	0	0	0	0	0	0	0	0	0	0	0	0	0	0	0	0	0	0	0	0	0	0	0	0	0	0	0	0	0	0	0	0	0	0	0	0	0	0	0	0	0	0	0	0
'ADPribose diphosphatase'	0	0	0	0	0	0	0	0	0	0	0	0	0	0	0	0	0	0	0	0	0	0	0	0	0	0	0	0	0	0	0	0	0	0	0	0	0	0	0	0	0	0	0	0	0
'adenine phosphoribosyltransferase'	0	0	0	0	0	0	0	0	0	0	0	0	0	0	0	0	0	0	0	0	0	0	0	0	0	0	0	0	0	0	0	0	0	0	0	0	0	0	0	0	0	0	0	0	0
'adenylyl-sulfate kinase'	0.10119	0.0964132	0.0892115	0.0887642	0.0892132	0.092218	0.0930323	0.112345	0.128806	0.142294	0.15008	0.150492	0.145119	0.141567	0.137407	0.131626	0.122848	0	0.0996275	0.0891166	0.0828042	0.0804233	0.0765825	0.0728461	0.0729176	0.0710251	0.0691086	0.0675399	0.066262	0.0653292	0.0643401	0.0627349	0.0609235	0.0595033	0.0610275	0.0579786	0.0557855	0.0538294	0.051732	0.0500235	0.0473658	0.0458006	0.0425287	0.0400948	0.036355
'adenylsuccinate lyase'	0.323843	0.359794	0.245308	0.218765	0.197254	0.190764	0.185805	0.183053	0.180184	0.180572	0.178242	0.171414	0.161058	0.152969	0.142383	0.136726	0.128859	0.115421	0.102342	0.0951776	0.0914518	0.0950308	0.0943366	0.0947953	0.100273	0.102991	0.108266	0.112077	0.114961	0.116304	0.117067	0.11623	0.109076	0.100851	0.0968864	0.0837581	0.0721941	0.0606029	0.0493389	0.0378713	0.0265525	0.0167355	0.0107809	0.0112789	0.0126569
'adenylosuccinate lyase'	0	0	0	0	0	0	0.0146607	0.0673113	0.117898	0.16448	0.207294	0.235585	0.252564	0.265032	0.27112	0.271712	0.266888	0.246358	0.226324	0.207808	0.200453	0.200783	0.191877	0.180693	0.176168	0.166491	0.166478	0.1673	0.166986	0.170109	0.17182	0.172675	0.165998	0.159893	0.160659	0.147554	0.137635	0.127293	0.116197	0.105926	0.0935783	0.0846427	0.0742556	0.0730743	0.0718246
'adenylosuccinate synthase'	0.323843	0.359794	0.245308	0.218765	0.197254	0.190764	0.185805	0.183053	0.180184	0.180572	0.178242	0.171414	0.161058	0.152969	0.142383	0.136726	0.128859	0.115421	0.102342	0.0951776	0.0914518	0.0950308	0.0943366	0.0947953	0.100273	0.102991	0.108266	0.112077	0.114961	0.116304	0.117067	0.11623	0.109076	0.100851	0.0968864	0.0837581	0.0721941	0.0606029	0.0493389	0.0378713	0.0265525	0.0167355	0.0107809	0.0112789	0.0126569
'N-acetylglucosamine-6-phosphate deacetylase'	0.103848	0.0989462	0.0915553	0.0910964	0.091556	0.0946397	0.0954754	0.0961695	0.0911016	0.0881031	0.0808453	0.0722604	0.0651243	0.0588069	0.0509362	0.0465359	0.0414972	0.0345146	0.0292479	0.0248798	0.020998	0.0203196	0.0183352	0.0173707	0.0163231	0.015743	0.0142402	0.0146298	0.0141684	0.0145602	0.0140867	0.0142077	0.0136482	0.0149115	0.0149068	0.0149459	0.0133147	0.011923	0.0111072	0.0104005	0.00996354	0.009279	0.00908392	0.00952076	0.00952103
'N-Acetyl-D-glucosamine(anhydrous)N-Acetylmuramyl-tripeptide amidase'	0	0	0	0	0	0	0	0	0	0	0	0	0	0	0	0	0	0	0	0	0	0	0	0	0	0	0	0	0	0	0	0	7.63817e-05	0.000685083	0	0	0.00109772	0	0.000957628	0	0.000821433	0	0	0.00064599	0.000564668
'N-Acetyl-D-glucosamine(anhydrous)N-Acetylmuramyl-tripeptide amidase (periplasm)'	0	0	0	0	0	0	0	0	0	0	0	0	0	0	0	0	0	0	0	0	0	0	0	0	0	0	0	0	0	0	0	0	0	0	0	0	0	0	0	0	0	0	0	0	0
'N-Acetyl-D-glucosamine(anhydrous)N-Acetylmuramyl-tripeptide beta -1,4-N-acetylglucosaminidase'	0	0	0	0	0	0	0	0	0	0	0	0	0	0	0	0	0	0	0	0	0	0	0	0	0	0	0	0	0	0	0	0	0	0	0.000684867	0.000903614	0	0.00102796	0	0.000896692	0	0.000767846	0.000691004	0	0
'GlcNAc-anhMurNAc tripeptide transport in via proton symport (periplasm)'	0	0	0	0	0	0	0	0	0	0	0	0	0	0	0	0	0	0	0	0	0	0	0	0	0	0	0	0	0	0	0	0	7.63817e-05	0.000685083	0.000684867	0.000903614	0.00109772	0.00102796	0.000957628	0.000896692	0.000821433	0.000767846	0.000691004	0.00064599	0.000564668
'N-Acetyl-D-glucosamine(anhydrous)N-Acetylmuramyl-tetrapeptide amidase'	0	0	0	0	0	0	0	0	0	0	0	0	0	0	0	0	0	0	0	0	0	0	0	0	0	0	0	0	0	0	0	0	0	0	0	0	0	0	0	0	0	0	0	0	0
'N-Acetyl-D-glucosamine(anhydrous)N-Acetylmuramyl-tetrapeptide amidase (periplasm)'	0	0	0	0	0	0	0	0	0	0	0	0	0	0	0	0	0	0	0	0	0	0	0	0	0	0	0	0	0	0	0	0	0	0	0	0	0	0	0	0	0	0	0	0	0
'N-Acetyl-D-glucosamine(anhydrous)N-Acetylmuramyl-tetrapeptide L,D-carboxypeptidase'	0	0	0	0	0	0	0	0	0	0	0	0	0	0	0	0	0	0	0	0	0	0	0	0	0	0	0	0	0	0	0	0	0	0	0	0	0	0	0	0	0	0	0	0	0
'N-Acetyl-D-glucosamine(anhydrous)N-Acetylmuramyl-tetrapeptide L,D-carboxypeptidase (periplasmic)'	0	0	0	0	0	0	0	0	0	0	0	0	0	0	0	0	0	0	0	0	0	0	0	0	0	0	0	0	0	0	0	0	0	0	0.000684867	0	0.00109772	0	0.000478814	0	0.000821433	0	0	0	0.000564668
'N-Acetyl-D-glucosamine(anhydrous)N-Acetylmuramyl-tetrapeptide beta -1,4-N-acetylglucosaminidase'	0	0	0	0	0	0	0	0	0	0	0	0	0	0	0	0	0	0	0	0	0	0	0	0	0	0	0	0	0	0	0	0	0	0	0	0	0	0	0	0	0	0	0	0	0
'GlcNAc-anhMurNAc tetrapeptide transport in via proton symport (periplasm)'	0	0	0	0	0	0	0	0	0	0	0	0	0	0	0	0	0	0	0	0	0	0	0	0	0	0	0	0	0	0	0	0	0	0	0	0	0	0	0	0	0	0	0	0	0
'N-Acetyl-D-glucosamine(anhydrous)N-Acetylmuramyl beta -1,4-N-acetylglucosaminidase'	0	0	0	0	0	0	0	0	0	0	0	0	0	0	0	0	0	0	0	0	0	0	0	0	0	0	0	0	0	0	0	0	7.63817e-05	0.000685083	0	0	0.00109772	0	0.000957628	0	0.000821433	0	0	0.00064599	0.000564668
'ADP-D-glycero-D-manno-heptose epimerase'	0.03712	0.0882852	0.032726	0.0325619	0.0327262	0.0338285	0.0341272	0.0230419	0	0	0.0337884	0.0343822	0.032972	0.0318115	0.0307067	0.0292572	0.02717	0.0246397	0.0219486	0.0196013	0.0183749	0.0178585	0.0170633	0.0162404	0.0162206	0.0157214	0.0151797	0.0146822	0.0142191	0.0138043	0.0133555	0.0127644	0.0121245	0.0115599	0.0115563	0.0106843	0.0099897	0.00935489	0.00871481	0.00816027	0.00747538	0.00698772	0.00628842	0.00587877	0.00513871
'agmatinase'	0	0	0	0	0	0	0	0	0	0	0	0	0	0	0	0	0	0	0	0	0	0	0	0	0	0	0	0	0	0	0	0	0	0	0	0	0	0	0	0	0	0	0	0	0
'GlcNAc-anhMurNAc transport in via proton symport (periplasm)'	0	0	0	0	0	0	0	0	0	0	0	0	0	0	0	0	0	0	0	0	0	0	0	0	0	0	0	0	0	0	0	0	0	0	0	0	0	0	0	0	0	0	0	0	0
'agmatine transport via diffusion (extracellular to periplasm)'	0	0	0	0	0	0	0	0	0	0	0	0	0	0	0	0	0	0	0	0	0	0	0	0	0	0	0	0	0	0	0	0	0	0	0	0	0	0	0	0	0	0	0	0	0
'1-tetradecanoyl-sn-glycerol 3-phosphate O-acyltransferase (n-C12:0)'	0.0649282	0	0	0	0	0	0	0	0	0	0	0	0	0	0	0	0	0	0	0	0	0	0	0	0	0	0	0	0	0	0	0.00772152	0.0103005	0	0	0	0	0	0	0	0	0.0179743	0	0	0
'1-tetradecanoyl-sn-glycerol 3-phosphate O-acyltransferase (n-C14:0)'	0	0	0	0	0	0	0.028091	0	0	0	0	0	0	0	0	0	0	0	0	0	0	0	0	0	0	0	0	0	0	0.00357337	0	0	0	0.0114764	0	0	0.015015	0	0.0161401	0	0	0	0.0168225	0	0
'1-tetradec-7-enoyl-sn-glycerol 3-phosphate O-acyltransferase (n-C14:1)'	0	0	0.0572424	0	0	0	0	0	0	0	0	0	0	0	0	0	0	0	0	0	0	0	0	0	0	0	0	0	0.00136955	0	0	0	0	0	0	0	0	0	0	0	0	0	0	0.0145169	0
'1-hexadecanoyl-sn-glycerol 3-phosphate O-acyltransferase (n-C16:0)'	0.0690518	0.127656	0.0608779	0.0605727	0.0608783	0.0629288	0.0634845	0.063946	0.0649851	0.0660512	0.0656304	0.0639589	0.0613356	0.0591768	0.0571217	0.0544251	0.0505426	0.0458355	0.0408295	0.036463	0.0341817	0.033221	0.0317418	0.030211	0.030174	0.0292454	0.0282377	0.0273123	0.0264509	0.0256792	0.0248443	0.0237447	0.0225543	0.0215042	0.0214974	0.0198752	0.0185832	0.0337653	0.0162116	0.0319723	0.0139059	0.0129988	0.0116979	0.0109359	0.00955919
'1-hexadec-7-enoyl-sn-glycerol 3-phosphate O-acyltransferase (n-C16:1)'	0.0537081	0.0511729	0.0473505	0.0471131	0.101226	0.0489456	0.0493779	0.0497368	0.0505451	0.0513742	0.0510469	0.0497469	0.0477065	0.0460274	0.0444289	0.0423315	0.0393117	0.0356506	0.031757	0.0283607	0.0265863	0.0258391	0.0246886	0.0234979	0.0234692	0.0227469	0.0219631	0.0212434	0.0205734	0.0199732	0.0193237	0.0184685	0.0175426	0.0167258	0.0303143	0.0295569	0.0144539	0.0135354	0.0126093	0.0118069	0.010816	0.0101104	0.00909858	0.00850587	0.0174809
'1-octadecanoyl-sn-glycerol 3-phosphate O-acyltransferase (n-C18:0)'	0	0	0	0.0569555	0	0	0	0.0141476	0	0	0	0	0	0	0	0	0	0	0	0	0	0	0	0	0	0	0	0	0	0	0.00618598	0	0	0	0	0	0	0	0	0	0.0169213	0	0	0	0
'1-octadec-7-enoyl-sn-glycerol 3-phosphate O-acyltransferase (n-C18:1)'	0.0276806	0.026374	0.024404	0.0242816	0.0244041	0.0669937	0.0254489	0.0256339	0.0260504	0.0264778	0.0263091	0.025639	0.0245874	0.023722	0.0228982	0.0218172	0.0202609	0.0183739	0.0163672	0.0146168	0.0137023	0.0133172	0.0127242	0.0121106	0.0120958	0.0117235	0.0113196	0.0109486	0.0106033	0.010294	0.00995926	0.00951846	0.00904128	0.00862032	0.0086176	0.00796732	0.00744938	0.00697599	0.00649869	0.00608516	0.00557444	0.00521078	0.00468931	0.00438384	0.00383197
'N-acetyl-g-glutamyl-phosphate reductase'	-0.0104135	-0.00992198	-0.00676146	0	0	0	0	0	0	0	0	0	0	-0.0120068	-0.0456397	-0.0752841	-0.0978578	-0.174589	-0.121953	-0.126351	-0.132385	-0.13922	-0.141489	-0.142369	-0.148351	-0.149406	-0.148247	-0.146924	-0.144229	-0.141149	-0.136925	-0.130982	-0.123426	-0.116123	-0.116057	-0.107299	-0.100324	-0.0939488	-0.0875207	-0.0819516	-0.0750734	-0.0701759	-0.0630165	-0.0578231	-0.0505439
'silver transport out via proton antiport'	0	0	0	0	0	0	0	0	0	0	0	0	0	0	0	0	0	0	0	0	0	0	0	0	0	0	0	0	0	0	0	0	0	0	0	0	0	0	0	0	0	0	0	0	0
'S-adenosylhomocysteine nucleosidase'	0.0015256	0.00145359	0.00134501	0.00133827	0.00134502	0.00139032	0.0014026	0.0014128	0.00143576	0.00145931	0.00145001	0.00141308	0.00135512	0.00130743	0.00126202	0.00120245	0.00111667	0.99666	0.000902072	0.000805599	0.000755196	0.000733972	0.00959886	0.167994	0.311774	0.421661	0.544288	0.634874	0.711599	0.737282	0.739944	0.731148	0.701024	0.629703	0.58389	0.467471	0.408843	0.3413	0.27401	0.184646	0.095515	0.0107745	0.000258449	0.000241613	0.000211197
'phosphoribosylaminoimidazolecarboxamide formyltransferase'	0.174066	0.165849	0.148586	0.133216	0.120097	0.110745	0.11374	0.155219	0.19552	0.232762	0.265966	0.284698	0.292472	0.295771	0.293718	0.287401	0.27693	0.252351	0.229696	0.209787	0.202036	0.202871	0.195087	0.185439	0.183191	0.175891	0.178585	0.182372	0.18413	0.186753	0.187923	0.188065	0.180617	0.173831	0.174593	0.160436	0.14968	0.138572	0.126704	0.115768	0.102594	0.0930703	0.0818397	0.0801644	0.0780221
'phosphoribosylaminoimidazole carboxylase'	0	0	0	0	0	0	0.0146607	0.0673113	0.117898	0.16448	0.207294	0.235585	0.252564	0.265032	0.27112	0.271712	0.266888	0.246358	0.226324	0.207808	0.200453	0.200783	0.191877	0.180693	0.176168	0.166491	0.166478	0.1673	0.166986	0.170109	0.17182	0.172675	0.165998	0.159893	0.160659	0.147554	0.137635	0.127293	0.116197	0.105926	0.0935783	0.0846427	0.0742556	0.0730743	0.0718246
'phosphoribosylaminoimidazole carboxylase (mutase rxn)'	0	0	0	0	0	0	-0.0146607	-0.0673113	-0.117898	-0.16448	-0.207294	-0.235585	-0.252564	-0.265032	-0.27112	-0.271712	-0.266888	-0.246358	-0.226324	-0.207808	-0.200453	-0.200783	-0.191877	-0.180693	-0.176168	-0.166491	-0.166478	-0.1673	-0.166986	-0.170109	-0.17182	-0.172675	-0.165998	-0.159893	-0.160659	-0.147554	-0.137635	-0.127293	-0.116197	-0.105926	-0.0935783	-0.0846427	-0.0742556	-0.0730743	-0.0718246
'2-Oxogluterate dehydrogenase'	3.192	2.94338	2.67462	2.61822	2.71607	2.40339	2.06574	1.71144	1.30845	1.07321	0.865988	0.754923	0.850401	1.08957	1.30768	1.36868	1.35478	0.451098	1.09625	0.957033	0.800936	0.698446	0.925451	0.972891	1.04364	1.08968	1.13092	1.17657	0.884491	0.846082	0.863825	0.882861	1.3248	1.27342	0.907691	1.17286	1.10484	0.938484	0.975851	0.918609	0.854713	0.808326	0.755201	0.86207	0.766526
'2-oxoglutarate reversible transport via symport (periplasm)'	0	0	0	0	0	0	0	0	-0.011391	-0.0173669	-0.0230083	-0.0280279	-0.0376296	-0.0414917	-0.045057	-0.0477	-0.048727	-0.0482061	-0.0429413	-0.0415446	-0.0419412	-0.0407625	-0.0417293	-0.0397169	-0.0423129	-0.0410106	-0.0395976	-0.0406936	-0.0394102	-0.0382605	-0.0370164	-0.0353781	-0.0336045	-0.0320399	-0.0320298	-0.0296128	-0.0276878	-0.0259283	-0.0241542	-0.0226172	-0.020719	-0.0193674	-0.0174292	-0.0162938	-0.0142426
'alpha-ketoglutarate transport via diffusion (extracellular to periplasm)'	0	0	0	0	0	0	0	0	-0.011391	-0.0173669	-0.0230083	-0.0280279	-0.0376296	-0.0414917	-0.045057	-0.0477	-0.048727	-0.0482061	-0.0429413	-0.0415446	-0.0419412	-0.0407625	-0.0417293	-0.0397169	-0.0423129	-0.0410106	-0.0395976	-0.0406936	-0.0394102	-0.0382605	-0.0370164	-0.0353781	-0.0336045	-0.0320399	-0.0320298	-0.0296128	-0.0276878	-0.0259283	-0.0241542	-0.0226172	-0.020719	-0.0193674	-0.0174292	-0.0162938	-0.0142426
'D-alanine-D-alanine dipeptidase'	0	0	0	0	0	0	0	0	0	0	0	0	0	0	0	0	0	0	0	0	0	0	0	0	0	0	0	0	0	0	0	0	0	0	0	0	0	0	0	0	0	0	0	0	0
'D-alanyl-D-alanine (DalaDala) transport via ABC system (periplasm)'	0.00375139	0.00357431	0.00330733	0.00329075	0.00330735	0.00341875	0.00344894	0.00347401	0.00353046	0.00358838	0.00356552	0.00347471	0.00333219	0.00321491	0.00310326	0.00295677	0.00274584	0.00249011	0.00221815	0.00198093	0.00185699	0.00180481	0.00172444	0.000952431	0.000502719	0.000940273	0.000907875	0.000878122	0.000263851	0.000256153	0.000798772	0.000479519	0.000224981	0.000214506	0.000214439	0.000198257	0.000185369	0.000173589	0.000161712	0.000151422	0.000138713	0.000129664	0.000116688	0.000109087	9.53539e-05
'D-alanine-D-alanine ligase (reversible)'	0.0276453	0.0263404	0.0243728	0.0242507	0.024373	0.0251939	0.0254164	0.0256012	0.0260172	0.026444	0.0262755	0.0256063	0.0245561	0.0236918	0.022869	0.0217894	0.020235	0.0183505	0.0163463	0.0145982	0.0136848	0.0133002	0.012708	0.012784	0.0132169	0.0123571	0.0119313	0.0115403	0.0117629	0.0114198	0.0104975	0.0103168	0.0101065	0.0102482	0.0102449	0.00974228	0.00936181	0.00876689	0.00816705	0.00764736	0.00700552	0.00654851	0.00589317	0.00550927	0.00481572
'D-alanyl-D-alanine (DalaDala) transport via diffusion (extracellular to periplasm)'	0	0	0	0	0	0	0	0	0	0	0	0	0	0	0	0	0	0	0	0	0	0	0	0	0	0	0	0	0	0	0	0	0	0	0	0	0	0	0	0	0	0	0	0	0
'L-alanyl-gamma-glutamate epimerase'	0.107907	0.102814	0.0951339	0.0958734	0.0963572	0.101315	0.101388	0.0910229	0.0820617	0.0772466	0.0714824	0.0658086	0.0586197	0.0494261	0.0431211	0.0356206	0.0290195	0.0213876	0.0154808	0.00964394	0.00605107	0.00364268	0.00111548	0.000239569	0	0	0	0	0	0	0	0	0.000452941	0.000431852	0.000431716	0.000399139	0.000373191	0.000349476	0.000325565	0.000304848	0.000279262	0.000261044	0.00023492	0.000219617	0.00019197
'alanine racemase'	0	0	0	0	-0.0158466	-0.0386728	-0.063391	-0.090307	-0.118823	-0.152026	-0.182277	-0.211862	-0.168371	-0.130776	-0.0973643	-0.0684967	-0.0455784	-0.0250964	-0.0115333	-0.001811	0.00329743	0.00608415	0.00942819	0.011592	0.013296	0.0154216	0.0164982	0.0175128	0.0184666	0.0193902	0.0201744	0.0206336	0.0202129	0.0204963	0.0204899	0.0194846	0.0187236	0.0175338	0.0163341	0.0152947	0.014011	0.013097	0.0117863	0.0110185	0.00963144
'D-alanine transaminase'	0	0	0	0	0	0	0	0	0	0	0	0	0	0	0	0	0	0	0	0	0	0	0	0	0	0	0	0	0	0	0	0	0	0	0	0	0	0	0	0	0	0	0	0	0
'L-alanine transaminase'	0	0	0	0	0	0	0	0	0	0	0	0	0	-0.0392333	-0.0951464	-0.143964	-0.176541	-0.296996	-0.208521	-0.213019	-0.220774	-0.274335	-0.310425	-0.306629	-0.315441	-0.314502	-0.310338	-0.30569	-0.30053	-0.295238	-0.288154	-0.276995	-0.262329	-0.255199	-0.261567	-0.248833	-0.239151	-0.229075	-0.218138	-0.205738	-0.188471	-0.174512	-0.138269	-0.129262	-0.11299
'alanine transaminase'	0	0	0	0	0	0	0	0	0	0	0	0	0	0	0	0	0	0	0	0	0	0	0	0	0	0	0	0	0	0	0	0	0	0	0	0	0	0	0	0	0	0	0	0	0
'Alanyl-tRNA synthetase'	0	0	0	0	0	0	0	0	0	0	0	0	0	0	0	0	0	0	0	0	0	0	0	0	0	0	0	0	0	0	0	0	0	0	0	0	0	0	0	0	0	0	0	0	0
'L-alanine transport via ABC system (periplasm)'	0	0	0	0	0	0	0	0	0	0	0	0	0	0	0	0	0	0	0	0	0	0	0	0	0	0	0	0	0	0	0	0	0	0	0	0	0	0	0	0	0	0	0	0	0
'L-alanine transport in via proton symport (periplasm)'	0.358789	0.341853	0.316318	0.386977	0.394988	0.41343	0	0.41754	0.375126	0.33335	0	0.265958	0.25495	0.231617	0.204345	0.17659	0.147297	0.0213609	0	0.070292	0.0548551	0	0	0	0	0	0	0	0	0	0	0	0	0	0	0	0	0	0	0	0	0	0	0	0
'L-alanine reversible transport via proton symport (periplasm)'	0	0	0	0	0	0	0.417081	0	0	0	0.286292	0	0	0	0	0	0	0	0.0920697	0	0	0	-0.0416883	-0.0474114	-0.0540016	-0.0577779	-0.0600836	-0.0613385	-0.0616588	-0.0611742	-0.0596098	-0.0565677	-0.0526303	-0.053454	-0.0598853	-0.0612892	-0.0627872	-0.0639193	-0.0642826	-0.0616727	-0.0564966	-0.0511472	-0.0272505	-0.0254753	-0.0222683
'L-alanine transport in via sodium symport (periplasm)'	0	0	0	0	0.00497056	0	0	0	0	0	0	0	0	0	0	0	0	0	0	0	0	0	0	0	0	0	0	0	0	0	0	0	0	0	0	0	0	0	0	0	0	0	0	0	0
'L-alanine transport via diffusion (extracellular to periplasm)'	0.358789	0.341853	0.316318	0.386977	0.399959	0.41343	0.417081	0.41754	0.375126	0.33335	0.286292	0.265958	0.25495	0.231617	0.204345	0.17659	0.147297	0.0213609	0.0920697	0.070292	0.0548551	0	-0.0416883	-0.0474114	-0.0540016	-0.0577779	-0.0600836	-0.0613385	-0.0616588	-0.0611742	-0.0596098	-0.0565677	-0.0526303	-0.053454	-0.0598853	-0.0612892	-0.0627872	-0.0639193	-0.0642826	-0.0616727	-0.0564966	-0.0511472	-0.0272505	-0.0254753	-0.0222683
'alcohol dehydrogenase (glycerol)'	0	0	0	0	0	0	0	0	0	0	0	0	0	0	0	0	0	0	0	0	0	0	0	0	0	0	0	0	0	0	0	0	0	0	0	0	0	0	0	0	0	0	0	0	0
'alcohol dehydrogenase (ethanol)'	0	0	0	0	0	0	0	0	0	0	0	0	0	0	0	0	0	0	0	0	0	0	0	0	0	0	0	0	0	0	0	0	0	0	0	0	0	0	0	0	0	0	0	0	0
'aldehyde dehydrogenase (phenylacetaldehyde, NAD)'	0	0	0	0	0	0	0	0	0	0	0	0	0	0	0	0	0	0	0	0	0	0	0	0	0	0	0	0	0	0	0	0	0	0	0	0	0	0	0	0	0	0	0	0	0
'aldehyde dehydrogenase (acetaldehyde, NAD)'	0	0	0	0	0	0	0	0	0	0	0	0	0	0	0	0	0	0	0	0	0	0	0	0	0	0	0	0	0	0	0	0	0	0	0	0	0	0	0	0	0	0	0	0	0
'aldehyde dehydrogenase (acetaldehyde, NADP)'	0	0	0	0	0	0	0	0	0	0	0	0	0	0	0	0	0	0	0	0	0	0	0	0	0	0	0	0	0	0	0	0	0	0	0	0	0	0	0	0	0	0	0	0	0
'aldehyde dehydrogenase (propanal, NADP)'	0	0	0	0	0	0	0	0	0	0	0	0	0	0	0	0	0	0.438159	0	0	0	0	0	0	0	0	0	0	0	0	0	0	0	0	0	0	0	0	0	0	0	0	0	0	0
'aldehyde dehydrogenase (butanal, NAD)'	0	0	0	0	0	0	0	0	0	0	0	0	0	0	0	0	0	0.177588	0	0	0	0	0	0	0	0	0	0	0	0	0	0	0	0	0	0	0	0	0	0	0	0	0	0	0
'Allose kinase'	0	0	0	0	0	0	0	0	0	0	0	0	0	0	0	0	0	0	0	0	0	0	0	0	0	0	0	0	0	0	0	0	0	0	0	0	0	0	0	0	0	0	0	0	0
'Allose 6-phosphate isomerase'	0	0	0	0	0	0	0	0	0	0	0	0	0	0	0	0	0	0	0	0	0	0	0	0	0	0	0	0	0	0	0	0	0	0	0	0	0	0	0	0	0	0	0	0	0
'allantoate amidohydrolase'	0.898588	0.367188	0.248089	0.109041	0.0858774	0.0421589	0	0	0	0	0	0	0	0	0	0	0	0	0	0	0	0	0	0	0	0	0	0	0	0	0	0	0	0	0	0	0	0	0	0	0	0	0	0	0
'allantoinase'	0.898588	0.367188	0.248089	0.109041	0.0858774	0.0421589	0	0	0	0	0	0	0	0	0	0	0	0	0	0	0	0	0	0	0	0	0	0	0	0	0	0	0	0	0	0	0	0	0	0	0	0	0	0	0
'allantoin transport in via proton symport (periplasm)'	0	0	0	0	0	0	0	0	0	0	0	0	0	0	0	0	0	0	0	0	0	0	0	0	0	0	0	0	0	0	0	0	0	0	0	0	0	0	0	0	0	0	0	0	0
'allantoin transport via diffusion (extracellular to periplasm)'	0	0	0	0	0	0	0	0	0	0	0	0	0	0	0	0	0	0	0	0	0	0	0	0	0	0	0	0	0	0	0	0	0	0	0	0	0	0	0	0	0	0	0	0	0
'Allulose 6-phosphate epimerase'	0	0	0	0	0	0	0	0	0	0	0	0	0	0	0	0	0	0	0	0	0	0	0	0	0	0	0	0	0	0	0	0	0	0	0	0	0	0	0	0	0	0	0	0	0
'D-allose transport via ABC system (periplasm)'	0	0	0	0	0	0	0	0	0	0	0	0	0	0	0	0	0	0	0	0	0	0	0	0	0	0	0	0	0	0	0	0	0	0	0	0	0	0	0	0	0	0	0	0	0
'Allose transport via diffusion (extracellular to periplasm)'	0	0	0	0	0	0	0	0	0	0	0	0	0	0	0	0	0	0	0	0	0	0	0	0	0	0	0	0	0	0	0	0	0	0	0	0	0	0	0	0	0	0	0	0	0
'apolipoprotein N-acyltransferase (phosphatidylethanolamine, periplasm)'	0	0	0	0	0	0	0	0	0	0	0	0	0	0	0	0	0	0	0	0	0	0	0	0	0	0	0	0	0	0	0	0	0	0	0	0	0	0	0	0	0	0	0	0	0
'apolipoprotein N-acyltransferase (phosphatidylglycerol, periplasm)'	0	0	0	0	0	0	0	0	0	0	0	0	0	0	0	0	0	0	0	0	0	0	0	0	0	0	0	0	0	0	0	0	0	0	0	0	0	0	0	0	0	0	0	0	0
'aldose reductase (methylglyoxal)'	0	0	0	0	0	0	0	0	0	0	0	0	0	0	0	0	0	0	0	0	0	0	0	0	0	0	0	0	0	0	0	0	0	0	0	0	0	0	0	0	0	0	0	0	0
'aldose reductase (acetol)'	0	0	0	0	0	0	0	0	0	0	0	0	0	0	0	0	0	0	0	0	0	0	0	0	0	0	0	0	0	0	0	0	0	0	0	0	0	0	0	0	0	0	0	0	0
'altronate hydrolase'	0	0	0	0	0	0	0	0	0	0	0	0	0	0	0	0	0	0.041001	0	0	0	0	0	0	0	0	0	0	0	0	0	0	0	0	0	0	0	0	0	0	0	0	0	0	0
'anhydrous-N-Acetylmuramyl-tripeptide amidase'	0	0	0	0	0	0	0	0	0	0	0	0	0	0	0	0	0	0	0	0	0	0	0	0	0	0	0	0	0	0	0	0	0	0	0.000684867	0.000903614	0	0.00102796	0	0.000896692	0	0.000767846	0.000691004	0	0
'anhydrous-N-Acetylmuramyl-tetrapeptide amidase'	0	0	0	0	0	0	0	0	0	0	0	0	0	0	0	0	0	0	0	0	0	0	0	0	0	0	0	0	0	0	0	0	0	0	0	0	0	0	0	0	0	0	0	0	0
'anhydrous-N-Acetylmuramyl-tetrapeptide L,D-carboxypeptidase'	0	0	0	0	0	0	0	0	0	0	0	0	0	0	0	0	0	0	0	0	0	0	0	0	0	0	0	0	0	0	0	0	0	0	0	0	0	0	0	0	0	0	0	0	0
'Amylomaltase (maltotriose)'	0	0	0	0	0	0	0	0	0	0	0	0	0	0	0	0	0	0	0	0	0	0	0	0	0	0	0	0	0	0	0	0	0	0	0	0	0	0	0	0	0	0	0	0	0
'Amylomaltase (maltotetraose)'	0	0.0170782	0.0430979	0	0	0.0564297	0	0	0.044472	0	0	0	0	0	0.0242632	0.0231178	0.0202759	0.017306	0	0.0137672	0	0.0133271	0	0	0	0	0	0	0.0118596	0.0115136	0	0	0	0	0.00760943	0	0.00570083	0.00451724	0	0	0	0	0.000828142	0	0
'Amylomaltase (maltopentaose)'	0	0	0	0.0571757	0.0603374	0	0	0	0	0	0.0387186	0.0347139	0.0303953	0	0	0	0	0	0.0154159	0	0.0137125	0	0	0	0.0135289	0	0	0.0122458	0	0	0	0.00952554	0.00904801	0	0	0.00656621	0	0	0.0038256	0	0.00196891	0	0	0	0
'Amylomaltase (maltohexaose)'	0	0	0	0	0	0	0.0509356	0.0482879	0	0.0420842	0	0	0	0.0279291	0	0	0	0	0	0	0	0	0.0134827	0.0135455	0	0.0131125	0.0126607	0	0	0	0.0105529	0	0	0.00811928	0	0	0	0	0	0.00286574	0	0.00153372	0	0	0
'N-acetylmannosamine 6-phosphate epimerase'	0.0216494	0.0206275	0.0190867	0.018991	0.0190868	0.0197297	0.0199039	0.0200486	0.0203744	0.0207086	0.0205767	0.0200526	0.0192302	0.0185533	0.017909	0.0187699	0.0174309	0.0158076	0.0153612	0.0137184	0.0128601	0.0135403	0.0129373	0.0132606	0.0132444	0.0137537	0.0132798	0.0137009	0.0132688	0.0136868	0.0132418	0.0134001	0.0127284	0.0128099	0.0128059	0.0124627	0.0104873	0.00927524	0.00864061	0.00809079	0.00784772	0.00774331	0.00770191	0.00822878	0.00839169
'N-acetyl-D-mannosamine kinase'	0.0216494	0.0206275	0.0190867	0.018991	0.0190868	0.0197297	0.0199039	0.0200486	0.0203744	0.0207086	0.0205767	0.0200526	0.0192302	0.0185533	0.017909	0.0187699	0.0174309	0.0158076	0.0153612	0.0137184	0.0128601	0.0135403	0.0129373	0.0132606	0.0132444	0.0137537	0.0132798	0.0137009	0.0132688	0.0136868	0.0132418	0.0134001	0.0127284	0.0128099	0.0128059	0.0124627	0.0104873	0.00927524	0.00864061	0.00809079	0.00784772	0.00774331	0.00770191	0.00822878	0.00839169
'adenosylmethionine-8-amino-7-oxononanoate transaminase'	2.27702e-06	2.16954e-06	2.00748e-06	1.99742e-06	2.0075e-06	2.07511e-06	2.09344e-06	2.10866e-06	2.14292e-06	2.17807e-06	2.1642e-06	2.10908e-06	2.02257e-06	1.95139e-06	1.88362e-06	1.7947e-06	1.66667e-06	1.51145e-06	1.34638e-06	1.20239e-06	1.12716e-06	1.09548e-06	1.0467e-06	9.96224e-07	9.95005e-07	9.64382e-07	9.31153e-07	9.00638e-07	8.72233e-07	8.46787e-07	8.19254e-07	7.82993e-07	7.4374e-07	7.09112e-07	7.08888e-07	6.55396e-07	6.1279e-07	5.73849e-07	5.34585e-07	5.00568e-07	4.58556e-07	4.28642e-07	3.85745e-07	3.60617e-07	3.1522e-07
'S-adenosylmethione:2-demthylmenaquinole methyltransferase (menaquinone 8)'	0.000253888	0.000241903	0.000223834	0.000222712	0.000223836	0.000231375	0.000233418	0.000235115	0.000238936	0.000242855	0.000241308	0.000235162	0.000225517	0.00021758	0.000210023	0.000200109	0.000185834	0.000168527	0.000150121	0.000134066	0.000125678	0.000122146	0.000116707	0.000111079	0.000110943	0.000107529	0.000103824	0.000100421	9.7254e-05	9.44167e-05	9.13468e-05	8.73037e-05	8.2927e-05	7.9066e-05	7.90411e-05	7.30766e-05	6.83261e-05	6.39842e-05	5.96063e-05	5.58134e-05	5.1129e-05	4.77935e-05	4.30106e-05	4.02088e-05	3.5147e-05
'4-amino-2-methyl-5-phosphomethylpyrimidine synthetase'	0	0	0	0	0	0	0	0	0	0	0	0	0	0	0	0	0	0.000168527	0	0	0	0	0	0	0	0	0	0	0	0	0	0	0	0	0	0	0	0	0	0	0	0	0	0	0
'AMP nucleosidase'	0	0	0	0	0	0	0	0	0	0	0	0	0	0	0	0	0	0	0	0	0	0	0	0	0	0	0	0	0	0	0	0	0	0	0	0	0	0	0	0	0	0	0	0	0
'alanyl aminopeptidase (cys-gly)'	0	0	0	0	0	0	0	0	0	0	0	0	0	0	0	0	0	0	0	0	0	0	0	0	0	0	0	0	0	0	0	0	0	0	0	0	0	0	0	0	0	0	0	0	0
'aminopeptidase (pro-gly)'	0	0	0	0	0	0	0	0	0	0	0	0	0	0	0	0	0	0	0	0	0	0	0	0	0	0	0	0	0	0	0	0	0	0	0	0	0	0	0	0	0	0	0	0	0
'AMP transport via diffusion (extracellular to periplasm)'	0.016245	0.0212825	0.028644	0.0338443	0.0393858	0.0425629	0.0429388	0.0413705	0.0401317	0.0388477	0.0366702	0.0338554	0.0324668	0.0295839	0.0285565	0.0256079	0.0222948	0.0202184	0.0180103	0.0150119	0.0140726	0.0127002	0.0121347	0.0115495	0.0115354	0.0111803	0.00996472	0.00963816	0.00933418	0.00906187	0.00876723	0.00837918	0.00862238	0.00822092	0.00821833	0.00759818	0.00710424	0.00665278	0.00619759	0.00580322	0.00531616	0.00496936	0.00447205	0.00418073	0.00365443
'GlcNAc-anhMurNAc transport via diffusion (extracellular to periplasm)'	0	0	0	0	0	0	0	0	0	0	0	0	0	0	0	0	0	0	0	0	0	0	0	0	0	0	0	0	0	0	0	0	0	0	0	0	0	0	0	0	0	0	0	0	0
'1,6-anhydrous-N-Acetylmuramate kinase'	0	0	0	0	0	0	0	0	0	0	0	0	0	0	0	0	0	0	0	0	0	0	0	0	0	0	0	0	0	0	0	0	7.63817e-05	0.000685083	0.000684867	0.000903614	0.00109772	0.00102796	0.000957628	0.000896692	0.000821433	0.000767846	0.000691004	0.00064599	0.000564668
'anthranilate phosphoribosyltransferase'	0	0	0.000401075	0.00166128	0.00262111	0.00336505	0.00438694	0.00508509	0.0058448	0.00662888	0.00692855	0.00708529	0.00679468	0.00686381	0.00662544	0.00631267	0.00559904	0.00483881	0.00409764	0.00311968	0.00234315	0.00184504	0.00164208	0.00141125	0.00153584	0.00172787	0.00201222	0.00238846	0.00298511	0.00351663	0.00422878	0.0049292	0.00549657	0.0062122	0.00724628	0.00786337	0.00841278	0.00902097	0.00942645	0.00991036	0.0101169	0.0104799	0.0103309	0.0105426	0.0101227
'anthranilate synthase'	0	0	0.000401075	0.00166128	0.00262111	0.00336505	0.00438694	0.00508509	0.0058448	0.00662888	0.00692855	0.00708529	0.00679468	0.00686381	0.00662544	0.00631267	0.00559904	0.00483881	0.00409764	0.00311968	0.00234315	0.00184504	0.00164208	0.00141125	0.00153584	0.00172787	0.00201222	0.00238846	0.00298511	0.00351663	0.00422878	0.0049292	0.00549657	0.0062122	0.00724628	0.00786337	0.00841278	0.00902097	0.00942645	0.00991036	0.0101169	0.0104799	0.0103309	0.0105426	0.0101227
'L-2-amino-3-oxobutanoate decarboxylation (spontaneous)'	0	0	0	0	0	0	0	0	0	0	0	0	0	0	0	0	0	0	0	0	0	0	0	0	0	0	0	0	0	0	0	0	0	0	0	0	0	0	0	0	0	0	0	0	0
'8-amino-7-oxononanoate synthase'	2.27702e-06	2.16954e-06	2.00748e-06	1.99742e-06	2.0075e-06	2.07511e-06	2.09344e-06	2.10866e-06	2.14292e-06	2.17807e-06	2.1642e-06	2.10908e-06	2.02257e-06	1.95139e-06	1.88362e-06	1.7947e-06	1.66667e-06	1.51145e-06	1.34638e-06	1.20239e-06	1.12716e-06	1.09548e-06	1.0467e-06	9.96224e-07	9.95005e-07	9.64382e-07	9.31153e-07	9.00638e-07	8.72233e-07	8.46787e-07	8.19254e-07	7.82993e-07	7.4374e-07	7.09112e-07	7.08888e-07	6.55396e-07	6.1279e-07	5.73849e-07	5.34585e-07	5.00568e-07	4.58556e-07	4.28642e-07	3.85745e-07	3.60617e-07	3.1522e-07
'Ap4A hydrolase'	0	0	0	0	0	0	0	0	0	0	0	0	0	0	0	0	0	0	0	0	0	0	0	0	0	0	0	0	0	0	0	0	0	0	0	0	0	0	0	0	0	0	0	0	0
'Ap4A synthetase'	0	0	0	0	0	0	0	0	0	0	0	0	0	0	0	0	0	0	0	0	0	0	0	0	0	0	0	0	0	0	0	0	0	0	0	0	0	0	0	0	0	0	0	0	0
'Ap5A hydrolase'	0	0	0	0	0	0	0	0	0	0	0	0	0	0	0	0	0	0	0	0	0	0	0	0	0	0	0	0	0	0	0	0	0	0	0	0	0	0	0	0	0	0	0	0	0
'aminopropylcadaverine synthase'	0	0	0	0	0	0	0	0	0	0	0	0	0	0	0	0	0	0	0	0	0	0	0	0	0	0	0	0	0	0	0	0	0	0	0	0	0	0	0	0	0	0	0	0	0
'acyl-phosphate:glycerol-3-phosphate acyltransferase (C12:0)'	0	0	0	0	0	0	0	0	0	0	0	0	0	0	0	0	0	0	0	0	0	0	0	0	0	0	0	0	0	0	0	0	0	0	0	0	0	0	0	0	0	0	0	0	0
'acyl-phosphate:glycerol-3-phosphate acyltransferase (C14:0)'	0	0	0	0	0	0	0	0	0	0	0	0	0	0	0	0	0	0	0	0	0	0	0	0	0	0	0	0	0	0	0	0	0	0	0	0	0	0	0	0	0	0	0	0	0
'acyl-phosphate:glycerol-3-phosphate acyltransferase (C14:1)'	0	0	0	0	0	0	0	0	0	0	0	0	0	0	0	0	0	0	0	0	0	0	0	0	0	0	0	0	0	0	0	0	0	0	0	0	0	0	0	0	0	0	0	0	0
'acyl-phosphate:glycerol-3-phosphate acyltransferase (C16:0)'	0	0	0	0	0	0	0	0	0	0	0	0	0	0	0	0	0	0	0	0	0	0	0	0	0	0	0	0	0	0	0	0	0	0	0	0	0	0	0	0	0	0	0	0	0
'acyl-phosphate:glycerol-3-phosphate acyltransferase (C16:1)'	0	0	0	0	0	0	0	0	0	0	0	0	0	0	0	0	0	0	0	0	0	0	0	0	0	0	0	0	0	0	0	0	0	0	0	0	0	0	0	0	0	0	0	0	0
'acyl-phosphate:glycerol-3-phosphate acyltransferase (C18:0)'	0	0	0	0	0	0	0	0	0	0	0	0	0	0	0	0	0	0	0	0	0	0	0	0	0	0	0	0	0	0	0	0	0	0	0	0	0	0	0	0	0	0	0	0	0
'acyl-phosphate:glycerol-3-phosphate acyltransferase (C18:1)'	0	0	0	0	0	0	0	0	0	0	0	0	0	0	0	0	0	0	0	0	0	0	0	0	0	0	0	0	0	0	0	0	0	0	0	0	0	0	0	0	0	0	0	0	0
'acylphosphatase (C12:0)'	0	0	0	0	0	0	0	0	0	0	0	0	0	0	0	0	0	0	0	0	0	0	0	0	0	0	0	0	0	0	0	0	0	0	0	0	0	0	0	0	0	0	0	0	0
'acylphosphatase (C14:0)'	0	0	0	0	0	0	0	0	0	0	0	0	0	0	0	0	0	0	0	0	0	0	0	0	0	0	0	0	0	0	0	0	0	0	0	0	0	0	0	0	0	0	0	0	0
'acylphosphatase (C14:1)'	0	0	0	0	0	0	0	0	0	0	0	0	0	0	0	0	0	0	0	0	0	0	0	0	0	0	0	0	0	0	0	0	0	0	0	0	0	0	0	0	0	0	0	0	0
'acylphosphatase (C16:0)'	0	0	0	0	0	0	0	0	0	0	0	0	0	0	0	0	0	0	0	0	0	0	0	0	0	0	0	0	0	0	0	0	0	0	0	0	0	0	0	0	0	0	0	0	0
'acylphosphatase (C16:1)'	0	0	0	0	0	0	0	0	0	0	0	0	0	0	0	0	0	0	0	0	0	0	0	0	0	0	0	0	0	0	0	0	0	0	0	0	0	0	0	0	0	0	0	0	0
'acylphosphatase (C18:0)'	0	0	0	0	0	0	0	0	0	0	0	0	0	0	0	0	0	0	0	0	0	0	0	0	0	0	0	0	0	0	0	0	0	0	0	0	0	0	0	0	0	0	0	0	0
'acylphosphatase (C18:1)'	0	0	0	0	0	0	0	0	0	0	0	0	0	0	0	0	0	0	0	0	0	0	0	0	0	0	0	0	0	0	0	0	0	0	0	0	0	0	0	0	0	0	0	0	0
'aminopropanol dehydrogenase reversible'	0	0	0	0	0	0	0	0	0	0	0	0	0	0	0	0	0	0	0	0	0	0	0	0	0	0	0	0	0	0	0	0	0	0	0	0	0	0	0	0	0	0	0	0	0
'5-amino-6-(5-phosphoribosylamino)uracil reductase'	0.000507775	0.000483807	0.000447668	0.000445424	0.000447672	0.00046275	0.000466836	0.00047023	0.000477871	0.000485711	0.000482616	0.000470325	0.000451034	0.000435159	0.000420047	0.000400218	0.000371667	0.000337053	0.000300242	0.000268132	0.000251356	0.000244292	0.000233414	0.000222158	0.000221886	0.000215057	0.000207647	0.000200842	0.000194508	0.000188833	0.000182694	0.000174607	0.000165854	0.000158132	0.000158082	0.000146153	0.000136652	0.000127968	0.000119213	0.000111627	0.000102258	9.55871e-05	8.60212e-05	8.04175e-05	7.0294e-05
'L-arabinose isomerase'	0	0	0	0	0	0	0	0	0	0	0	0	0	0	0	0	0	0	0	0	0	0	0	0	0	0	0	0	0	0	0	0	0	0	0	0	0	0	0	0	0	0	0	0	0
'aerobactin reductase'	0	0	0	0	0	0	0	0	0	0	0	0	0	0	0	0	0	0	0	0	0	0	0	0	0	0	0	0	0	0	0	0	0	0	0	0	0	0	0	0	0	0	0	0	0
'aerobactin reductase'	0	0	0	0	0	0	0	0	0	0	0	0	0	0	0	0	0	0	0	0	0	0	0	0	0	0	0	0	0	0	0	0	0	0	0	0	0	0	0	0	0	0	0	0	0
'aerobactin reductase'	0	0	0	0	0	0	0	0	0	0	0	0	0	0	0	0	0	0	0	0	0	0	0	0	0	0	0	0	0	0	0	0	0	0	0	0	0	0	0	0	0	0	0	0	0
'aerobactin transport via ABC system (periplasm)'	0	0	0	0	0	0	0	0	0	0	0	0	0	0	0	0	0	0	0	0	0	0	0	0	0	0	0	0	0	0	0	0	0	0	0	0	0	0	0	0	0	0	0	0	0
'aerobactin Fe-loading reaction (spontaneous)'	0	0	0	0	0	0	0	0	0	0	0	0	0	0	0	0	0	0	0	0	0	0	0	0	0	0	0	0	0	0	0	0	0	0	0	0	0	0	0	0	0	0	0	0	0
'aerobactin secretion (to extracellular)'	0	0	0	0	0	0	0	0	0	0	0	0	0	0	0	0	0	0	0	0	0	0	0	0	0	0	0	0	0	0	0	0	0	0	0	0	0	0	0	0	0	0	0	0	0
'aerobactin transport via ton system (extracellular)'	0	0	0	0	0	0	0	0	0	0	0	0	0	0	0	0	0	0	0	0	0	0	0	0	0	0	0	0	0	0	0	0	0	0	0	0	0	0	0	0	0	0	0	0	0
'aerobactin secretion (to periplasm)'	0	0	0	0	0	0	0	0	0	0	0	0	0	0	0	0	0	0	0	0	0	0	0	0	0	0	0	0	0	0	0	0	0	0	0	0	0	0	0	0	0	0	0	0	0
'arbutin transport via PEP:Pyr PTS (periplasm)'	0	0	0	0	0	0	0	0	0	0	0	0	0	0	0	0	0	0	0	0	0	0	0	0	0	0	0	0	0	0	0	0	0	0	0	0	0	0	0	0	0	0	0	0	0
'arbutin transport via diffusion (extracellular to periplasm)'	0	0	0	0	0	0	0	0	0	0	0	0	0	0	0	0	0	0	0	0	0	0	0	0	0	0	0	0	0	0	0	0	0	0	0	0	0	0	0	0	0	0	0	0	0
'L-arabinose transport via ABC system (periplasm)'	0	0	0	0	0	0	0	0	0	0	0	0	0	0	0	0	0	0	0	0	0	0	0	0	0	0	0	0	0	0	0	0	0	0	0	0	0	0	0	0	0	0	0	0	0
'L-arabinose transport via proton symport (periplasm)'	0	0	0	0	0	0	0	0	0	0	0	0	0	0	0	0	0	0	0	0	0	0	0	0	0	0	0	0	0	0	0	0	0	0	0	0	0	0	0	0	0	0	0	0	0
'L-arabinose transport via proton antiport (periplasm)'	0	0	0	0	0	0	0	0	0	0	0	0	0	0	0	0	0	0	0	0	0	0	0	0	0	0	0	0	0	0	0	0	0	0	0	0	0	0	0	0	0	0	0	0	0
'L-arabinose transport via diffusion (extracellular to periplasm)'	0	0	0	0	0	0	0	0	0	0	0	0	0	0	0	0	0	0	0	0	0	0	0	0	0	0	0	0	0	0	0	0	0	0	0	0	0	0	0	0	0	0	0	0	0
'Arginine/agmatine antiport (periplasm)'	0	0	0	0	0	0	0	0	0	0	0	0	0	0	0	0	0	0	0	0	0	0	0	0	0	0	0	0	0	0	0	0	0	0	0	0	0	0	0	0	0	0	0	0	0
'arginine decarboxylase'	0	0	0	0	0	0	0	0	0	0	0	0	0	0	0	0	0	0	0	0	0	0	0	0	0	0	0	0	0	0	0	0	0	0	0	0	0	0	0	0	0	0	0	0	0
'arginine decarboxylase'	0	0	0	0	0	0	0	0	0	0	0	0	0	0	0	0	0	0	0	0	0	0	0	0	0	0	0	0	0	0	0	0	0	0	0	0	0	0	0	0	0	0	0	0	0
'arginine/ornithine antiporter (periplasm)'	0.566243	0.50397	0.466326	0.463988	0.499218	0.516033	0.520589	0.521881	0.484465	0.447836	0.402694	0.353294	0.30319	0.260016	0.221405	0.184477	0.148315	0.115081	0.0864936	0.0640822	0.0488079	0.0375303	0.0273905	0.0189575	0.0127779	0.00733545	0.0030937	-8.22754e-06	-0.000517321	-0.000502228	-0.000485899	0	0	0	0	0	0	0	0	0	0	0	0	0	0
'argininosuccinate lyase'	0	0	0	0	0	0	0	0	0	0	0	0	0	0.0204174	0.0492896	0.0734395	0.0912023	0.10213	0.106994	0.108713	0.113176	0.119901	0.123031	0.12421	0.130214	0.131256	0.130722	0.129439	0.127296	0.12471	0.12102	0.115317	0.108546	0.101936	0.101874	0.0941869	0.088064	0.0824678	0.0768253	0.0719367	0.0658991	0.0616001	0.0554355	0.0518242	0.0453002
'argininosuccinate synthase'	0	0	0	0	0	0	0	0	0	0	0	0	0	0.0204174	0.0492896	0.0734395	0.0912023	0.10213	0.106994	0.108713	0.113176	0.119901	0.123031	0.12421	0.130214	0.131256	0.130722	0.129439	0.127296	0.12471	0.12102	0.115317	0.108546	0.101936	0.101874	0.0941869	0.088064	0.0824678	0.0768253	0.0719367	0.0658991	0.0616001	0.0554355	0.0518242	0.0453002
'Arginyl-tRNA synthetase'	0	0	0	0	0	0	0	0	0	0	0	0	0	0	0	0	0	0	0	0	0	0	0	0	0	0	0	0	0	0	0	0	0	0	0	0	0	0	0	0	0	0	0	0	0
'L-arginine transport via ABC system (periplasm)'	0	0	0	0	0	0	0	0	0	0	0	0	0	0	0	0	0	0	0	0	0	0	0	0	0	0	0	0	0	0	0	0	0	0	0	0	0	0	0	0	0	0	0	0	0
'L-arginine transport out via proton antiport (cytoplasm to periplasm)'	0	0	0	0	0	0	0	0	0	0	0	0	0	0	0	0	0	0	0	0	0	0	0	0	0	0	0	0	0.00142973	0.0025161	0.00279909	0.00279274	0.00166265	2.96499e-05	0	0	0	0	0	0	0	0	0	0	0
'L-arginine transport via diffusion (extracellular to periplasm)'	0.566243	0.50397	0.466326	0.463988	0.499218	0.516033	0.520589	0.521881	0.484465	0.447836	0.402694	0.353294	0.30319	0.260016	0.221405	0.184477	0.148315	0.115081	0.0864936	0.0640822	0.0488079	0.0375303	0.0273905	0.0189575	0.0127779	0.00733545	0.0030937	-8.22754e-06	-0.00194705	-0.00301833	-0.00328499	-0.00279274	-0.00166265	-2.96499e-05	0	0	0	0	0	0	0	0	0	0	0
'aspartate-semialdehyde dehydrogenase'	0	-0.101014	-0.219424	-0.264257	-0.26559	-0.273412	-0.274099	-0.289914	-0.237281	-0.185888	-0.150492	-0.202318	-0.233946	-0.259912	-0.281178	-0.29512	-0.295953	-0.344315	-0.260469	-0.237285	-0.21693	-0.215162	-0.210717	-0.203808	-0.20683	-0.203391	-0.19126	-0.173206	-0.155591	-0.143844	-0.133984	-0.129942	-0.125367	-0.12152	-0.123025	-0.115839	-0.11039	-0.106704	-0.10486	-0.103626	-0.100652	-0.0999169	-0.0954503	-0.0938611	-0.0873965
'L-ascorbate 6-phosphate lactonase'	0	0	0	0	0	0	0	0	0	0	0	0	0	0	0	0	0	0	0	0	0	0	0	0	0	0	0	0	0	0	0	0	0	0	0	0	0	0	0	0	0	0	0	0	0
'L-ascorbate transport via PEP:Pyr PTS (periplasm)'	0	0	0	0	0	0	0	0	0	0	0	0	0	0	0	0	0	0	0	0	0	0	0	0	0	0	0	0	0	0	0	0	0	0	0	0	0	0	0	0	0	0	0	0	0
'L-ascorbate transport via diffusion (extracellular to periplasm)'	0	0	0	0	0	0	0	0	0	0	0	0	0	0	0	0	0	0	0	0	0	0	0	0	0	0	0	0	0	0	0	0	0	0	0	0	0	0	0	0	0	0	0	0	0
'L-asparaginase'	0	0	0	0	0	0	0	0	0	0	0	0	0	0	0	0	0	0	0	0	0	0	0	0	0	0	0	0	0	0	0	0	0	0	0	0	0	0	0	0	0	0	0	0	0
'L-asparaginase'	0	0	0	0	0	0	0	0	0	0	0	0	0	0	0	0	0	0	0	0	0	0	0	0	0	0	0	0	0	0	0	0	0	0	0	0	0	0	0	0	0	0	0	0	0
'asparagine synthase (glutamine-hydrolysing)'	0	0	0	0	0	0	0	0	0	0	0	0	0	0	0	0	0	0	0	0	0	0	0	0	0	0	0	0	0	0	0	0	0	0	0	0	0	0	0	0	0	0	0	0	0
'asparagine synthetase'	0.103426	0.0985436	0.0911828	0.0907257	0.0911835	0.0942546	0.0950869	0.0957782	0.0973346	0.101936	0.116212	0.113689	0.109026	0.105189	0.101535	0.0968749	0.0899642	0.0817577	0.0738978	0.0665508	0.0615461	0.0592721	0.0563792	0.0536724	0.0538719	0.0527164	0.0516221	0.050858	0.0503743	0.0502078	0.0500446	0.049433	0.0486671	0.0482142	0.0501598	0.048372	0.0472425	0.0462965	0.0451807	0.0443521	0.0420628	0.0393188	0.035384	0.033079	0.0289147
'Asparaginyl-tRNA synthetase'	0	0	0	0	0	0	0	0	0	0	0	0	0	0	0	0	0	0	0	0	0	0	0	0	0	0	0	0	0	0	0	0	0	0	0	0	0	0	0	0	0	0	0	0	0
'L-asparagine transport via ABC system (periplasm)'	0	0	0	0	0	0	0	0	0	0	0	0	0	0	0	0	0	0	0	0	0	0	0	0	0	0	0	0	0	0	0	0	0	0	0	0	0	0	0	0	0	0	0	0	0
'L-asparagine reversible transport via proton symport (periplasm)'	0.16325	0.155544	0.143925	0.143204	0.143927	0.148774	0.150088	0.151179	0.153636	0.153151	0.137251	0.133318	0.12785	0.12335	0.119066	0.113313	0.10523	0.0952573	0.0837844	0.0742679	0.0704623	0.0690262	0.0662063	0.0630014	0.0626591	0.0602282	0.0574308	0.0546211	0.0517781	0.0489644	0.0459032	0.042268	0.0384368	0.0348341	0.0328624	0.0283854	0.024525	0.0209104	0.0174278	0.0142724	0.0116414	0.010882	0.00979297	0.00915503	0.00800253
'L-asparagine transport via diffusion (extracellular to periplasm)'	0.16325	0.155544	0.143925	0.143204	0.143927	0.148774	0.150088	0.151179	0.153636	0.153151	0.137251	0.133318	0.12785	0.12335	0.119066	0.113313	0.10523	0.0952573	0.0837844	0.0742679	0.0704623	0.0690262	0.0662063	0.0630014	0.0626591	0.0602282	0.0574308	0.0546211	0.0517781	0.0489644	0.0459032	0.042268	0.0384368	0.0348341	0.0328624	0.0283854	0.024525	0.0209104	0.0174278	0.0142724	0.0116414	0.010882	0.00979297	0.00915503	0.00800253
'arsenite efflux via ATP hydrolysis (periplasm)'	0	0	0	0	0	0	0	0	0	0	0	0	0	0	0	0	0	0	0	0	0	0	0	0	0	0	0	0	0	0	0	0	0	0	0	0	0	0	0	0	0	0	0	0	0
'arsenite transport via diffusion (extracellular to periplasm)'	0	0	0	0	0	0	0	0	0	0	0	0	0	0	0	0	0	0	0	0	0	0	0	0	0	0	0	0	0	0	0	0	0	0	0	0	0	0	0	0	0	0	0	0	0
'aspartate 1-decarboxylase'	0.000655782	0.000624827	0.000578155	0.000575256	0.000578159	0.000597632	0.000602909	0.000607293	0.000617161	0.000627285	0.000623289	0.000607415	0.000582501	0.000562	0.000542482	0.000516873	0.000480001	0.000435298	0.000387756	0.000346287	0.000324622	0.000315499	0.00030145	0.000286913	0.000286561	0.000277742	0.000268172	0.000259384	0.000251203	0.000243875	0.000235945	0.000225502	0.000214197	0.000204224	0.00020416	0.000188754	0.000176484	0.000165268	0.000153961	0.000144164	0.000132064	0.000123449	0.000111095	0.000103858	9.07833e-05
'aspartate carbamoyltransferase'	0.365742	0.344593	0.320543	0.328507	0.341105	0.35784	0.366291	0.37112	0.373801	0.373345	0.37146	0.352844	0.318438	0.292416	0.264321	0.237037	0.211012	0.0249479	0.159664	0.141109	0.134347	0.138056	0.138175	0.136534	0.141197	0.141215	0.133909	0.132745	0.131231	0.130434	0.12793	0.123007	0.118416	0.114406	0.11437	0.111193	0.103101	0.0956597	0.088562	0.0831853	0.0766775	0.0725614	0.068888	0.0657049	0.0590624
'aspartate kinase'	0	0.101014	0.219424	0.264257	0.26559	0.273412	0.274099	0.289914	0.237281	0.185888	0.150492	0.202318	0.233946	0.259912	0.281178	0.29512	0.295953	0.344315	0.260469	0.237285	0.21693	0.215162	0.210717	0.203808	0.20683	0.203391	0.19126	0.173206	0.155591	0.143844	0.133984	0.129942	0.125367	0.12152	0.123025	0.115839	0.11039	0.106704	0.10486	0.103626	0.100652	0.0999169	0.0954503	0.0938611	0.0873965
'L-aspartate oxidase'	0	0	0	0	0	0	0	0	0	0	0	0	0	0	0	0	0	0	0	0	0	0	0	0	0	0	0	0	0	0	0	0	0	0	0	0	0	0	0	0	0	0	0	0	0
'L-aspartate oxidase'	0	0	0	0	0	0	0	0	0	0	0	0	0	0	0	0	0	0	0	0	0	0	0	0	0	0	0	0	0	0	0	0	0	0	0	0	0	0	0	0	0	0	0	0	0
'L-aspartate oxidase'	0	0	0	0	0	0	0	0	0	0	0	0	0	0	0	0	0	0	0	0	0	0	0	0	0	0	0	0	0	0	0	0	0	0	0	0	0	0	0	0	0	0	0	0	0
'L-aspartate oxidase'	0.00259466	0.00247219	0.00228753	0.00227606	0.00228754	0.00236459	0.00238547	0.00240281	0.00244186	0.00248192	0.0024661	0.0024033	0.00230472	0.00222361	0.00214638	0.00204506	0.00189917	0.0017223	0.0015342	0.00137012	0.0012844	0.0012483	0.00119272	0.0011352	0.00113381	0.00109891	0.00106105	0.00102628	0.00099391	0.000964913	0.00093354	0.000892221	0.000847492	0.000808033	0.000807778	0.000746824	0.000698274	0.000653901	0.00060916	0.000570398	0.000522524	0.000488437	0.000439557	0.000410923	0.000359193
'L-aspartase'	0	0	0	0	0	0	0	0	0	0	0	0	0	0	0	0	0	0	0	0	0	0	0	0	0	0	0	0	0	0	0	0	0	0	0	0	0	0	0	0	0	0	0	0	0
'aspartate transaminase'	1.07041	0.243541	-0.247608	-0.889175	-1.67359	-1.84594	-1.70686	-1.63253	-1.52273	-1.37278	-1.22874	-1.11462	-1.0352	-0.993863	-0.993963	-1.02975	-1.0793	-1.05267	-0.988366	-0.929062	-0.905711	-0.937642	-0.941494	-0.935178	-0.969842	-0.974968	-0.973846	-0.971576	-0.96269	-0.961508	-0.955221	-0.943458	-0.898441	-0.846123	-0.836996	-0.769416	-0.711678	-0.650033	-0.587418	-0.535417	-0.468556	-0.425588	-0.362145	-0.345828	-0.321846
'Aspartyl-tRNA synthetase'	0	0	0	0	0	0	0	0	0	0	0	0	0	0	0	0	0	0	0	0	0	0	0	0	0	0	0	0	0	0	0	0	0	0	0	0	0	0	0	0	0	0	0	0	0
'L-aspartate transport via ABC system (periplasm)'	0	0	0	0	0	0	0	0	0	0	0	0	0	0	0	0	0	0	0	0	0	0	0	0	0	0	0	0	0	0	0	0	0	0	0	0	0	0	0	0	0	0	0	0	0
'Aspartate transport via proton symport (2 H) (periplasm)'	0	0	0	0	0	0	0	0	0	0	0	0	0	0	0	0	0	0	0	0	0	0	0	0	0	0	0	0	0	0	0	0	0	0	0	0	0	0	0	0	0	0	0	0	0
'L-asparate transport via proton symport (3 H) (periplasm)'	0	0	0	0	0	0	0	0	0	0	0	0	0	0	0	0	0	0	0	0	0	0	0	0	0	0	0	0	0	0	0	0	0	0	0	0	0	0	0	0	0	0	0	0	0
'L-aspartate transport in via proton symport (periplasm)'	0	1.40467	0.866823	0.249861	0	0	0	0	0	0	0.0515142	0.211247	0.279594	0.333397	0.339155	0.29391	0.202149	0.0414292	0	0.0701159	0.0458104	0.020426	0	0	0	0	0	0	0	0	0	0	0	0	0	0	0	0	0	0	0	0	0.0237763	0.0257432	0.0206768
'L-aspartate transport in via proton symport (periplasm) reversible'	2.13334	0	0	0	-0.540481	-0.683683	-0.522752	-0.37539	-0.262204	-0.108359	0	0	0	0	0	0	0	0	0.10093	0	0	0	-0.00289913	-0.02337	-0.0433363	-0.0625866	-0.0812059	-0.0991855	-0.112854	-0.125518	-0.136238	-0.144037	-0.134205	-0.115243	-0.105987	-0.0908203	-0.0804092	-0.0629834	-0.0430825	-0.0291803	-0.00877506	0	0	0	0
'L-aspartate transport via diffusion (extracellular to periplasm)'	2.13334	1.40467	0.866823	0.249861	-0.540481	-0.683683	-0.522752	-0.37539	-0.262204	-0.108359	0.0515142	0.211247	0.279594	0.333397	0.339155	0.29391	0.202149	0.0414292	0.10093	0.0701159	0.0458104	0.020426	-0.00289913	-0.02337	-0.0433363	-0.0625866	-0.0812059	-0.0991855	-0.112854	-0.125518	-0.136238	-0.144037	-0.134205	-0.115243	-0.105987	-0.0908203	-0.0804092	-0.0629834	-0.0430825	-0.0291803	-0.00877506	0	0.0237763	0.0257432	0.0206768
'arsenate reductase'	0	0	0	0	0	0	0	0	0	0	0	0	0	0	0	0	0	0	0	0	0	0	0	0	0	0	0	0	0	0	0	0	0	0	0	0	0	0	0	0	0	0	0	0	0
'Arginine succinyltransferase'	0.239012	0.192186	0.17783	0.176939	0.210721	0.217818	0.219742	0.218846	0.176506	0.134825	0.0916767	0.0501983	0.0125261	0	0	0	0	0	0	0	0	0	0	0	0	0	0	0	0	0	0	0	0	0	0	0	0	0	0	0	0	0	0	0	0
'L-allo-threonine dehydrogenase'	0	0	0	0	0	0	0	0	0	0	0	0	0	0	0	0	0	0	0	0	0	0	0	0	0	0	0	0	0	0	0	0	0	0	0	0	0	0	0	0	0	0	0	0	0
'ATP amine hydrolysis (spontaneous)'	0	0	0	0	0	0	0	0	0	0	0	0	0	0	0	0	0	0	0	0	0	0	0	0	0	0	0	0	0	0	0	0	0	0	0	0	0	0	0	0	0	0	0	0	0
'ATP maintenance requirement'	3.15	3.15	3.15	3.15	3.15	3.15	3.15	3.15	3.15	3.15	3.15	3.15	3.15	3.15	3.15	3.15	3.15	3.15	3.15	3.15	3.15	3.15	3.15	3.15	3.15	3.15	3.15	3.15	3.15	3.15	3.15	3.15	3.15	3.15	3.15	3.15	3.15	3.15	3.15	3.15	3.15	3.15	3.15	3.15	3.15
'ATP phosphoribosyltransferase'	0.174066	0.165849	0.148586	0.133216	0.120097	0.110745	0.0990791	0.0879072	0.0776222	0.0682819	0.0586719	0.0491128	0.0399079	0.030739	0.0225979	0.0156891	0.010042	0.0059929	0.00337182	0.00197897	0.00158304	0.00208751	0.00320925	0.00474662	0.00702253	0.00940027	0.012107	0.0150726	0.0171444	0.0166442	0.0161031	0.0153903	0.0146188	0.0139381	0.0139337	0.0128823	0.0120449	0.0112794	0.0105077	0.00984171	0.0090157	0.00842755	0.00758417	0.00709011	0.00619755
'ATP synthase (four protons for one ATP) (periplasm)'	51.1938	48.5243	46.8981	46.3567	45.3687	45.9755	45.7897	46.2383	47.0577	47.919	47.9625	47.2016	45.9414	45.2668	44.6229	43.1785	40.8132	41.7668	33.8013	30.522	28.7108	28.0102	27.4425	26.6837	27.0618	26.6934	26.2755	26.0032	25.7539	25.4586	24.9934	24.2885	23.3093	22.3171	22.2238	20.5953	19.2935	18.1024	16.8963	15.8733	14.6669	13.8087	12.727	12.4659	11.3897
'beta-alanine transport in via proton symport (periplasm)'	0	0	0	0	0	0	0	0	0	0	0	0	0	0	0	0	0	0	0	0	0	0	0	0	0	0	0	0	0	0	0	0	0	0	0	0	0	0	0	0	0	0	0	0	0
'beta-alanine transport via diffusion (extracellular to periplasm)'	0	0	0	0	0	0	0	0	0	0	0	0	0	0	0	0	0	0	0	0	0	0	0	0	0	0	0	0	0	0	0	0	0	0	0	0	0	0	0	0	0	0	0	0	0
'betaine-aldehyde dehydrogenase'	0	0	0	0	0	0	0	0	0	0	0	0	0	0	0	0	0	0	0	0	0	0	0	0	0	0	0	0	0	0	0	0	0	0	0	0	0	0	0	0	0	0	0	0	0
'betaine-aldehyde dehydrogenase'	0	0	0	0	0	0	0	0	0	0	0	0	0	0	0	0	0	0	0	0	0	0	0	0	0	0	0	0	0	0	0	0	0	0	0	0	0	0	0	0	0	0	0	0	0
'bis-molybdenum cofactor synthase'	0.000132067	0.000125833	0.000116434	0.00011585	0.000116435	0.000120356	0.000121419	0.000122302	0.000124289	0.000126328	0.000125523	0.000122327	0.000117309	0.00011318	0.00010925	0.000104093	9.66668e-05	8.76641e-05	7.80898e-05	6.97384e-05	6.53752e-05	6.35379e-05	6.07087e-05	5.7781e-05	5.77103e-05	5.59342e-05	5.40069e-05	5.2237e-05	5.05895e-05	4.91136e-05	4.75167e-05	4.54136e-05	4.31369e-05	4.11285e-05	4.11155e-05	3.8013e-05	3.55418e-05	3.32832e-05	3.1006e-05	2.9033e-05	2.65962e-05	2.48612e-05	2.23732e-05	2.09158e-05	1.82827e-05
'bis-molybdopterin guanine dinucleotide synthase (single GDP)'	0.000132067	0.000125833	0.000116434	0.00011585	0.000116435	0.000120356	0.000121419	0.000122302	0.000124289	0.000126328	0.000125523	0.000122327	0.000117309	0.00011318	0.00010925	0.000104093	9.66668e-05	8.76641e-05	7.80898e-05	6.97384e-05	6.53752e-05	6.35379e-05	6.07087e-05	5.7781e-05	5.77103e-05	5.59342e-05	5.40069e-05	5.2237e-05	5.05895e-05	4.91136e-05	4.75167e-05	4.54136e-05	4.31369e-05	4.11285e-05	4.11155e-05	3.8013e-05	3.55418e-05	3.32832e-05	3.1006e-05	2.9033e-05	2.65962e-05	2.48612e-05	2.23732e-05	2.09158e-05	1.82827e-05
'bis-molybdopterin guanine dinucleotide synthase'	0.000132067	0.000125833	0.000116434	0.00011585	0.000116435	0.000120356	0.000121419	0.000122302	0.000124289	0.000126328	0.000125523	0.000122327	0.000117309	0.00011318	0.00010925	0.000104093	9.66668e-05	8.76641e-05	7.80898e-05	6.97384e-05	6.53752e-05	6.35379e-05	6.07087e-05	5.7781e-05	5.77103e-05	5.59342e-05	5.40069e-05	5.2237e-05	5.05895e-05	4.91136e-05	4.75167e-05	4.54136e-05	4.31369e-05	4.11285e-05	4.11155e-05	3.8013e-05	3.55418e-05	3.32832e-05	3.1006e-05	2.9033e-05	2.65962e-05	2.48612e-05	2.23732e-05	2.09158e-05	1.82827e-05
'3'',5''-bisphosphate nucleotidase'	0.10119	0.0964132	0.0892115	0.0887642	0.0892132	0.092218	0.0930323	0.112345	0.128806	0.142294	0.15008	0.150492	0.145119	0.141567	0.137407	0.131626	0.122848	0	0.0996275	0.0891166	0.0828042	0.0804233	0.0765825	0.0728461	0.0729176	0.0710251	0.0691086	0.0675399	0.066262	0.0653292	0.0643401	0.0627349	0.0609235	0.0595033	0.0610275	0.0579786	0.0557855	0.0538294	0.051732	0.0500235	0.0473658	0.0458006	0.0425287	0.0400948	0.036355
'Biotin sulfoxide reductase'	0	0	0	0	0	0	0	0	0	0	0	0	0	0	0	0	0	0	0	0	0	0	0	0	0	0	0	0	0	0	0	0	0	0	0	0	0	0	0	0	0	0	0	0	0
'Biotin sulfoxide reductase'	0	0	0	0	0	0	0	0	0	0	0	0	0	0	0	0	0	0	0	0	0	0	0	0	0	0	0	0	0	0	0	0	0	0	0	0	0	0	0	0	0	0	0	0	0
'Biotin transport via proton symport (periplasm)'	0	0	0	0	0	0	0	0	0	0	0	0	0	0	0	0	0	0	0	0	0	0	0	0	0	0	0	0	0	0	0	0	0	0	0	0	0	0	0	0	0	0	0	0	0
'Biotin transport via diffusion (extracellular to periplasm)'	0	0	0	0	0	0	0	0	0	0	0	0	0	0	0	0	0	0	0	0	0	0	0	0	0	0	0	0	0	0	0	0	0	0	0	0	0	0	0	0	0	0	0	0	0
'Biotin synthase'	2.27702e-06	2.16954e-06	2.00748e-06	1.99742e-06	2.0075e-06	2.07511e-06	2.09344e-06	2.10866e-06	2.14292e-06	2.17807e-06	2.1642e-06	2.10908e-06	2.02257e-06	1.95139e-06	1.88362e-06	1.7947e-06	1.66667e-06	1.51145e-06	1.34638e-06	1.20239e-06	1.12716e-06	1.09548e-06	1.0467e-06	9.96224e-07	9.95005e-07	9.64382e-07	9.31153e-07	9.00638e-07	8.72233e-07	8.46787e-07	8.19254e-07	7.82993e-07	7.4374e-07	7.09112e-07	7.08888e-07	6.55396e-07	6.1279e-07	5.73849e-07	5.34585e-07	5.00568e-07	4.58556e-07	4.28642e-07	3.85745e-07	3.60617e-07	3.1522e-07
'Acetyl-CoA:butyrate-CoA transferase'	0	0	0	0	0	0	0	0	0	0	0	0	0	0	0	0	0	0.14822	0	0	0	0	0	0	0	0	0	0	0	0	0	0	0	0	0	0	0	0	0	0	0	0	0	0	0
'butanesulfonate transport via ABC system (periplasm)'	0	0	0	0	0	0	0	0	0	0	0	0	0	0	0	0	0	0.177588	0	0	0	0	0	0	0	0	0	0	0	0	0	0	0	0	0	0	0	0	0	0	0	0	0	0	0
'butanesulfonate transport via diffusion (extracellular to periplasm)'	0	0	0	0	0	0	0	0	0	0	0	0	0	0	0	0	0	0.177588	0	0	0	0	0	0	0	0	0	0	0	0	0	0	0	0	0	0	0	0	0	0	0	0	0	0	0
'Butyrate transport via proton symport, reversible (periplasm)'	0	0	0	0	0	0	0	0	0	0	0	0	0	0	0	0	0	-0.0293687	0	0	0	0	0	0	0	0	0	0	0	0	0	0	0	0	0	0	0	0	0	0	0	0	0	0	0
'Butyrate transport via diffusion (extracellular to periplasm)'	0	0	0	0	0	0	0	0	0	0	0	0	0	0	0	0	0	-0.0293687	0	0	0	0	0	0	0	0	0	0	0	0	0	0	0	0	0	0	0	0	0	0	0	0	0	0	0
'tungsten bispterin guanine dinucleotide synthase (single GDP)'	0	0	0	0	0	0	0	0	0	0	0	0	0	0	0	0	0	0	0	0	0	0	0	0	0	0	0	0	0	0	0	0	0	0	0	0	0	0	0	0	0	0	0	0	0
'tungsten bispterin guanine dinucleotide synthase'	0	0	0	0	0	0	0	0	0	0	0	0	0	0	0	0	0	0	0	0	0	0	0	0	0	0	0	0	0	0	0	0	0	0	0	0	0	0	0	0	0	0	0	0	0
'tungsten bispterin cofactor synthase'	0	0	0	0	0	0	0	0	0	0	0	0	0	0	0	0	0	0	0	0	0	0	0	0	0	0	0	0	0	0	0	0	0	0	0	0	0	0	0	0	0	0	0	0	0
'calcium (Ca+2) transport out via proton antiport (periplasm)'	0	0	0	0	0	0	0	0	0	0	0	0	0	0	0	0	0	0	0	0	0	0	0	0	0	0	0	0	0	0	0	0	0	0	0	0	0	0	0	0	0	0	0	0	0
'calcium (Ca+2) transport via diffusion (extracellular to periplasm)'	0.0056379	0.00537178	0.00497053	0.00494561	0.00497056	0.00513798	0.00518335	0.00522103	0.00530587	0.00539291	0.00535855	0.00522208	0.00500789	0.00483164	0.00466384	0.00444367	0.00412667	0.00374235	0.00333363	0.00297711	0.00279085	0.00271241	0.00259163	0.00246665	0.00246363	0.00238781	0.00230554	0.00222998	0.00215965	0.00209664	0.00202847	0.00193869	0.0018415	0.00175576	0.00175521	0.00162276	0.00151727	0.00142085	0.00132363	0.00123941	0.00113538	0.00106132	0.000955106	0.000892887	0.000780484
'Lysine/Cadaverine antiporter (periplasm)'	0	0	0	0	0	0	0	0	0	0	0	0	0	0	0	0	0	0	0	0	0	0	0	0	0	0	0	0	0	0	0	0	0	0	0	0	0	0	0	0	0	0	0	0	0
'catalase'	0	0	0	0	0	0	0	0	0	0	0	0	0	0	0	0	0	0	0	0	0	0	0	0	0	0	0	0	0	0	0	0	0	0	0	0	0	0	0	0	0	0	0	0	0
'calcium / sodium antiporter (1:1)'	-0.0056379	-0.00537178	-0.00497053	-0.00494561	-0.00497056	-0.00513798	-0.00518335	-0.00522103	-0.00530587	-0.00539291	-0.00535855	-0.00522208	-0.00500789	-0.00483164	-0.00466384	-0.00444367	-0.00412667	-0.00374235	-0.00333363	-0.00297711	-0.00279085	-0.00271241	-0.00259163	-0.00246665	-0.00246363	-0.00238781	-0.00230554	-0.00222998	-0.00215965	-0.00209664	-0.00202847	-0.00193869	-0.0018415	-0.00175576	-0.00175521	-0.00162276	-0.00151727	-0.00142085	-0.00132363	-0.00123941	-0.00113538	-0.00106132	-0.000955106	-0.000892887	-0.000780484
'Cobinamide adenyltransferase'	0	0	0	0	0	0	0	0	0	0	0	0	0	0	0	0	0	0	0	0	0	0	0	0	0	0	0	0	0	0	0	0	0	0	0	0	0	0	0	0	0	0	0	0	0
'Cobinamide transport via ton system (extermal)'	0	0	0	0	0	0	0	0	0	0	0	0	0	0	0	0	0	0	0	0	0	0	0	0	0	0	0	0	0	0	0	0	0	0	0	0	0	0	0	0	0	0	0	0	0
'Cobinamide transport via ABC system (uptake, periplasm)'	0	0	0	0	0	0	0	0	0	0	0	0	0	0	0	0	0	0	0	0	0	0	0	0	0	0	0	0	0	0	0	0	0	0	0	0	0	0	0	0	0	0	0	0	0
'Cob(1)alamin transport via ABC system (periplasm)'	0.000253888	0.000241903	0.000223834	0.000222712	0.000223836	0.000231375	0.000233418	0.000235115	0.000238936	0.000242855	0.000241308	0.000235162	0.000225517	0.00021758	0.000210023	0.000200109	0.000185834	0.000168527	0.000150121	0.000134066	0.000125678	0.000122146	0.000116707	0.000111079	0.000110943	0.000107529	0.000103824	0.000100421	9.7254e-05	9.44167e-05	9.13468e-05	8.73037e-05	8.2927e-05	7.9066e-05	7.90411e-05	7.30766e-05	6.83261e-05	6.39842e-05	5.96063e-05	5.58134e-05	5.1129e-05	4.77935e-05	4.30106e-05	4.02088e-05	3.5147e-05
'Cob(1)alamin transport via ton system (extermal)'	0.000253888	0.000241903	0.000223834	0.000222712	0.000223836	0.000231375	0.000233418	0.000235115	0.000238936	0.000242855	0.000241308	0.000235162	0.000225517	0.00021758	0.000210023	0.000200109	0.000185834	0.000168527	0.000150121	0.000134066	0.000125678	0.000122146	0.000116707	0.000111079	0.000110943	0.000107529	0.000103824	0.000100421	9.7254e-05	9.44167e-05	9.13468e-05	8.73037e-05	8.2927e-05	7.9066e-05	7.90411e-05	7.30766e-05	6.83261e-05	6.39842e-05	5.96063e-05	5.58134e-05	5.1129e-05	4.77935e-05	4.30106e-05	4.02088e-05	3.5147e-05
'cob(I)alamin adenosyltransferase'	0.000253888	0.000241903	0.000223834	0.000222712	0.000223836	0.000231375	0.000233418	0.000235115	0.000238936	0.000242855	0.000241308	0.000235162	0.000225517	0.00021758	0.000210023	0.000200109	0.000185834	0.000168527	0.000150121	0.000134066	0.000125678	0.000122146	0.000116707	0.000111079	0.000110943	0.000107529	0.000103824	0.000100421	9.7254e-05	9.44167e-05	9.13468e-05	8.73037e-05	8.2927e-05	7.9066e-05	7.90411e-05	7.30766e-05	6.83261e-05	6.39842e-05	5.96063e-05	5.58134e-05	5.1129e-05	4.77935e-05	4.30106e-05	4.02088e-05	3.5147e-05
'carbamate deaminase'	0	0	0	0	0	0	0	0	0	0	0	0	0	0	0	0	0	0	0	0	0	0	0	0	0	0	0	0	0	0	0	0	0	0	0	0	0	0	0	0	0	0	0	0	0
'Carbamate kinase'	-0.532845	-0.0225955	0.0829582	0.241259	0.288531	0.35784	0.366291	0.37112	0.373801	0.373345	0.37146	0.352844	0.318438	0.312833	0.313611	0.310477	0.302215	0.127078	0.266658	0.249822	0.247523	0.257958	0.261206	0.260743	0.271411	0.272471	0.264631	0.262184	0.258527	0.255144	0.24895	0.238323	0.226962	0.216342	0.216244	0.20538	0.191165	0.178128	0.165387	0.155122	0.142577	0.134161	0.124323	0.117529	0.104363
'carbamoyl-phosphate synthase (glutamine-hydrolysing)'	0	0	0	0	0	0	0	0	0	0	0	0	0	0	0	0	0	0	0	0	0	0	0	0	0	0	0	0	0	0	0	0	0	0	0	0	0	0	0	0	0	0	0	0	0
'7-cyano-7-carbaguanine synthase'	0	0	0	0	0	0	0	0	0	0	0	0	0	0	0	0	0	0	0	0	0	0	0	0	0	0	0	0	0	0	0	0	0	0	0	0	0	0	0	0	0	0	0	0	0
'Cadmium (Cd+2) ABC transporter (periplasm)'	0	0	0	0	0	0	0	0	0	0	0	0	0	0	0	0	0	0	0	0	0	0	0	0	0	0	0	0	0	0	0	0	0	0	0	0	0	0	0	0	0	0	0	0	0
'cadmium (Cd+2) transport out via proton antiport (periplasm)'	0	0	0	0	0	0	0	0	0	0	0	0	0	0	0	0	0	0	0	0	0	0	0	0	0	0	0	0	0	0	0	0	0	0	0	0	0	0	0	0	0	0	0	0	0
'cadmium (Cd+2) transport via diffusion (extracellular to periplasm)'	0	0	0	0	0	0	0	0	0	0	0	0	0	0	0	0	0	0	0	0	0	0	0	0	0	0	0	0	0	0	0	0	0	0	0	0	0	0	0	0	0	0	0	0	0
'cadmium (+2) transport in via permease (no H+)'	0	0	0	0	0	0	0	0	0	0	0	0	0	0	0	0	0	0	0	0	0	0	0	0	0	0	0	0	0	0	0	0	0	0	0	0	0	0	0	0	0	0	0	0	0
'CDP-Diacylglycerol pyrophostatase (n-C12:0)'	0	0	0	0	0	0	0	0	0	0	0	0	0	0	0	0	0	0	0	0	0	0	0	0	0	0	0	0	0	0	0	0	0	0	0	0	0	0	0	0	0	0	0	0	0
'CDP-Diacylglycerol pyrophostatase (n-C14:0)'	0	0	0	0	0	0	0	0	0	0	0	0	0	0	0	0	0	0	0	0	0	0	0	0	0	0	0	0	0	0	0	0	0	0	0	0	0	0	0	0	0	0	0	0	0
'CDP-Diacylglycerol pyrophostatase (n-C14:1)'	0	0	0	0	0	0	0	0	0	0	0	0	0	0	0	0	0	0	0	0	0	0	0	0	0	0	0	0	0	0	0	0	0	0	0	0	0	0	0	0	0	0	0	0	0
'CDP-Diacylglycerol pyrophostatase (n-C16:0)'	0	0	0	0	0	0	0	0	0	0	0	0	0	0	0	0	0	0	0	0	0	0	0	0	0	0	0	0	0	0	0	0	0	0	0	0	0	0	0	0	0	0	0	0	0
'CDP-Diacylglycerol pyrophostatase (n-C16:1)'	0	0	0	0	0	0	0	0	0	0	0	0	0	0	0	0	0	0	0	0	0	0	0	0	0	0	0	0	0	0	0	0	0	0	0	0	0	0	0	0	0	0	0	0	0
'CDP-Diacylglycerol pyrophostatase (n-C18:0)'	0	0	0	0	0	0	0	0	0	0	0	0	0	0	0	0	0	0	0	0	0	0	0	0	0	0	0	0	0	0	0	0	0	0	0	0	0	0	0	0	0	0	0	0	0
'CDP-Diacylglycerol pyrophostatase (n-C18:1)'	0	0	0	0	0	0	0	0	0	0	0	0	0	0	0	0	0	0	0	0	0	0	0	0	0	0	0	0	0	0	0	0	0	0	0	0	0	0	0	0	0	0	0	0	0
'7-cyano-7-deazaguanine reductase'	0	0	0	0	0	0	0	0	0	0	0	0	0	0	0	0	0	0	0	0	0	0	0	0	0	0	0	0	0	0	0	0	0	0	0	0	0	0	0	0	0	0	0	0	0
'7-deaza-7-carboxyguanine synthase'	0	0	0	0	0	0	0	0	0	0	0	0	0	0	0	0	0	0	0	0	0	0	0	0	0	0	0	0	0	0	0	0	0	0	0	0	0	0	0	0	0	0	0	0	0
'4-(cytidine 5''-diphospho)-2-C-methyl-D-erythritol kinase'	0.00754377	0.00718768	0.00665079	0.00661745	0.00665084	0.00687484	0.00693555	0.00698597	0.00709949	0.00721596	0.00716999	0.00698738	0.00670079	0.00646495	0.00624043	0.00594584	0.00552168	0.00500743	0.00446054	0.0039835	0.00373428	0.00362933	0.00346772	0.00330049	0.00329645	0.003195	0.00308491	0.00298381	0.00288971	0.0028054	0.00271419	0.00259406	0.00246401	0.00234929	0.00234855	0.00217133	0.00203017	0.00190116	0.00177108	0.00165838	0.0015192	0.00142009	0.00127797	0.00119472	0.00104432
'cyclopropane fatty acid synthase (Phosphatidylethanolamine, n-C16:0)'	0	0	0	0	0	0	0	0	0	0	0	0	0	0	0	0	0	0	0	0	0	0	0	0	0	0	0	0	0	0	0	0	0	0	0	0	0	0	0	0	0	0	0	0	0
'cyclopropane fatty acid synthase (Phosphatidylglycerol, n-C16:0)'	0	0	0	0	0	0	0	0	0	0	0	0	0	0	0	0	0	0	0	0	0	0	0	0	0	0	0	0	0	0	0	0	0	0	0	0	0	0	0	0	0	0	0	0	0
'cyclopropane fatty acid synthase (Phosphatidylethanolamine, n-C18:0)'	0	0	0	0	0	0	0	0	0	0	0	0	0	0	0	0	0	0	0	0	0	0	0	0	0	0	0	0	0	0	0	0	0	0	0	0	0	0	0	0	0	0	0	0	0
'cyclopropane fatty acid synthase (Phosphatidylglycerol, n-C18:0)'	0	0	0	0	0	0	0	0	0	0	0	0	0	0	0	0	0	0	0	0	0	0	0	0	0	0	0	0	0	0	0	0	0	0	0	0	0	0	0	0	0	0	0	0	0
'L-Cysteinylglycine (Cys-Gly) transport via ABC system (periplasm)'	0	0	0	0	0	0	0	0	0	0	0	0	0	0	0	0	0	0	0	0	0	0	0	0	0	0	0	0	0	0	0	0	0	0	0	0	0	0	0	0	0	0	0	0	0
'L-Cysteinylglycine transport via diffusion (extracellular to periplasm)'	0	0	0	0	0	0	0	0	0	0	0	0	0	0	0	0	0	0	0	0	0	0	0	0	0	0	0	0	0	0	0	0	0	0	0	0	0	0	0	0	0	0	0	0	0
'choline transport via ABC system (periplasm)'	0	0	0	0	0	0	0	0	0	0	0	0	0	0	0	0	0	0	0	0	0	0	0	0	0	0	0	0	0	0	0	0	0	0	0	0	0	0	0	0	0	0	0	0	0
'choline transport via proton symport (periplasm)'	0	0	0	0	0	0	0	0	0	0	0	0	0	0	0	0	0	0	0	0	0	0	0	0	0	0	0	0	0	0	0	0	0	0	0	0	0	0	0	0	0	0	0	0	0
'choline transport via diffusion (extracellular to periplasm)'	0	0	0	0	0	0	0	0	0	0	0	0	0	0	0	0	0	0	0	0	0	0	0	0	0	0	0	0	0	0	0	0	0	0	0	0	0	0	0	0	0	0	0	0	0
'choline dehydrogenase'	0	0	0	0	0	0	0	0	0	0	0	0	0	0	0	0	0	0	0	0	0	0	0	0	0	0	0	0	0	0	0	0	0	0	0	0	0	0	0	0	0	0	0	0	0
'chorismate mutase'	0.17378	0.165577	0.153209	0.152441	0.15321	0.158371	0.159769	0.161096	0.166866	0.172678	0.17449	0.172739	0.168106	0.161735	0.157252	0.15166	0.142433	0.130665	0.117343	0.105488	0.0991347	0.0966711	0.0928612	0.0894557	0.0897031	0.085954	0.0817981	0.0781793	0.0750909	0.0725858	0.070202	0.0673403	0.0644522	0.0621606	0.0632426	0.0597555	0.0573203	0.0552669	0.0531823	0.0514973	0.0489619	0.047658	0.0447464	0.0437047	0.0399312
'chorismate synthase'	0.53968	0.514205	0.463392	0.424109	0.37598	0.362826	0.326963	0.316721	0.29836	0.293123	0.280705	0.276582	0.26769	0.27057	0.274322	0.263204	0.256387	0.233768	0.21756	0.194448	0.189137	0.183712	0.182582	0.174698	0.174967	0.174985	0.168105	0.167845	0.162601	0.163563	0.159047	0.158135	0.15151	0.15066	0.15275	0.147853	0.125116	0.112577	0.100774	0.100337	0.100591	0.105144	0.109682	0.121397	0.124835
'Chorismate pyruvate lyase'	0.000253888	0.000241903	0.000223834	0.000222712	0.000223836	0.000231375	0.000233418	0.000235115	0.000238936	0.000242855	0.000241308	0.000235162	0.000225517	0.00021758	0.000210023	0.000200109	0.000185834	0.000168527	0.000150121	0.000134066	0.000125678	0.000122146	0.000116707	0.000111079	0.000110943	0.000107529	0.000103824	0.000100421	9.7254e-05	9.44167e-05	9.13468e-05	8.73037e-05	8.2927e-05	7.9066e-05	7.90411e-05	7.30766e-05	6.83261e-05	6.39842e-05	5.96063e-05	5.58134e-05	5.1129e-05	4.77935e-05	4.30106e-05	4.02088e-05	3.5147e-05
'chitobiose transport via PEP:Pyr PTS (periplasm)'	0	0	0	0	0	0	0	0	0	0	0	0	0	0	0	0	0	0	0	0	0	0	0	0	0	0	0	0	0	0	0	0	0	0	0	0	0	0	0	0	0	0	0	0	0
'chitobiose transport via diffusion (extracellular to periplasm)'	0	0	0	0	0	0	0	0	0	0	0	0	0	0	0	0	0	0	0	0	0	0	0	0	0	0	0	0	0	0	0	0	0	0	0	0	0	0	0	0	0	0	0	0	0
'Cinnamate dioxygenase'	0	0	0	0	0	0	0	0	0	0	0	0	0	0	0	0	0	0	0	0	0	0	0	0	0	0	0	0	0	0	0	0	0	0	0	0	0	0	0	0	0	0	0	0	0
'Citrate lyase'	0	0	0	0	0	0	0	0	0	0	0	0	0	0	0	0	0	0	0	0	0	0	0	0	0	0	0	0	0	0	0	0	0	0	0	0	0	0	0	0	0	0	0	0	0
'citrate transport out via proton antiport (periplasm)'	0	0	0	0	0	0	0	0	0	0	0	0	0	0	0.0129079	0.0286965	0.0494918	0.062145	0.0738104	0.0823958	0.0849648	0.07507	0.0645545	0.0546146	0.0477292	0.0396517	0.0340315	0.0288017	0.0239086	0.0212768	0.0168423	0.0143083	0.0118921	0.0113384	0.00971559	0.00898245	0.00279951	0	0	0	0.00104745	0.00391647	0.00793018	0.0131797	0.0172808
'Citrate transport via succinate antiport (periplasm)'	0.114427	0.109026	0.100882	0.100376	0.100883	0.104281	0.105202	0.105966	0.0930036	0.0796036	0.0642659	0.0481763	0.0277202	0.00891484	0	0	0	0	0	0	0	0	0	0	0	0	0	0	0	0	0	0	0	0	0	0	0	0.0013108	0.00244223	0.00114341	0	0	0	0	0
'citrate transport via diffusion (extracellular to periplasm)'	0.114427	0.109026	0.100882	0.100376	0.100883	0.104281	0.105202	0.105966	0.0930036	0.0796036	0.0642659	0.0481763	0.0277202	0.00891484	-0.0129079	-0.0286965	-0.0494918	-0.062145	-0.0738104	-0.0823958	-0.0849648	-0.07507	-0.0645545	-0.0546146	-0.0477292	-0.0396517	-0.0340315	-0.0288017	-0.0239086	-0.0212768	-0.0168423	-0.0143083	-0.0118921	-0.0113384	-0.00971559	-0.00898245	-0.00279951	0.0013108	0.00244223	0.00114341	-0.00104745	-0.00391647	-0.00793018	-0.0131797	-0.0172808
'cold lipid A transport via ABC system (periplasm to extracellular)'	0	0	0	0	0	0	0	0	0	0	0	0	0	0	0	0	0	0	0	0	0	0	0	0	0	0	0	0	0	0	0	0	0	0	0	0	0	0	0	0	0	0	0	0	0
'cardiolipin hydrolase (periplasm, n-C12:0)'	0	0	0	0	0	0	0	0	0	0	0	0	0	0	0	0	0	0	0	0	0	0	0	0	0	0	0	0	0	0	0	0	0	0	0	0	0	0	0	0	0	0	0	0	0
'cardiolipin hydrolase (periplasm, n-C14:0)'	0	0	0	0	0	0	0	0	0	0	0	0	0	0	0	0	0	0	0	0	0	0	0	0	0	0	0	0	0	0	0	0	0	0	0	0	0	0	0	0	0	0	0	0	0
'cardiolipin hydrolase (periplasm, n-C14:1)'	0	0	0	0	0	0	0	0	0	0	0	0	0	0	0	0	0	0	0	0	0	0	0	0	0	0	0	0	0	0	0	0	0	0	0	0	0	0	0	0	0	0	0	0	0
'cardiolipin hydrolase (periplasm, n-C16:0)'	0	0	0	0	0	0	0	0	0	0	0	0	0	0	0	0	0	0	0	0	0	0	0	0	0	0	0	0	0	0	0	0	0	0	0	0	0	0	0	0	0	0	0	0	0
'cardiolipin hydrolase (periplasm, n-C16:1)'	0	0	0	0	0	0	0	0	0	0	0	0	0	0	0	0	0	0	0	0	0	0	0	0	0	0	0	0	0	0	0	0	0	0	0	0	0	0	0	0	0	0	0	0	0
'cardiolipin hydrolase (periplasm, n-C18:0)'	0	0	0	0	0	0	0	0	0	0	0	0	0	0	0	0	0	0	0	0	0	0	0	0	0	0	0	0	0	0	0	0	0	0	0	0	0	0	0	0	0	0	0	0	0
'cardiolipin hydrolase (periplasm, n-C18:1)'	0	0	0	0	0	0	0	0	0	0	0	0	0	0	0	0	0	0	0	0	0	0	0	0	0	0	0	0	0	0	0	0	0	0	0	0	0	0	0	0	0	0	0	0	0
'cardiolipin synthase (periplasmic, n-C12:0)'	0	0	0	0	0	0	0	0	0	0	0	0	0	0	0	0	0	0	0	0	0	0	0	0	0	0	0	0	0	0	0	0	0	0	0	0	0	0	0	0	0	0	0	0	0
'cardiolipin synthase (periplasmic, n-C14:0)'	0	0	0	0	0	0	0	0	0	0	0	0	0	0	0	0	0	0	0	0	0	0	0	0	0	0	0	0	0	0	0	0	0	0	0	0	0	0	0	0	0	0	0	0	0
'cardiolipin synthase (periplasmic, n-C14:1)'	0	0	0	0	0	0	0	0	0	0	0	0	0	0	0	0	0	0	0	0	0	0	0	0	0	0	0	0	0	0	0	0	0	0	0	0	0	0	0	0	0	0	0	0	0
'cardiolipin synthase (periplasmic, n-C16:0)'	0.00335177	0.00319356	0.00295501	0.0029402	0.00295504	0.00305456	0.00308154	0.00310394	0.00315438	0.00320613	0.0031857	0.00310457	0.00297723	0.00287244	0.00277269	0.0026418	0.00245334	0.00222485	0.00198187	0.00176991	0.00165918	0.00161255	0.00154074	0.00146644	0.00146465	0.00141957	0.00137066	0.00132574	0.00128393	0.00124647	0.00120594	0.00115257	0.00109479	0.00104381	0.00104348	0.000964743	0.000902027	0.000844706	0.00078691	0.000736837	0.000674994	0.000630961	0.000567817	0.000530828	0.000464003
'cardiolipin synthase (periplasmic, n-C16:1)'	0.00260719	0.00248412	0.00229857	0.00228704	0.00229858	0.002376	0.00239698	0.00241441	0.00245364	0.0024939	0.00247801	0.0024149	0.00231585	0.00223434	0.00215674	0.00205493	0.00190834	0.00173061	0.0015416	0.00137673	0.0012906	0.00125433	0.00119847	0.00114068	0.00113928	0.00110422	0.00106617	0.00103123	0.000998707	0.000969571	0.000938046	0.000896527	0.000851582	0.000811933	0.000811677	0.000750428	0.000701644	0.000657057	0.0006121	0.000573151	0.000525047	0.000490795	0.000441678	0.000412906	0.000360926
'cardiolipin synthase (periplasmic, n-C18:0)'	0	0	0	0	0	0	0	0	0	0	0	0	0	0	0	0	0	0	0	0	0	0	0	0	0	0	0	0	0	0	0	0	0	0	0	0	0	0	0	0	0	0	0	0	0
'cardiolipin synthase (periplasmic, n-C18:1)'	0.00134344	0.00128003	0.00118441	0.00117848	0.00118442	0.00122432	0.00123513	0.00124411	0.00126432	0.00128506	0.00127688	0.00124436	0.00119332	0.00115132	0.00111133	0.00105887	0.000983335	0.000891756	0.000794362	0.000709408	0.000665024	0.000646334	0.000617554	0.000587772	0.000587053	0.000568986	0.000549381	0.000531376	0.000514618	0.000499604	0.00048336	0.000461966	0.000438807	0.000418376	0.000418244	0.000386684	0.000361546	0.000338571	0.000315405	0.000295335	0.000270548	0.000252899	0.00022759	0.000212764	0.00018598
'chloride transport out via proton antiport (2:1) (periplasm)'	0.00281895	0.00268589	0.00248526	0.0024728	0.00248528	0.00256899	0.00259167	0.00261052	0.00265293	0.00269646	0.00267928	0.00261104	0.00250395	0.00241582	0.00233192	0.00222184	0.00206334	0.00187118	0.00166681	0.00148855	0.00139542	0.00135621	0.00129582	0.00123333	0.00123182	0.00119391	0.00115277	0.00111499	0.00107982	0.00104832	0.00101424	0.000969345	0.00092075	0.00087788	0.000877604	0.00081138	0.000758634	0.000710425	0.000661817	0.000619704	0.000567692	0.000530658	0.000477553	0.000446443	0.000390242
'chloride (Cl-1) transport via diffusion (extracellular to periplasm)'	0.0056379	0.00537178	0.00497053	0.00494561	0.00497056	0.00513798	0.00518335	0.00522103	0.00530587	0.00539291	0.00535855	0.00522208	0.00500789	0.00483164	0.00466384	0.00444367	0.00412667	0.00374235	0.00333363	0.00297711	0.00279085	0.00271241	0.00259163	0.00246665	0.00246363	0.00238781	0.00230554	0.00222998	0.00215965	0.00209664	0.00202847	0.00193869	0.0018415	0.00175576	0.00175521	0.00162276	0.00151727	0.00142085	0.00132363	0.00123941	0.00113538	0.00106132	0.000955106	0.000892887	0.000780484
'CMP nucleosidase'	0	0	0	0	0	0	0	0	0	0	0	0	0	0	0	0	0	0	0	0	0	0	0	0	0	0	0	0	0	0	0	0	0	0	0	0	0	0	0	0	0	0	0	0	0
'CMP transport via diffusion (extracellular to periplasm)'	0	0	0	0	0	0	0	0	0	0	0	0	0	0	0	0	0	0	0	0	0	0	0	0	0	0	0	0	0	0	0	0	0	0	0	0	0	0	0	0	0	0	0	0	0
'Chloramphenicol transport via diffusion (extracellular to periplasm)'	0	0	0	0	0	0	0	0	0	0	0	0	0	0	0	0	0	0	0	0	0	0	0	0	0	0	0	0	0	0	0	0	0	0	0	0	0	0	0	0	0	0	0	0	0
'Chloramphenicol transport via TolC system'	0	0	0	0	0	0	0	0	0	0	0	0	0	0	0	0	0	0	0	0	0	0	0	0	0	0	0	0	0	0	0	0	0	0	0	0	0	0	0	0	0	0	0	0	0
'CO2 transport via diffusion (extracellular to periplasm)'	-23.2851	-21.0227	-20.5709	-19.3198	-17.9922	-17.4449	-16.9016	-16.6187	-16.2456	-16.3203	-16.4625	-16.1633	-15.5533	-15.1848	-14.8221	-14.1969	-13.2051	-12.1044	-10.7111	-9.58279	-8.90898	-8.75786	-8.71526	-8.4776	-8.60449	-8.48888	-8.33836	-8.20955	-8.09467	-7.96707	-7.8129	-7.5772	-7.28197	-6.97841	-6.9575	-6.4436	-6.05492	-5.70152	-5.34649	-5.02681	-4.656	-4.38112	-3.98386	-3.88878	-3.5018
'CO2 transporter via diffusion (periplasm)'	-23.2826	-21.0203	-20.5687	-19.3176	-17.99	-17.4425	-16.9016	-16.6187	-15.963	-16.0151	-16.1441	-15.8815	-15.3044	-14.9608	-14.6168	-14.0105	-13.0444	-12.0236	-10.5899	-9.48068	-8.81855	-8.6765	-8.63804	-8.40388	-8.52853	-8.41348	-8.2691	-8.15292	-8.04775	-7.93053	-7.78592	-7.56072	-7.26962	-6.96966	-6.95111	-6.44233	-6.05372	-5.6995	-5.34326	-5.02275	-4.65084	-4.37587	-3.98212	-3.88878	-3.5018
'Cobalt (Co+2) ABC transporter (periplasm)'	0	0	0	0	0	0	0	0	0	0	0	0	0	0	0	0	0	0	0	0	0	0	0	0	0	0	0	0	0	0	0	0	0	0	0	0	0	0	0	0	0	0	0	0	0
'cobalt (Co+2) transport out via proton antiport (periplasm)'	0	0	0	0	0	0	0	0	0	0	0	0	0	0	0	0	0	0	0	0	0	0	0	0	0	0	0	0	0	0	0	0	0	0	0	0	0	0	0	0	0	0	0	0	0
'cobalt (Co+2) transport via diffusion (extracellular to periplasm)'	2.73242e-05	2.60345e-05	2.40898e-05	2.3969e-05	2.409e-05	2.49013e-05	2.51212e-05	2.53039e-05	2.5715e-05	2.61369e-05	2.59704e-05	2.5309e-05	2.42709e-05	2.34166e-05	2.26034e-05	2.15364e-05	2e-05	1.81374e-05	1.61565e-05	1.44286e-05	1.35259e-05	1.31458e-05	1.25604e-05	1.19547e-05	1.19401e-05	1.15726e-05	1.11738e-05	1.08077e-05	1.04668e-05	1.01614e-05	9.83105e-06	9.39592e-06	8.92488e-06	8.50934e-06	8.50666e-06	7.86475e-06	7.35348e-06	6.88619e-06	6.41502e-06	6.00682e-06	5.50267e-06	5.1437e-06	4.62894e-06	4.3274e-06	3.78264e-06
'cobalt transport in via permease (no H+)'	2.73242e-05	2.60345e-05	2.40898e-05	2.3969e-05	2.409e-05	2.49013e-05	2.51212e-05	2.53039e-05	2.5715e-05	2.61369e-05	2.59704e-05	2.5309e-05	2.42709e-05	2.34166e-05	2.26034e-05	2.15364e-05	2e-05	1.81374e-05	1.61565e-05	1.44286e-05	1.35259e-05	1.31458e-05	1.25604e-05	1.19547e-05	1.19401e-05	1.15726e-05	1.11738e-05	1.08077e-05	1.04668e-05	1.01614e-05	9.83105e-06	9.39592e-06	8.92488e-06	8.50934e-06	8.50666e-06	7.86475e-06	7.35348e-06	6.88619e-06	6.41502e-06	6.00682e-06	5.50267e-06	5.1437e-06	4.62894e-06	4.3274e-06	3.78264e-06
'Lipid A core kinase (periplasm)'	0	0	0	0	0	0	0	0	0	0	0	0	0	0	0	0	0	0	0	0	0	0	0	0	0	0	0	0	0	0	0	0	0	0	0	0	0	0	0	0	0	0	0	0	0
'core oligosaccharide lipid A diphosphate transport via ABC system (periplasm to extracellular)'	0	0	0	0	0	0	0	0	0	0	0	0	0	0	0	0	0	0	0	0	0	0	0	0	0	0	0	0	0	0	0	0	0	0	0	0	0	0	0	0	0	0	0	0	0
'core oligosaccharide lipid A transport via ABC system (periplasm)'	0.00928	0.0220713	0.00818149	0.00814048	0.00818155	0.00845712	0.0085318	0.00576048	0	0	0.00844711	0.00859556	0.008243	0.00795288	0.00767669	0.00731429	0.00679251	0.00615992	0.00548715	0.00490032	0.00459374	0.00446463	0.00426583	0.00406011	0.00405514	0.00393034	0.00379492	0.00367055	0.00355479	0.00345108	0.00333887	0.00319109	0.00303111	0.00288999	0.00288907	0.00267107	0.00249743	0.00233872	0.0021787	0.00204007	0.00186884	0.00174693	0.00157211	0.00146969	0.00128468
'core oligosaccharide lipid A transport via ABC system (periplasm to extracellular)'	0.00928	0.0220713	0.00818149	0.00814048	0.00818155	0.00845712	0.0085318	0.00576048	0	0	0.00844711	0.00859556	0.008243	0.00795288	0.00767669	0.00731429	0.00679251	0.00615992	0.00548715	0.00490032	0.00459374	0.00446463	0.00426583	0.00406011	0.00405514	0.00393034	0.00379492	0.00367055	0.00355479	0.00345108	0.00333887	0.00319109	0.00303111	0.00288999	0.00288907	0.00267107	0.00249743	0.00233872	0.0021787	0.00204007	0.00186884	0.00174693	0.00157211	0.00146969	0.00128468
'coprogen(Fe(III)) reductase'	0	0	0	0	0	0	0	0	0	0	0	0	0	0	0	0	0	0	0	0	0	0	0	0	0	0	0	0	0	0	0	0	0	0	0	0	0	0	0	0	0	0	0	0	0
'coprogen(Fe(III)) reductase'	0	0	0	0	0	0	0	0	0	0	0	0	0	0	0	0	0	0	0	0	0	0	0	0	0	0	0	0	0	0	0	0	0	0	0	0	0	0	0	0	0	0	0	0	0
'coprogen(Fe(III)) reductase'	0	0	0	0	0	0	0	0	0	0	0	0	0	0	0	0	0	0	0	0	0	0	0	0	0	0	0	0	0	0	0	0	0	0	0	0	0	0	0	0	0	0	0	0	0
'coprogen unloaded secretion (extracellular)'	0	0	0	0	0	0	0	0	0	0	0	0	0	0	0	0	0	0	0	0	0	0	0	0	0	0	0	0	0	0	0	0	0	0	0	0	0	0	0	0	0	0	0	0	0
'coprogen unloaded secretion'	0	0	0	0	0	0	0	0	0	0	0	0	0	0	0	0	0	0	0	0	0	0	0	0	0	0	0	0	0	0	0	0	0	0	0	0	0	0	0	0	0	0	0	0	0
'coprogen transport via ABC system (periplasm)'	0	0	0	0	0	0	0	0	0	0	0	0	0	0	0	0	0	0	0	0	0	0	0	0	0	0	0	0	0	0	0	0	0	0	0	0	0	0	0	0	0	0	0	0	0
'coprogen Fe-loading reaction (spontaneaous)'	0	0	0	0	0	0	0	0	0	0	0	0	0	0	0	0	0	0	0	0	0	0	0	0	0	0	0	0	0	0	0	0	0	0	0	0	0	0	0	0	0	0	0	0	0
'Coprogen transport via ton system (extracellular)'	0	0	0	0	0	0	0	0	0	0	0	0	0	0	0	0	0	0	0	0	0	0	0	0	0	0	0	0	0	0	0	0	0	0	0	0	0	0	0	0	0	0	0	0	0
'6-carboxy-5,6,7,8-tetrahydropterin synthase'	0	0	0	0	0	0	0	0	0	0	0	0	0	0	0	0	0	0	0	0	0	0	0	0	0	0	0	0	0	0	0	0	0	0	0	0	0	0	0	0	0	0	0	0	0
'cyclic pyranopterin monophosphate synthase'	0.000280073	0.000266853	0.00024692	0.000245682	0.000246922	0.000255239	0.000257493	0.000259365	0.000263579	0.000267903	0.000266196	0.000259417	0.000248777	0.000240021	0.000231685	0.000220748	0.000205	0.000185908	0.000165604	0.000147893	0.000138641	0.000134744	0.000128744	0.000122536	0.000122386	0.000118619	0.000114532	0.000110778	0.000107285	0.000104155	0.000100768	9.63081e-05	9.148e-05	8.72208e-05	8.71933e-05	8.06137e-05	7.53732e-05	7.05834e-05	6.5754e-05	6.15699e-05	5.64024e-05	5.27229e-05	4.74467e-05	4.43559e-05	3.8772e-05
'coproporphyrinogen oxidase (O2 required)'	0.000507775	0.000483807	0.000447668	0.000445424	0.000447672	0.00046275	0.000466836	0.00047023	0.000477871	0.000485711	0.000482616	0.000470325	0.000451034	0.000435159	0.000420047	0.000400218	0.000371667	0	0.000300242	0.000268132	0.000251356	0.000244292	0	0	0	0	0	0	0	0	0	0	0	0	0	0	0	0	0	0	0	0	8.60212e-05	8.04175e-05	7.0294e-05
'Oxygen Independent coproporphyrinogen-III oxidase'	0	0	0	0	0	0	0	0	0	0	0	0	0	0	0	0	0	0.000337053	0	0	0	0	0.000233414	0.000222158	0.000221886	0.000215057	0.000207647	0.000200842	0.000194508	0.000188833	0.000182694	0.000174607	0.000165854	0.000158132	0.000158082	0.000146153	0.000136652	0.000127968	0.000119213	0.000111627	0.000102258	9.55871e-05	0	0	0
'gamma-butyrobetainyl-CoA: carnitine CoA transferase'	0	0	0	0	0	0	0	0	0	0	0	0	0	0	0	0	0	0	0	0	0	0	0	0	0	0	0	0	0	0	0	0	0	0	0	0	0	0	0	0	0	0	0	0	0
'Carnitine-CoA Ligase'	0	0	0	0	0	0	0	0	0	0	0	0	0	0	0	0	0	0	0	0	0	0	0	0	0	0	0	0	0	0	0	0	0	0	0	0	0	0	0	0	0	0	0	0	0
'carnitine-CoA racemase'	0	0	0	0	0	0	0	0	0	0	0	0	0	0	0	0	0	0	0	0	0	0	0	0	0	0	0	0	0	0	0	0	0	0	0	0	0	0	0	0	0	0	0	0	0
'crotonobetainyl-CoA: carnitine CoA transferase'	0	0	0	0	0	0	0	0	0	0	0	0	0	0	0	0	0	0	0	0	0	0	0	0	0	0	0	0	0	0	0	0	0	0	0	0	0	0	0	0	0	0	0	0	0
'Carnityl-CoA dehydratse'	0	0	0	0	0	0	0	0	0	0	0	0	0	0	0	0	0	0	0	0	0	0	0	0	0	0	0	0	0	0	0	0	0	0	0	0	0	0	0	0	0	0	0	0	0
'D-Carnitine-CoA Ligase'	0	0	0	0	0	0	0	0	0	0	0	0	0	0	0	0	0	0	0	0	0	0	0	0	0	0	0	0	0	0	0	0	0	0	0	0	0	0	0	0	0	0	0	0	0
'D-carnitine transport via ABC system (periplasm)'	0	0	0	0	0	0	0	0	0	0	0	0	0	0	0	0	0	0	0	0	0	0	0	0	0	0	0	0	0	0	0	0	0	0	0	0	0	0	0	0	0	0	0	0	0
'D-carnitine outward transport (H+ antiport)'	0	0	0	0	0	0	0	0	0	0	0	0	0	0	0	0	0	0	0	0	0	0	0	0	0	0	0	0	0	0	0	0	0	0	0	0	0	0	0	0	0	0	0	0	0
'D-carnitine transport via diffusion (extracellular to periplasm)'	0	0	0	0	0	0	0	0	0	0	0	0	0	0	0	0	0	0	0	0	0	0	0	0	0	0	0	0	0	0	0	0	0	0	0	0	0	0	0	0	0	0	0	0	0
'L-carnitine transport via ABC system (periplasm)'	0	0	0	0	0	0	0	0	0	0	0	0	0	0	0	0	0	0	0	0	0	0	0	0	0	0	0	0	0	0	0	0	0	0	0	0	0	0	0	0	0	0	0	0	0
'L-carnitine outward transport (H+ antiport)'	0	0	0	0	0	0	0	0	0	0	0	0	0	0	0	0	0	0	0	0	0	0	0	0	0	0	0	0	0	0	0	0	0	0	0	0	0	0	0	0	0	0	0	0	0
'Carnitine/butyrobetaine antiporter (periplasm)'	0	0	0	0	0	0	0	0	0	0	0	0	0	0	0	0	0	0	0	0	0	0	0	0	0	0	0	0	0	0	0	0	0	0	0	0	0	0	0	0	0	0	0	0	0
'L-carnitine/D-carnitine antiporter (periplasm)'	0	0	0	0	0	0	0	0	0	0	0	0	0	0	0	0	0	0	0	0	0	0	0	0	0	0	0	0	0	0	0	0	0	0	0	0	0	0	0	0	0	0	0	0	0
'L-carnitine transport via diffusion (extracellular to periplasm)'	0	0	0	0	0	0	0	0	0	0	0	0	0	0	0	0	0	0	0	0	0	0	0	0	0	0	0	0	0	0	0	0	0	0	0	0	0	0	0	0	0	0	0	0	0
'citrate synthase'	1.05197	0.939914	0.661841	0	0	0.0438802	0.259153	0.361166	0.35536	0.473016	0.586593	0.769063	1.11034	1.53333	1.904	2.08899	2.14705	2.35577	1.88447	1.71138	1.52692	1.39469	1.56619	1.56789	1.63514	1.66577	1.6758	1.70094	1.73945	1.78212	1.81713	1.82488	1.7736	1.71234	1.72386	1.62752	1.55482	1.48488	1.41474	1.36189	1.28927	1.24361	1.17633	1.28772	1.16548
'Cytosine deaminase'	0	0	0	0	0	0	0	0	0	0	0	0	0	0	0	0	0	0	0	0	0	0	0	0	0	0	0	0	0	0	0	0	0	0	0	0	0	0	0	0	0	0	0	0	0
'cytosine transport in via proton symport (periplasm)'	0	0	0	0	0	0	0	0	0	0	0	0	0	0	0	0	0	0	0	0	0	0	0	0	0	0	0	0	0	0	0	0	0	0	0	0	0	0	0	0	0	0	0	0	0
'cytosine transport via diffusion (extracellular to periplasm)'	0	0	0	0	0	0	0	0	0	0	0	0	0	0	0	0	0	0	0	0	0	0	0	0	0	0	0	0	0	0	0	0	0	0	0	0	0	0	0	0	0	0	0	0	0
'Crotonobetaine-CoA Ligase'	0	0	0	0	0	0	0	0	0	0	0	0	0	0	0	0	0	0	0	0	0	0	0	0	0	0	0	0	0	0	0	0	0	0	0	0	0	0	0	0	0	0	0	0	0
'crotonobetaine transport via ABC system (periplasm)'	0	0	0	0	0	0	0	0	0	0	0	0	0	0	0	0	0	0	0	0	0	0	0	0	0	0	0	0	0	0	0	0	0	0	0	0	0	0	0	0	0	0	0	0	0
'cronobetaine outward transport (H+ antiport)'	0	0	0	0	0	0	0	0	0	0	0	0	0	0	0	0	0	0	0	0	0	0	0	0	0	0	0	0	0	0	0	0	0	0	0	0	0	0	0	0	0	0	0	0	0
'3-cis-2-trans-enoyl-CoA isomerase'	0	0	0	0	0	0	0	0	0	0	0	0	0	0	0	0	0	0	0	0	0	0	0	0	0	0	0	0	0	0	0	0	0	0	0	0	0	0	0	0	0	0	0	0	0
'3-cis-2-trans-enoyl-CoA isomerase'	-0.107416	-0.102346	-0.094701	-0.0942262	-0.0947016	-0.0978913	-0.0987557	-0.0994737	-0.10109	-0.102748	-0.102094	-0.0994938	-0.0954129	-0.0920547	-0.0888578	-0.0846631	-0.0786235	-0.0653373	-0.0635139	-0.0567214	-0.0531726	-0.0516782	-0.0493771	-0.0469959	-0.0469384	-0.0454938	-0.0439262	-0.0424867	-0.0411467	-0.0399463	-0.0386475	-0.0369369	-0.0350852	-0.0334516	-0.0334411	-0.0309176	-0.0289078	-0.0270708	-0.0252185	-0.0236138	-0.0216319	-0.0202207	-0.0181972	-0.0170117	-0.0148702
'3-cis-2-trans-enoyl-CoA isomerase'	-0.0553612	-0.052748	-0.0488079	-0.0485632	-0.0488083	-0.0504522	-0.0508977	-0.0512677	-0.0521008	-0.0529555	-0.0526182	-0.0512781	-0.0491748	-0.0474441	-0.0457964	-0.0436345	-0.0405217	-0.0367479	-0.0327344	-0.0292336	-0.0274046	-0.0266344	-0.0254485	-0.0242212	-0.0241916	-0.023447	-0.0226391	-0.0218972	-0.0212066	-0.0205879	-0.0199185	-0.0190369	-0.0180826	-0.0172406	-0.0172352	-0.0159346	-0.0148988	-0.013952	-0.0129974	-0.0121703	-0.0111489	-0.0104216	-0.00937863	-0.00876767	-0.00766393
'CTP synthase (glutamine)'	0.176945	0.164707	0.148809	0.144485	0.141619	0.142672	0.140183	0.141202	0.139658	0.138048	0.137169	0.129898	0.12457	0.120186	0.112638	0.107321	0.0996649	0.090383	0.0805117	0.0719013	0.0674028	0.0674705	0.0644662	0.0613573	0.0630643	0.0611234	0.0590173	0.0570832	0.0552829	0.0536701	0.051925	0.0496268	0.0471389	0.0449441	0.04493	0.0415396	0.0388392	0.036371	0.0338825	0.0317265	0.0290637	0.0271677	0.0244489	0.0228562	0.0199789
'Cuprous Oxidase (Cu+1)'	0	0	0	0	0	0	0	0	0	0	0	0	0	0	0	0	0	0	0	0	0	0	0	0	0	0	0	0	0	0	0	0	0	0	0	0	0	0	0	0	0	0	0	0	0
'Copper (Cu +1) ABC transporter (periplasm)'	0	0	0	0	0	0	0	0	0	0	0	0	0	0	0	0	0	0	0	0	0	0	0	0	0	0	0	0	0	0	0	0	0	0	0	0	0	0	0	0	0	0	0	0	0
'Copper (Cu+2) ABC transporter (periplasm)'	0	0	0	0	0	0	0	0	0	0	0	0	0	0	0	0	0	0	0	0	0	0	0	0	0	0	0	0	0	0	0	0	0	0	0	0	0	0	0	0	0	0	0	0	0
'copper (Cu+2) transport via diffusion (extracellular to periplasm)'	0.000767356	0.000731134	0.000676521	0.00067313	0.000676526	0.000699312	0.000705488	0.000710617	0.000722164	0.000734011	0.000729335	0.00071076	0.000681607	0.000657618	0.000634779	0.000604813	0.000561668	0.000509359	0.000453729	0.000405204	0.000379853	0.000369177	0.000352738	0.000335728	0.000335317	0.000324997	0.000313799	0.000303515	0.000293943	0.000285367	0.000276089	0.000263869	0.00025064	0.000238971	0.000238895	0.000220868	0.00020651	0.000193387	0.000180155	0.000168692	0.000154533	0.000144452	0.000129996	0.000121528	0.000106229
'copper transport in via permease (no H+)'	0.000767356	0.000731134	0.000676521	0.00067313	0.000676526	0.000699312	0.000705488	0.000710617	0.000722164	0.000734011	0.000729335	0.00071076	0.000681607	0.000657618	0.000634779	0.000604813	0.000561668	0.000509359	0.000453729	0.000405204	0.000379853	0.000369177	0.000352738	0.000335728	0.000335317	0.000324997	0.000313799	0.000303515	0.000293943	0.000285367	0.000276089	0.000263869	0.00025064	0.000238971	0.000238895	0.000220868	0.00020651	0.000193387	0.000180155	0.000168692	0.000154533	0.000144452	0.000129996	0.000121528	0.000106229
'copper transport out via proton antiport'	0	0	0	0	0	0	0	0	0	0	0	0	0	0	0	0	0	0	0	0	0	0	0	0	0	0	0	0	0	0	0	0	0	0	0	0	0	0	0	0	0	0	0	0	0
'copper (Cu+1) transport via diffusion (extracellular to periplasm)'	0	0	0	0	0	0	0	0	0	0	0	0	0	0	0	0	0	0	0	0	0	0	0	0	0	0	0	0	0	0	0	0	0	0	0	0	0	0	0	0	0	0	0	0	0
'Cyanide sulfurtransferase'	0	0	0	0	0	0	0	0	0	0	0	0	0	0	0	0	0	0	0	0	0	0	0	0	0	0	0	0	0	0	0	0	0	0	0	0	0	0	0	0	0	0	0	0	0
'Cyanide sulfurtransferase (periplasmic)'	0	0	0	0	0	0	0	0	0	0	0	0	0	0	0	0	0	0	0	0	0	0	0	0	0	0	0	0	0	0	0	0	0	0	0	0	0	0	0	0	0	0	0	0	0
'Cyanide transport via diffusion (extracellular to periplasm)'	0	0	0	0	0	0	0	0	0	0	0	0	0	0	0	0	0	0	0	0	0	0	0	0	0	0	0	0	0	0	0	0	0	0	0	0	0	0	0	0	0	0	0	0	0
'Cyanate aminohydrolase'	0	0	0	0	0	0	0	0	0	0	0	0	0	0	0	0	0	0	0	0	0	0	0	0	0	0	0	0	0	0	0	0	0	0	0	0	0	0	0	0	0	0	0	0	0
'Cyanate transport via proton symport (periplasm)'	0	0	0	0	0	0	0	0	0	0	0	0	0	0	0	0	0	0	0	0	0	0	0	0	0	0	0	0	0	0	0	0	0	0	0	0	0	0	0	0	0	0	0	0	0
'Cyanate transport via diffusion (extracellular to periplasm)'	0	0	0	0	0	0	0	0	0	0	0	0	0	0	0	0	0	0	0	0	0	0	0	0	0	0	0	0	0	0	0	0	0	0	0	0	0	0	0	0	0	0	0	0	0
'D-cysteine desulfhydrase'	0	0	0	0	0	0	0	0	0	0	0	0	0	0	0	0	0	0	0	0	0	0	0	0	0	0	0	0	0	0	0	0	0	0	0	0	0	0	0	0	0	0	0	0	0
'Cysteine Desulfhydrase'	0	0	0	0	0	0	0	0	0	0	0	0	0	0	0	0	0	0	0	0	0	0	0	0	0	0	0	0	0	0	0	0	0	0	0	0	0	0	0	0	0	0	0	0	0
'D-cysteine uptake via ABC system (periplasm)'	0	0	0	0	0	0	0	0	0	0	0	0	0	0	0	0	0	0	0	0	0	0	0	0	0	0	0	0	0	0	0	0	0	0	0	0	0	0	0	0	0	0	0	0	0
'D-cysteine transport via diffusion (extracellular to periplasm)'	0	0	0	0	0	0	0	0	0	0	0	0	0	0	0	0	0	0	0	0	0	0	0	0	0	0	0	0	0	0	0	0	0	0	0	0	0	0	0	0	0	0	0	0	0
'cysteine synthase'	0.10119	0.0964132	0.0892115	0.0887642	0.0892132	0.092218	0.0930323	0.112345	0.128806	0.142294	0.15008	0.150492	0.145119	0.141567	0.137407	0.131626	0.122848	0.17447	0.0996275	0.0891166	0.0828042	0.0804233	0.0765825	0.0728461	0.0729176	0.0710251	0.0691086	0.0675399	0.066262	0.0653292	0.0643401	0.0627349	0.0609235	0.0595033	0.0610275	0.0579786	0.0557855	0.0538294	0.051732	0.0500235	0.0473658	0.0458006	0.0425287	0.0400948	0.036355
'L-cysteine sulfinic acid desulfurase'	0	0	0	0	0	0	0	0	0	0	0	0	0	0	0	0	0	0	0	0	0	0	0	0	0	0	0	0	0	0	0	0	0	0	0	0	0	0	0	0	0	0	0	0	0
'cystathionine b-lyase'	0	0	0	0	0	0	0	0.0186363	0.033574	0.0454997	0.053904	0.0567675	0.0552517	0.0548749	0.0537258	0.0519106	0.048877	0.106803	0.0400249	0.0359675	0.0330613	0.0321507	0.0305226	0.02906	0.0292298	0.0287194	0.0282892	0.0280806	0.0280627	0.0282533	0.0284726	0.0284544	0.0283541	0.0284382	0.0299728	0.0292673	0.0289406	0.0286903	0.0283127	0.0280943	0.0272771	0.0270224	0.0256297	0.0242967	0.0225457
'Cysteinyl-tRNA synthetase'	0	0	0	0	0	0	0	0	0	0	0	0	0	0	0	0	0	0	0	0	0	0	0	0	0	0	0	0	0	0	0	0	0	0	0	0	0	0	0	0	0	0	0	0	0
'L-cysteine export via ABC system (cytoplasm to periplasm)'	0	0	0	0	0	0	0	0	0	0	0	0	0	0	0	0	0	0	0	0	0	0	0	0	0	0	0	0	0	0	0	0	0	0	0	0	0	0	0	0	0	0	0	0	0
'L-cysteine uptake via ABC system (periplasm)'	0.00278254	0.00265119	0.00245316	0.00244086	0.00245213	0.00253472	0.00255711	0.0025757	0.00261755	0.00266049	0.00264637	0.00258194	0.0024894	0.00241473	0.00233087	0.00223719	0.00213584	0.00152063	0.00187855	0.00175699	0.00172823	0.00175196	0.00173714	0.00170596	0.00174859	0.00173241	0.00170128	0.00166788	0.00163075	0.00159218	0.00154333	0.00147428	0.00139284	0.00131555	0.00131564	0.00121636	0.00113729	0.00106501	0.000992145	0.000929012	0.000851041	0.000795522	0.00071591	0.000669274	0.000585021
'L-cysteine transport via diffusion (extracellular to periplasm)'	0.00278254	0.00265119	0.00245316	0.00244086	0.00245213	0.00253472	0.00255711	0.0025757	0.00261755	0.00266049	0.00264637	0.00258194	0.0024894	0.00241473	0.00233087	0.00223719	0.00213584	0.00152063	0.00187855	0.00175699	0.00172823	0.00175196	0.00173714	0.00170596	0.00174859	0.00173241	0.00170128	0.00166788	0.00163075	0.00159218	0.00154333	0.00147428	0.00139284	0.00131555	0.00131564	0.00121636	0.00113729	0.00106501	0.000992145	0.000929012	0.000851041	0.000795522	0.00071591	0.000669274	0.000585021
'L-cysteine export via facilitated transport'	0	0	0	0	0	0	0	0	0	0	0	0	0	0	0	0	0	0	0	0	0	0	0	0	0	0	0	0	0	0	0	0	0	0	0	0	0	0	0	0	0	0	0	0	0
'cytochrome oxidase bd (menaquinol-8: 2 protons) (periplasm)'	0	0	0	0	0	0	0	0	0	0	0	0	0	0	0	0	0	0	0	0	0	0	0	0	0	0	0	0	0	0	0	0	0	0	0	0	0	0	0	0	0	0	0	0	0
'cytochrome oxidase bd (ubiquinol-8: 2 protons) (periplasm)'	0	0	0	0	0	0	0	0	0	0	0	0	0	0	0	0	0	0	0	0	0	0	0	0	0	0	0	0	0	0	0	0	0	0	0	0	0	0	0	0	0	0	0	0	0
'cytochrome oxidase bo3 (ubiquinol-8: 4 protons) (periplasm)'	32.2327	30.448	29.0982	29.0446	28.6407	28.825	28.5477	28.5926	28.8988	29.2961	29.2411	28.7059	27.9886	27.6757	27.3851	26.5586	25.1514	25.748	20.8436	18.8182	17.6702	17.2141	16.9588	16.5101	16.7594	16.5482	16.3011	16.1443	16.0018	15.8378	15.5679	15.1425	14.5327	13.9157	13.859	12.8496	12.036	11.291	10.5387	9.90655	9.15858	8.63123	7.96039	7.84957	7.16859
'cytidine deaminase'	0	0	0	0	0	0	0	0	0	0	0	0	0	0	0	0	0	0	0	0	0	0	0	0	0	0	0	0	0	0	0	0	0	0	0	0	0	0	0	0	0	0	0	0	0
'Cytidine hydrolase'	0	0	0	0	0	0	0	0	0	0	0	0	0	0	0	0	0	0	0	0	0	0	0	0	0	0	0	0	0	0	0	0	0	0	0	0	0	0	0	0	0	0	0	0	0
'cytidine kinase (GTP)'	0	0.00388568	0.00719087	0.0107322	0.0143818	0.0185828	0.0224963	0.0226598	0.026866	0.0312077	0.0310089	0.0339966	0.0326022	0.0314547	0.0337359	0.0321433	0.0298503	0.0270703	0.0241138	0.0215349	0.0201876	0.0176582	0.0168719	0.0160583	0.0142566	0.0138178	0.0133417	0.0129045	0.0124975	0.0121329	0.0117384	0.0112188	0.0106564	0.0101602	0.010157	0.0093906	0.00878013	0.00822218	0.00765961	0.00717221	0.00657025	0.00614163	0.00552701	0.00516696	0.00451651
'cytidine transport in via proton symport (periplasm)'	0	0.00388568	0.00719087	0.0107322	0.0143818	0.0185828	0	0	0.026866	0.0312077	0	0.0339966	0.0326022	0.0314547	0	0.0321433	0.0298503	0.0270703	0	0.0215349	0.0201876	0.0176582	0	0.0160583	0.0142566	0	0.0133417	0.0129045	0.0124975	0.0121329	0.0117384	0.0112188	0.0106564	0	0.010157	0.0093906	0.00878013	0.00822218	0.00765961	0.00717221	0.00657025	0.00614163	0.00552701	0	0.00451651
'cytidine transport in via proton symport, reversible (periplasm)'	0	0	0	0	0	0	0.0224963	0.0226598	0	0	0.0310089	0	0	0	0.0337359	0	0	0	0.0241138	0	0	0	0.0168719	0	0	0.0138178	0	0	0	0	0	0	0	0.0101602	0	0	0	0	0	0	0	0	0	0.00516696	0
'cytidine transport via diffusion (extracellular to periplasm)'	0	0.00388568	0.00719087	0.0107322	0.0143818	0.0185828	0.0224963	0.0226598	0.026866	0.0312077	0.0310089	0.0339966	0.0326022	0.0314547	0.0337359	0.0321433	0.0298503	0.0270703	0.0241138	0.0215349	0.0201876	0.0176582	0.0168719	0.0160583	0.0142566	0.0138178	0.0133417	0.0129045	0.0124975	0.0121329	0.0117384	0.0112188	0.0106564	0.0101602	0.010157	0.0093906	0.00878013	0.00822218	0.00765961	0.00717221	0.00657025	0.00614163	0.00552701	0.00516696	0.00451651
'cytidylate kinase (CMP)'	0.18648	0.221251	0.171597	0.174314	0.178789	0.188527	0.193941	0.186851	0.176163	0.182954	0.20713	0.206723	0.198244	0.191266	0.187998	0.179123	0.166345	0.150853	0.134377	0.120006	0.112498	0.107374	0.102593	0.0976456	0.095744	0.0927973	0.0895999	0.0866636	0.0839303	0.0814817	0.0788324	0.0753432	0.0715661	0.068234	0.0682125	0.0630652	0.0589655	0.0552184	0.0514403	0.048167	0.0441244	0.0412459	0.0371182	0.0347002	0.0303319
'cytidylate kinase (dCMP)'	0	0	0	0	0	0	0	0	0	0	0	0	0	0	0	0	0	0	0	0	0	0	0	0	0	0	0	0	0	0	0	0	0	0	0	0	0	0	0	0	0	0	0	0	0
'D-lactate transport via proton symport (periplasm)'	0	0	0	0	0	0	0	0	0	0	0	0	0	0	0	0	0	0	0	0	0	0	0	0	0	0	0	0	0	0	0	0	0	0	0	0	0	0	0	0	0	0	0	0	0
'D-lactate transport via diffusion (extracellular to periplasm)'	0	0	0	0	0	0	0	0	0	0	0	0	0	0	0	0	0	0	0	0	0	0	0	0	0	0	0	0	0	0	0	0	0	0	0	0	0	0	0	0	0	0	0	0	0
'D-Amino acid dehydrogenase'	0.0118153	0.0112575	0.0104167	0.0103644	0	0	0	0	0	0	0	0	0	0	0	0	0	0	0	0	0	0	0	0	0	0	0	0	0	0	0	0	0	0	0	0	0	0	0	0	0	0	0	0	0
'Deoxyadenosine deaminase'	0	0	0	0	0	0	0	0	0	0	0	0	0	0	0	0	0	0	0	0	0	0	0	0	0	0	0	0	0	0	0	0	0	0	0	0	0	0	0	0	0	0	0	0	0
'deoxyadenylate kinase'	0	0	0	0	0	0	0	0	0	0	0	0	0	0	0	0	0	0	0	0	0	0	0	0	0	0	0	0	0	0	0	0	0	0	0	0	0	0	0	0	0	0	0	0	0
'deoxyadenosine transport in via proton symport (periplasm)'	0	0	0	0	0	0	0	0	0	0	0	0	0	0	0	0	0	0	0	0	0	0	0	0	0	0	0	0	0	0	0	0	0	0	0	0	0	0	0	0	0	0	0	0	0
'deoxyadenosine transport via diffusion (extracellular to periplasm)'	0	0	0	0	0	0	0	0	0	0	0	0	0	0	0	0	0	0	0	0	0	0	0	0	0	0	0	0	0	0	0	0	0	0	0	0	0	0	0	0	0	0	0	0	0
'diacylglycerol kinase (n-C12:0)'	0	0	0	0	0	0	0	0	0	0	0	0	0	0	0	0	0	0	0	0	0	0	0	0	0	0	0	0	0	0	0	0	0	0	0	0	0	0	0	0	0	0	0	0	0
'diacylglycerol kinase (n-C14:0)'	0	0	0	0	0	0	0	0	0	0	0	0	0	0	0	0	0	0	0	0	0	0	0	0	0	0	0	0	0	0	0	0	0	0	0	0	0	0	0	0	0	0	0	0	0
'diacylglycerol kinase (n-C14:1)'	0	0	0	0	0	0	0	0	0	0	0	0	0	0	0	0	0	0	0	0	0	0	0	0	0	0	0	0	0	0	0	0	0	0	0	0	0	0	0	0	0	0	0	0	0
'diacylglycerol kinase (n-C16:0)'	0	0	0	0	0	0	0	0	0	0	0	0	0	0	0	0	0	0	0	0	0	0	0	0	0	0	0	0	0	0	0	0	0	0	0	0	0	0	0	0	0	0	0	0	0
'diacylglycerol kinase (n-C16:1)'	0	0	0	0	0	0	0	0	0	0	0	0	0	0	0	0	0	0	0	0	0	0	0	0	0	0	0	0	0	0	0	0	0	0	0	0	0	0	0	0	0	0	0	0	0
'diacylglycerol kinase (n-C18:0)'	0	0	0	0	0	0	0	0	0	0	0	0	0	0	0	0	0	0	0	0	0	0	0	0	0	0	0	0	0	0	0	0	0	0	0	0	0	0	0	0	0	0	0	0	0
'diacylglycerol kinase (n-C18:1)'	0	0	0	0	0	0	0	0	0	0	0	0	0	0	0	0	0	0	0	0	0	0	0	0	0	0	0	0	0	0	0	0	0	0	0	0	0	0	0	0	0	0	0	0	0
'D-alanine transport in via proton symport (periplasm)'	0.0276453	0.0263404	0.0243728	0.0242507	0.0298029	0.0513867	0.0744896	0.0997461	0.128416	0.159978	0.190179	0.219563	0.174087	0.136291	0.102687	0.0735683	0.0502882	0.030615	0.0175602	0.00917785	0.00453867	0.00243576	0.000439897	0	0	0	0	0	0	0	0	0	0	0	0	0	0	0	0	0	0	0	0	0	0
'D-Alanine transport via diffusion (extracellular to periplasm)'	0	0	0	0	0.00542984	0.0261927	0.0490732	0.0741449	0.102398	0.133534	0.163903	0.193957	0.14953	0.112599	0.0798182	0.0517789	0.0300532	0.0122644	0.00121389	-0.00542032	-0.00914616	-0.0108645	-0.0122681	-0.0134729	-0.0143535	-0.0156507	-0.0159509	-0.0162402	-0.0165144	-0.0167961	-0.0169886	-0.0169426	-0.0160933	-0.0159833	-0.0159782	-0.0147725	-0.0138122	-0.0129345	-0.0120495	-0.0112827	-0.0103358	-0.00966152	-0.00869465	-0.00812825	-0.00710501
'dAMP transport via diffusion (extracellular to periplasm)'	0	0	0	0	0	0	0	0	0	0	0	0	0	0	0	0	0	0	0	0	0	0	0	0	0	0	0	0	0	0	0	0	0	0	0	0	0	0	0	0	0	0	0	0	0
'2,3-diaminopropionate amonnia lyase'	0	0	0	0	0	0	0	0	0	0	0	0	0	0	0	0	0	0	0	0	0	0	0	0	0	0	0	0	0	0	0	0	0	0	0	0	0	0	0	0	0	0	0	0	0
'diaminopimelate decarboxylase'	0.31319	0.298407	0.276117	0.274733	0.276119	0.285419	0.287939	0.286959	0.219643	0.158383	0.113853	0.110954	0.100172	0.0873653	0.0767283	0.0683968	0.0591671	0.0462369	0.0347873	0.0231853	0.00808963	0.00603422	0.00637211	0.0093444	0.0125362	0.0166655	0.0141004	0.0064271	0	0	0	0	0	0	0	0	0	0	0	0	0	0	0	0	0
'diaminopimelate epimerase'	0	0.101014	0.219424	0.264257	0.26559	0.273412	0.274099	0.271278	0.203707	0.140388	0.0965876	0.0941277	0.0829416	0.0707409	0.0612159	0.0536168	0.0454414	0.035466	0.0263038	0.0175935	0.00409789	0.0030587	0.00525663	0.00910483	0.013118	0.0180253	0.0161817	0.00918347	0.00338923	0.00398915	0.00453552	0.00498093	0.00534498	0.00568131	0.00567952	0.0057918	0.00592098	0.00554472	0.00516534	0.00483666	0.00443072	0.00414168	0.0037272	0.0034844	0.00304576
'M-diaminopimelic acid ABC transport (periplasm)'	0.305126	0.189709	0.049584	0.00340245	0.00341961	0.00294566	0.00297167	0.00299327	0.00304191	0.00309182	0.00245769	0.0023951	0.00172265	0.00166202	0.00106953	0.00101904	0.000946347	0.000429106	0.000382241	0.000341362	0	0	0	0	0	0	0	0	0	0	0	0	0	0	0	0	0	0	0	0	0	0	0	0	0
'1,5-Diaminopentane transport via diffusion (extracellular to periplasm)'	0	0	0	0	0	0	0	0	0	0	0	0	0	0	0	0	0	0	0	0	0	0	0	0	0	0	0	0	0	0	0	0	0	0	0	0	0	0	0	0	0	0	0	0	0
'CDP-diacylglycerol synthetase (n-C12:0)'	0	0	0	0	0	0	0	0	0	0	0	0	0	0	0	0	0	0	0	0	0	0	0	0	0	0	0	0	0	0	0	0	0	0	0	0	0	0	0	0	0	0	0	0	0
'CDP-diacylglycerol synthetase (n-C14:0)'	0	0	0	0	0	0	0	0	0	0	0	0	0	0	0	0	0	0	0	0	0	0	0	0	0	0	0	0	0	0	0	0	0	0	0	0	0	0	0	0	0	0	0	0	0
'CDP-diacylglycerol synthetase (n-C14:1)'	0	0	0	0	0	0	0	0	0	0	0	0	0	0	0	0	0	0	0	0	0	0	0	0	0	0	0	0	0	0	0	0	0	0	0	0	0	0	0	0	0	0	0	0	0
'CDP-diacylglycerol synthetase (n-C16:0)'	0.0690518	0.0657923	0.0608779	0.0605727	0.0608783	0.0629288	0.0634845	0.063946	0.0649851	0.0660512	0.0656304	0.0639589	0.0613356	0.0591768	0.0571217	0.0544251	0.0505426	0.0458355	0.0408295	0.036463	0.0341817	0.033221	0.0317418	0.030211	0.030174	0.0292454	0.0282377	0.0273123	0.0264509	0.0256792	0.0248443	0.0237447	0.0225543	0.0215042	0.0214974	0.0198752	0.0185832	0.0174023	0.0162116	0.01518	0.0139059	0.0129988	0.0116979	0.0109359	0.00955919
'CDP-diacylglycerol synthetase (n-C16:1)'	0.0537081	0.0511729	0.0473505	0.0471131	0.0473508	0.0489456	0.0493779	0.0497368	0.0505451	0.0513742	0.0510469	0.0497469	0.0477065	0.0460274	0.0444289	0.0423315	0.0393117	0.0356506	0.031757	0.0283607	0.0265863	0.0258391	0.0246886	0.0234979	0.0234692	0.0227469	0.0219631	0.0212434	0.0205734	0.0199732	0.0193237	0.0184685	0.0175426	0.0167258	0.0167206	0.0154588	0.0144539	0.0135354	0.0126093	0.0118069	0.010816	0.0101104	0.00909858	0.00850587	0.00743509
'CDP-diacylglycerol synthetase (n-C18:0)'	0	0	0	0	0	0	0	0	0	0	0	0	0	0	0	0	0	0	0	0	0	0	0	0	0	0	0	0	0	0	0	0	0	0	0	0	0	0	0	0	0	0	0	0	0
'CDP-diacylglycerol synthetase (n-C18:1)'	0.0276806	0.026374	0.024404	0.0242816	0.0244041	0.0252261	0.0254489	0.0256339	0.0260504	0.0264778	0.0263091	0.025639	0.0245874	0.023722	0.0228982	0.0218172	0.0202609	0.0183739	0.0163672	0.0146168	0.0137023	0.0133172	0.0127242	0.0121106	0.0120958	0.0117235	0.0113196	0.0109486	0.0106033	0.010294	0.00995926	0.00951846	0.00904128	0.00862032	0.0086176	0.00796732	0.00744938	0.00697599	0.00649869	0.00608516	0.00557444	0.00521078	0.00468931	0.00438384	0.00383197
'dATP amine hydrolysis (spontaneous)'	0	0	0	0	0	0	0	0	0	0	0	0	0	0	0	0	0	0	0	0	0	0	0	0	0	0	0	0	0	0	0	0	0	0	0	0	0	0	0	0	0	0	0	0	0
'3,4-Dihydroxy-2-butanone-4-phosphate synthase'	0.00101555	0.000967614	0.000895337	0.000890848	0.000895343	0.0009255	0.000933672	0.00094046	0.000955742	0.000971421	0.000965232	0.00094065	0.000902068	0.000870319	0.000840094	0.000800435	0.000743335	0.000674107	0.000600484	0.000536264	0.000502713	0.000488585	0.000466829	0.000444316	0.000443772	0.000430114	0.000415294	0.000401685	0.000389016	0.000377667	0.000365387	0.000349215	0.000331708	0.000316264	0.000316164	0.000292307	0.000273304	0.000255937	0.000238425	0.000223254	0.000204516	0.000191174	0.000172042	0.000160835	0.000140588
'dethiobiotin synthase'	2.27702e-06	2.16954e-06	2.00748e-06	1.99742e-06	2.0075e-06	2.07511e-06	2.09344e-06	2.10866e-06	2.14292e-06	2.17807e-06	2.1642e-06	2.10908e-06	2.02257e-06	1.95139e-06	1.88362e-06	1.7947e-06	1.66667e-06	1.51145e-06	1.34638e-06	1.20239e-06	1.12716e-06	1.09548e-06	1.0467e-06	9.96224e-07	9.95005e-07	9.64382e-07	9.31153e-07	9.00638e-07	8.72233e-07	8.46787e-07	8.19254e-07	7.82993e-07	7.4374e-07	7.09112e-07	7.08888e-07	6.55396e-07	6.1279e-07	5.73849e-07	5.34585e-07	5.00568e-07	4.58556e-07	4.28642e-07	3.85745e-07	3.60617e-07	3.1522e-07
'diacetylchitobiose-6-phosphate hydrolase'	0	0	0	0	0	0	0	0	0	0	0	0	0	0	0	0	0	0	0	0	0	0	0	0	0	0	0	0	0	0	0	0	0	0	0	0	0	0	0	0	0	0	0	0	0
'Decanoate transport via diffusion (extracellular to periplasm)'	0	0	0	0	0	0	0	0	0	0	0	0	0	0	0	0	0	0	0	0	0	0	0	0	0	0	0	0	0	0	0	0	0	0	0	0	0	0	0	0	0	0	0	0	0
'dCMP transport via diffusion (extracellular to periplasm)'	0	0	0	0	0	0	0	0	0	0	0	0	0	0	0	0	0	0	0	0	0	0	0	0	0	0	0	0	0	0	0	0	0	0	0	0	0	0	0	0	0	0	0	0	0
'dCTP deaminase'	0	0	0	0	0	0	0	0	0	0	0	0	0	0	0	0	0	0	0	0	0	0	0	0	0	0	0	0	0	0	0	0	0	0	0	0	0	0	0	0	0	0	0	0	0
'deoxycytidine deaminase'	0	0	0	0	0	0	0	0	0	0	0	0	0	0	0	0	0	0	0	0	0	0	0	0	0	0	0	0	0	0	0	0	0	0	0	0	0	0	0	0	0	0	0	0	0
'deoxycytidine transport in via proton symport (periplasm)'	0	0	0	0	0	0	0	0	0	0	0	0	0	0	0	0	0	0	0	0	0	0	0	0	0	0	0	0	0	0	0	0	0	0	0	0	0	0	0	0	0	0	0	0	0
'deoxycytidine transport via diffusion (extracellular to periplasm)'	0	0	0	0	0	0	0	0	0	0	0	0	0	0	0	0	0	0	0	0	0	0	0	0	0	0	0	0	0	0	0	0	0	0	0	0	0	0	0	0	0	0	0	0	0
'Fatty acid (dodecanoate) transport via facilitated irreversible diffusion (extracellular to periplasm)'	0	0	0	0	0	0	0	0	0	0	0	0	0	0	0	0	0	0	0	0	0	0	0	0	0	0	0	0	0	0	0	0	0	0	0	0	0	0	0	0	0	0	0	0	0
'2-dehydro-3-deoxygalactonokinase'	0	0	0	0	0	0	0	0	0	0	0	0	0	0	0	0	0	0.059859	0	0	0	0	0	0	0	0	0	0	0	0	0	0	0	0	0	0	0	0	0	0	0	0	0	0	0
'2-dehydro-3-deoxy-D-gluconate transport via proton symport, reversible (periplasm)'	0	0	0	0	0	0	0	0	0	0	0	0	0	0	0	0	0	0.0204969	0	0	0	0	0	0	0	0	0	0	0	0	0	0	0	0	0	0	0	0	0	0	0	0	0	0	0
'2-dehydro-3-deoxy-D-gluconate transport via diffusion (extracellular to periplasm)'	0	0	0	0	0	0	0	0	0	0	0	0	0	0	0	0	0	0.0204969	0	0	0	0	0	0	0	0	0	0	0	0	0	0	0	0	0	0	0	0	0	0	0	0	0	0	0
'2-dehydro-3-deoxygluconokinase'	0	0	0	0	0	0	0	0	0	0	0	0	0	0	0	0	0	0.0614979	0	0	0	0	0	0	0	0	0	0	0	0	0	0	0	0	0	0	0	0	0	0	0	0	0	0	0
'3-deoxy-D-arabino-heptulosonate 7-phosphate synthetase'	0.607117	0.578459	0.522846	0.483265	0.435435	0.424283	0.388962	0.379171	0.373364	0.381086	0.379762	0.384473	0.387492	0.401917	0.416322	0.412996	0.413443	0.392474	0.373434	0.3466	0.328735	0.286943	0.253035	0.214931	0.191041	0.167195	0.138021	0.119348	0.0968458	0.0837669	0.0664059	0.0548374	0.0533905	0.0666547	0.0802229	0.0913864	0.0822196	0.0816761	0.0820626	0.0922505	0.101825	0.114377	0.126299	0.144699	0.146901
'2-dehydro-3-deoxy-6-phosphogalactonate aldolase'	0	0	0	0	0	0	0	0	0	0	0	0	0	0	0	0	0	0.059859	0	0	0	0	0	0	0	0	0	0	0	0	0	0	0	0	0	0	0	0	0	0	0	0	0	0	0
'deoxyguanylate kinase (dGMP:ATP)'	0	0	0	0	0	0	0	0	0	0	0	0	0	0	0	0	0	0	0	0	0	0	0	0	0	0	0	0	0	0	0	0	0	0	0	0	0	0	0	0	0	0	0	0	0
'dGMP transport via diffusion (extracellular to periplasm)'	0.016245	0.0212825	0.028644	0.0338443	0.0393858	0.0425629	0.0429388	0.0413705	0.0401317	0.0388477	0.0366702	0.0338554	0.0324668	0.0295839	0.0285565	0.0256079	0.0222948	0.0202184	0.0180103	0.0150119	0.0140726	0.0127002	0.0121347	0.0115495	0.0115354	0.0111803	0.00996472	0.00963816	0.00933418	0.00906187	0.00876723	0.00837918	0.00862238	0.00822092	0.00821833	0.00759818	0.00710424	0.00665278	0.00619759	0.00580322	0.00531616	0.00496936	0.00447205	0.00418073	0.00365443
'deoxyguanosine transport in via proton symport (periplasm)'	0.016245	0.0212825	0.028644	0.0338443	0.0393858	0.0425629	0.0429388	0.0413705	0.0401317	0.0388477	0.0366702	0.0338554	0.0324668	0.0295839	0.0285565	0.0256079	0.0222948	0.0202184	0.0180103	0.0150119	0.0140726	0.0127002	0.0121347	0.0115495	0.0115354	0.0111803	0.00996472	0.00963816	0.00933418	0.00906187	0.00876723	0.00837918	0.00862238	0.00822092	0.00821833	0.00759818	0.00710424	0.00665278	0.00619759	0.00580322	0.00531616	0.00496936	0.00447205	0.00418073	0.00365443
'deoxyguanosine transport via diffusion (extracellular to periplasm)'	0	0	0	0	0	0	0	0	0	0	0	0	0	0	0	0	0	0	0	0	0	0	0	0	0	0	0	0	0	0	0	0	0	0	0	0	0	0	0	0	0	0	0	0	0
'2,3-dehydroadipyl-CoA hydratase'	0	0	0	0	0	0	0	0	0	0	0	0	0	0	0	0	0	0	0	0	0	0	0	0	0	0	0	0	0	0	0	0	0	0	0	0	0	0	0	0	0	0	0	0	0
'dihydroxy-acid dehydratase (2,3-dihydroxy-3-methylbutanoate)'	0.751973	0.690141	0.595854	0.552857	0.518263	0.499816	0.470441	0.442534	0.420508	0.400367	0.373343	0.341437	0.30622	0.279144	0.256693	0.234948	0.21174	0.408694	0.166539	0.149365	0.142273	0.223436	0.292097	0.283597	0.290148	0.289145	0.288412	0.284224	0.27526	0.26723	0.258541	0.247098	0.23471	0.223782	0.223712	0.20683	0.193385	0.181096	0.168705	0.15797	0.144711	0.135271	0.0850691	0.0838197	0.077325
'Dihydroxy-acid dehydratase (2,3-dihydroxy-3-methylpentanoate)'	0.00541231	0.00515684	0.00477164	0.00474772	0.00477167	0.00493239	0.00497595	0.00501212	0.00509357	0.00517713	0.00514414	0.00501313	0.00366526	0.00353626	0.00341345	0.00325231	0.0030203	0.00273901	0.00243987	0.00217893	0.00204261	0.0019852	0.00189681	0	0	0	0	0	0	0	0	0	0	0	0	0	0	0.00174029	0.00549269	0.00899838	0.0124256	0.0159215	0.0185491	0.0216329	0.0229533
'Dihydroxyacetone phosphotransferase'	3.18475	3.56212	2.53726	2.65384	3.22651	3.71883	4.08161	4.17011	4.11511	4.36013	4.45322	4.41348	3.96332	3.51361	3.07563	2.71345	2.26185	1.20451	1.61586	1.39758	1.29882	1.33418	0.63804	0.663984	0.686085	0.669149	0.716564	0.61707	0.818257	0.796562	0.769307	0.704893	0.207419	0.208619	0.579625	0.246316	0.287253	0.413677	0.335633	0.295235	0.230086	0.153098	0.23083	0.0956838	0.0333293
'Dihydroxyacetone transport via diffusion (extracellular to periplasm)'	0	0	0	0	0	0	0	0	0	0	0	0	0	0	0	0	0	0	0	0	0	0	0	0	0	0	0	0	0	0	0	0	0	0	0	0	0	0	0	0	0	0	0	0	0
'Dihydroxyacetone transport via facilitated diffusion (periplasm)'	0	0	0	0	0	0	0	0	0	0	0	0	0	0	0	0	0	0	0	0	0	0	0	0	0	0	0	0	0	0	0	0	0	0	0	0	0	0	0	0	0	0	0	0	0
'2,3-dihydro-2,3-dihydroxybenzoate dehydrogenase'	0.363869	0.346693	0.307991	0.268225	0.218358	0.19924	0.160939	0.148659	0.123737	0.111874	0.0973563	0.0948769	0.0909854	0.10023	0.108764	0.10363	0.106868	0.0969155	0.0949188	0.0847676	0.0866538	0.0842185	0.087145	0.0829424	0.0828409	0.0864428	0.0834643	0.0864739	0.0837466	0.0867047	0.0838856	0.0851672	0.0808976	0.0816542	0.0816284	0.0796493	0.0588364	0.0477768	0.037688	0.0384828	0.0411028	0.0466239	0.0542607	0.0668277	0.0745003
'2,3-dihydroxybenzoate adenylate synthase'	0.363869	0.346693	0.307991	0.268225	0.218358	0.19924	0.160939	0.148659	0.123737	0.111874	0.0973563	0.0948769	0.0909854	0.10023	0.108764	0.10363	0.106868	0.0969155	0.0949188	0.0847676	0.0866538	0.0842185	0.087145	0.0829424	0.0828409	0.0864428	0.0834643	0.0864739	0.0837466	0.0867047	0.0838856	0.0851672	0.0808976	0.0816542	0.0816284	0.0796493	0.0588364	0.0477768	0.037688	0.0384828	0.0411028	0.0466239	0.0542607	0.0668277	0.0745003
'2,3-dihydroxybenzoylserine hydrolase'	0	0	0	0	0	0	0	0	0	0	0	0	0	0	0	0	0	0	0	0	0	0	0	0	0	0	0	0	0	0	0	0	0	0	0	0	0	0	0	0	0	0	0	0	0
'2,3-dihydroxycinnamate dehydrogenase'	0	0	0	0	0	0	0	0	0	0	0	0	0	0	0	0	0	0	0	0	0	0	0	0	0	0	0	0	0	0	0	0	0	0	0	0	0	0	0	0	0	0	0	0	0
'2,3-dihydroxycinnamate 1,2-dioxygenase'	0	0	0	0	0	0	0	0	0	0	0	0	0	0	0	0	0	0	0	0	0	0	0	0	0	0	0	0	0	0	0	0	0	0	0	0	0	0	0	0	0	0	0	0	0
'dihydrodipicolinate reductase (NADPH)'	0	0.101014	0.219424	0.264257	0.26559	0.273412	0.274099	0.271278	0.203707	0.140388	0.0965876	0.0941277	0.0829416	0.0707409	0.0612159	0.0536168	0.0454414	0.035466	0.0263038	0.0175935	0.00409789	0.0030587	0.00525663	0.00910483	0.013118	0.0180253	0.0161817	0.00918347	0.00338923	0.00398915	0.00453552	0.00498093	0.00534498	0.00568131	0.00567952	0.0057918	0.00592098	0.00554472	0.00516534	0.00483666	0.00443072	0.00414168	0.0037272	0.0034844	0.00304576
'dihydrodipicolinate synthase'	0	0.101014	0.219424	0.264257	0.26559	0.273412	0.274099	0.271278	0.203707	0.140388	0.0965876	0.0941277	0.0829416	0.0707409	0.0612159	0.0536168	0.0454414	0.035466	0.0263038	0.0175935	0.00409789	0.0030587	0.00525663	0.00910483	0.013118	0.0180253	0.0161817	0.00918347	0.00338923	0.00398915	0.00453552	0.00498093	0.00534498	0.00568131	0.00567952	0.0057918	0.00592098	0.00554472	0.00516534	0.00483666	0.00443072	0.00414168	0.0037272	0.0034844	0.00304576
'dihydrofolate reductase'	0.00101555	0.000967614	0.000895337	0.000890848	0.000895343	0.0009255	0.000933672	0.00094046	0.00206314	0.00322255	0.00432042	0.0053003	0.0061281	0.00692084	0.00862728	0.00914746	0.0102175	0.0108281	0.0103412	0.010478	0.0104049	0.0101125	0.00912131	0.00868143	0.00815661	0.00740722	0.00137768	0.00133253	0.000839761	0.000815261	0.000788754	0.000349215	0.000331708	0.000316264	0.000316164	0.00435658	0.00280668	0.00173868	0.0010672	0.00125797	0.00162633	0.00240627	0.00575362	0.0066833	0.00747092
'dihydrofolate synthase'	0.00101555	0.000967614	0.000895337	0.000890848	0.000895343	0.0009255	0.000933672	0.00094046	0.000955742	0.000971421	0.000965232	0.00094065	0.000902068	0.000870319	0.000840094	0.000800435	0.000743335	0.000674107	0.000600484	0.000536264	0.000502713	0.000488585	0.000466829	0.000444316	0.000443772	0.000430114	0.000415294	0.000401685	0.000389016	0.000377667	0.000365387	0.000349215	0.000331708	0.000316264	0.000316164	0.000292307	0.000273304	0.000255937	0.000238425	0.000223254	0.000204516	0.000191174	0.000172042	0.000160835	0.000140588
'Dihydromonapterin reductase'	0	0	0	0	0	0	0	0	0	0	0	0	0	0	0	0	0	0	0	0	0	0	0	0	0	0	0	0	0	0	0	0	0	0	0	0	0	0	0	0	0	0	0	0	0
'1,4-dihydroxy-2-naphthoate octaprenyltransferase'	0.000507775	0.000483807	0.000447668	0.000445424	0.000447672	0.00046275	0.000466836	0.00047023	0.000477871	0.000485711	0.000482616	0.000470325	0.000451034	0.000435159	0.000420047	0.000400218	0.000371667	0.000337053	0.000300242	0.000268132	0.000251356	0.000244292	0.000233414	0.000222158	0.000221886	0.000215057	0.000207647	0.000200842	0.000194508	0.000188833	0.000182694	0.000174607	0.000165854	0.000158132	0.000158082	0.000146153	0.000136652	0.000127968	0.000119213	0.000111627	0.000102258	9.55871e-05	8.60212e-05	8.04175e-05	7.0294e-05
'1,4-dihydroxy-2-napthoyl-CoA synthase'	0.000507775	0.000483807	0.000447668	0.000445424	0.000447672	0.00046275	0.000466836	0.00047023	0.000477871	0.000485711	0.000482616	0.000470325	0.000451034	0.000435159	0.000420047	0.000400218	0.000371667	0.000337053	0.000300242	0.000268132	0.000251356	0.000244292	0.000233414	0.000222158	0.000221886	0.000215057	0.000207647	0.000200842	0.000194508	0.000188833	0.000182694	0.000174607	0.000165854	0.000158132	0.000158082	0.000146153	0.000136652	0.000127968	0.000119213	0.000111627	0.000102258	9.55871e-05	8.60212e-05	8.04175e-05	7.0294e-05
'1,4-dihydroxy-2-napthoyl-CoA thioesterase'	0.000507775	0.000483807	0.000447668	0.000445424	0.000447672	0.00046275	0.000466836	0.00047023	0.000477871	0.000485711	0.000482616	0.000470325	0.000451034	0.000435159	0.000420047	0.000400218	0.000371667	0.000337053	0.000300242	0.000268132	0.000251356	0.000244292	0.000233414	0.000222158	0.000221886	0.000215057	0.000207647	0.000200842	0.000194508	0.000188833	0.000182694	0.000174607	0.000165854	0.000158132	0.000158082	0.000146153	0.000136652	0.000127968	0.000119213	0.000111627	0.000102258	9.55871e-05	8.60212e-05	8.04175e-05	7.0294e-05
'dihydroneopterin aldolase reversible'	0.00101555	0.000967614	0.000895337	0.000890848	0.000895343	0.0009255	0.000933672	0.00094046	0.000955742	0.000971421	0.000965232	0.00094065	0.000902068	0.000870319	0.000840094	0.000800435	0.000743335	0.000674107	0.000600484	0.000536264	0.000502713	0.000488585	0.000466829	0.000444316	0.000443772	0.000430114	0.000415294	0.000401685	0.000389016	0.000377667	0.000365387	0.000349215	0.000331708	0.000316264	0.000316164	0.000292307	0.000273304	0.000255937	0.000238425	0.000223254	0.000204516	0.000191174	0.000172042	0.000160835	0.000140588
'Dihydroneopterin epimerase'	0	0	0	0	0	0	0	0	0	0	0	0	0	0	0	0	0	0	0	0	0	0	0	0	0	0	0	0	0	0	0	0	0	0	0	0	0	0	0	0	0	0	0	0	0
'dihydoorotic acid dehydrogenase (quinone8)'	0.365742	0.344593	0.320543	0.328507	0.341105	0.35784	0.366291	0.37112	0.373801	0.373345	0.37146	0.352844	0.318438	0.292416	0.264321	0.237037	0.211012	0.0249479	0.159664	0.141109	0.134347	0.138056	0.138175	0.136534	0.141197	0.141215	0.133909	0.132745	0.131231	0.130434	0.12793	0.123007	0.118416	0.114406	0.11437	0.111193	0.103101	0.0956597	0.088562	0.0831853	0.0766775	0.0725614	0.068888	0.0657049	0.0590624
'dihydroorotic acid (menaquinone-8)'	0	0	0	0	0	0	0	0	0	0	0	0	0	0	0	0	0	0	0	0	0	0	0	0	0	0	0	0	0	0	0	0	0	0	0	0	0	0	0	0	0	0	0	0	0
'Fumarate dependent DHORD'	0	0	0	0	0	0	0	0	0	0	0	0	0	0	0	0	0	0	0	0	0	0	0	0	0	0	0	0	0	0	0	0	0	0	0	0	0	0	0	0	0	0	0	0	0
'dihydroorotase'	-0.365742	-0.344593	-0.320543	-0.328507	-0.341105	-0.35784	-0.366291	-0.37112	-0.373801	-0.373345	-0.37146	-0.352844	-0.318438	-0.292416	-0.264321	-0.237037	-0.211012	-0.0249479	-0.159664	-0.141109	-0.134347	-0.138056	-0.138175	-0.136534	-0.141197	-0.141215	-0.133909	-0.132745	-0.131231	-0.130434	-0.12793	-0.123007	-0.118416	-0.114406	-0.11437	-0.111193	-0.103101	-0.0956597	-0.088562	-0.0831853	-0.0766775	-0.0725614	-0.068888	-0.0657049	-0.0590624
'2,3-dihydroxyphenylpropionate dehydrogenase'	0	0	0	0	0	0	0	0	0	0	0	0	0	0	0	0	0	0	0	0	0	0	0	0	0	0	0	0	0	0	0	0	0	0	0	0	0	0	0	0	0	0	0	0	0
'diaminohydroxyphosphoribosylaminopryrimidine deaminase (25drapp)'	0.000507775	0.000483807	0.000447668	0.000445424	0.000447672	0.00046275	0.000466836	0.00047023	0.000477871	0.000485711	0.000482616	0.000470325	0.000451034	0.000435159	0.000420047	0.000400218	0.000371667	0.000337053	0.000300242	0.000268132	0.000251356	0.000244292	0.000233414	0.000222158	0.000221886	0.000215057	0.000207647	0.000200842	0.000194508	0.000188833	0.000182694	0.000174607	0.000165854	0.000158132	0.000158082	0.000146153	0.000136652	0.000127968	0.000119213	0.000111627	0.000102258	9.55871e-05	8.60212e-05	8.04175e-05	7.0294e-05
'dihydropteroate synthase'	0.00101555	0.000967614	0.000895337	0.000890848	0.000895343	0.0009255	0.000933672	0.00094046	0.000955742	0.000971421	0.000965232	0.00094065	0.000902068	0.000870319	0.000840094	0.000800435	0.000743335	0.000674107	0.000600484	0.000536264	0.000502713	0.000488585	0.000466829	0.000444316	0.000443772	0.000430114	0.000415294	0.000401685	0.000389016	0.000377667	0.000365387	0.000349215	0.000331708	0.000316264	0.000316164	0.000292307	0.000273304	0.000255937	0.000238425	0.000223254	0.000204516	0.000191174	0.000172042	0.000160835	0.000140588
'4,5-dihydroxy-2,3-pentanedione cyclization (spontaneous)'	0.0015256	0.00145359	0.00134501	0.00133827	0.00134502	0.00139032	0.0014026	0.0014128	0.00143576	0.00145931	0.00145001	0.00141308	0.00135512	0.00130743	0.00126202	0.00120245	0.00111667	0.99666	0.000902072	0.000805599	0.000755196	0.000733972	0.00959886	0.167994	0.311774	0.421661	0.544288	0.634874	0.711599	0.737282	0.739944	0.731148	0.701024	0.629703	0.58389	0.467471	0.408843	0.3413	0.27401	0.184646	0.095515	0.0107745	0.000258449	0.000241613	0.000211197
'dihydropteridine reductase'	0	0	0	0	0	0	0	0	0	0	0	0	0	0	0	0	0	0	0	0	0	0	0	0	0	0	0	0	0	0	0	0	0	0	0	0	0	0	0	0	0	0	0	0	0
'dihydropteridine reductase (NADH)'	0	0	0	0	0	0	0	0	0	0	0	0	0	0	0	0	0	0	0	0	0	0	0	0	0	0	0	0	0	0	0	0	0	0	0	0	0	0	0	0	0	0	0	0	0
'dihydroneopterin triphosphate 2''-epimerase'	0	0	0	0	0	0	0	0	0	0	0	0	0	0	0	0	0	0	0	0	0	0	0	0	0	0	0	0	0	0	0	0	0	0	0	0	0	0	0	0	0	0	0	0	0
'3-dehydroquinate synthase'	0.607117	0.578459	0.522846	0.483265	0.435435	0.424283	0.388962	0.379171	0.373364	0.381086	0.379762	0.384473	0.387492	0.401917	0.416322	0.412996	0.413443	0.392474	0.373434	0.3466	0.328735	0.286943	0.253035	0.214931	0.191041	0.167195	0.138021	0.119348	0.0968458	0.0837669	0.0664059	0.0548374	0.0533905	0.0666547	0.0802229	0.0913864	0.0822196	0.0816761	0.0820626	0.0922505	0.101825	0.114377	0.126299	0.144699	0.146901
'3-dehydroquinate dehydratase, irreversible'	0.53968	0.514205	0.463392	0.424109	0.37598	0.362826	0.326963	0.316721	0.29836	0.293123	0.280705	0.276582	0.26769	0.27057	0.274322	0.263204	0.256387	0.233768	0.21756	0.194448	0.189137	0.183712	0.182582	0.174698	0.174967	0.174985	0.168105	0.167845	0.162601	0.163563	0.159047	0.158135	0.15151	0.15066	0.15275	0.147853	0.125116	0.112577	0.100774	0.100337	0.100591	0.105144	0.109682	0.121397	0.124835
'dIMP transport via diffusion (extracellular to periplasm)'	0	0	0	0	0	0	0	0	0	0	0	0	0	0	0	0	0	0	0	0	0	0	0	0	0	0	0	0	0	0	0	0	0	0	0	0	0	0	0	0	0	0	0	0	0
'deoxyinosine transport in via proton symport (periplasm)'	0	0	0	0	0	0	0	0	0	0	0	0	0	0	0	0	0	0	0	0	0	0	0	0	0	0	0	0	0	0	0	0	0	0	0	0	0	0	0	0	0	0	0	0	0
'deoxyinosine transport via diffusion (extracellular to periplasm)'	0	0	0	0	0	0	0	0	0	0	0	0	0	0	0	0	0	0	0	0	0	0	0	0	0	0	0	0	0	0	0	0	0	0	0	0	0	0	0	0	0	0	0	0	0
'2,5-diketo-D-gluconate reductase'	0	0	0	0	0	0	0	0	0	0	0	0	0	0	0	0	0	0	0	0	0	0	0	0	0	0	0	0	0	0	0	0	0	0	0	0	0	0	0	0	0	0	0	0	0
'2,5-diketo-D-gluconate reductase (NADH)'	0	0	0	0	0	0	0	0	0	0	0	0	0	0	0	0	0	0	0	0	0	0	0	0	0	0	0	0	0	0	0	0	0	0	0	0	0	0	0	0	0	0	0	0	0
'2,5-diketo-D-gluconate reductase (NADPH)'	0	0	0	0	0	0	0	0	0	0	0	0	0	0	0	0	0	0	0	0	0	0	0	0	0	0	0	0	0	0	0	0	0	0	0	0	0	0	0	0	0	0	0	0	0
'dimethylallyltranstransferase'	0.00107817	0.00102728	0.000950543	0.000945777	0.00095055	0.000982565	0.000991242	0.000998448	0.00101467	0.00103132	0.00102475	0.00099865	0.000957689	0.000923982	0.000891893	0.00084979	0.000789168	0.000715672	0.000637509	0.00056933	0.00053371	0.00051871	0.000495613	0.000471712	0.000471135	0.000456635	0.000440901	0.000426452	0.000413002	0.000400953	0.000387917	0.000370747	0.000352161	0.000335764	0.000335659	0.00031033	0.000290156	0.000271717	0.000253126	0.000237019	0.000217126	0.000202962	0.00018265	0.000170752	0.000149256
'1-hydroxy-2-methyl-2-(E)-butenyl 4-diphosphate reductase (dmpp)'	0.00107817	0.00102728	0.000950543	0.000945777	0.00095055	0.000982565	0.000991242	0.000998448	0.00101467	0.00103132	0.00102475	0.00099865	0.000957689	0.000923982	0.000891893	0.00084979	0.000789168	0.000715672	0.000637509	0.00056933	0.00053371	0.00051871	0.000495613	0.000471712	0.000471135	0.000456635	0.000440901	0.000426452	0.000413002	0.000400953	0.000387917	0.000370747	0.000352161	0.000335764	0.000335659	0.00031033	0.000290156	0.000271717	0.000253126	0.000237019	0.000217126	0.000202962	0.00018265	0.000170752	0.000149256
'3-Dimethylubiquinonol 3-methyltransferase'	0.000253888	0.000241903	0.000223834	0.000222712	0.000223836	0.000231375	0.000233418	0.000235115	0.000238936	0.000242855	0.000241308	0.000235162	0.000225517	0.00021758	0.000210023	0.000200109	0.000185834	0.000168527	0.000150121	0.000134066	0.000125678	0.000122146	0.000116707	0.000111079	0.000110943	0.000107529	0.000103824	0.000100421	9.7254e-05	9.44167e-05	9.13468e-05	8.73037e-05	8.2927e-05	7.9066e-05	7.90411e-05	7.30766e-05	6.83261e-05	6.39842e-05	5.96063e-05	5.58134e-05	5.1129e-05	4.77935e-05	4.30106e-05	4.02088e-05	3.5147e-05
'Dimethyl sulfoxide reductase (Menaquinol 8)'	0	0	0	0	0	0	0	0	0	0	0	0	0	0	0	0	0	0	0	0	0	0	0	0	0	0	0	0	0	0	0	0	0	0	0	0	0	0	0	0	0	0	0	0	0
'Dimethyl sulfoxide reductase (Menaquinol 8) (periplasm)'	0	0	0	0	0	0	0	0	0	0	0	0	0	0	0	0	0	0	0	0	0	0	0	0	0	0	0	0	0	0	0	0	0	0	0	0	0	0	0	0	0	0	0	0	0
'Dimethyl sulfoxide reductase (Demethylmenaquinol 8)'	0	0	0	0	0	0	0	0	0	0	0	0	0	0	0	0	0	0	0	0	0	0	0	0	0	0	0	0	0	0	0	0	0	0	0	0	0	0	0	0	0	0	0	0	0
'Dimethyl sulfoxide reductase (Demethylmenaquinol 8) (periplasm)'	0	0	0	0	0	0	0	0	0	0	0	0	0	0	0	0	0	0	0	0	0	0	0	0	0	0	0	0	0	0	0	0	0	0	0	0	0	0	0	0	0	0	0	0	0
'Dimethyl sulfoxide transport via diffusion (extracellular to periplasm)'	0	0	0	0	0	0	0	0	0	0	0	0	0	0	0	0	0	0	0	0	0	0	0	0	0	0	0	0	0	0	0	0	0	0	0	0	0	0	0	0	0	0	0	0	0
'Dimethyl sulfoxide transport via diffusion (periplasm)'	0	0	0	0	0	0	0	0	0	0	0	0	0	0	0	0	0	0	0	0	0	0	0	0	0	0	0	0	0	0	0	0	0	0	0	0	0	0	0	0	0	0	0	0	0
'Dimethyl sulfide transport via diffusion (extracellular to periplasm)'	0	0	0	0	0	0	0	0	0	0	0	0	0	0	0	0	0	0	0	0	0	0	0	0	0	0	0	0	0	0	0	0	0	0	0	0	0	0	0	0	0	0	0	0	0
'Dihydroneopterin monophosphate dephosphorylase'	0.00101555	0.000967614	0.000895337	0.000890848	0.000895343	0.0009255	0.000933672	0.00094046	0.000955742	0.000971421	0.000965232	0.00094065	0.000902068	0.000870319	0.000840094	0.000800435	0.000743335	0.000674107	0.000600484	0.000536264	0.000502713	0.000488585	0.000466829	0.000444316	0.000443772	0.000430114	0.000415294	0.000401685	0.000389016	0.000377667	0.000365387	0.000349215	0.000331708	0.000316264	0.000316164	0.000292307	0.000273304	0.000255937	0.000238425	0.000223254	0.000204516	0.000191174	0.000172042	0.000160835	0.000140588
'Dihydroneopterin triphosphate pyrophosphatase'	0.00101555	0.000967614	0.000895337	0.000890848	0.000895343	0.0009255	0.000933672	0.00094046	0.000955742	0.000971421	0.000965232	0.00094065	0.000902068	0.000870319	0.000840094	0.000800435	0.000743335	0.000674107	0.000600484	0.000536264	0.000502713	0.000488585	0.000466829	0.000444316	0.000443772	0.000430114	0.000415294	0.000401685	0.000389016	0.000377667	0.000365387	0.000349215	0.000331708	0.000316264	0.000316164	0.000292307	0.000273304	0.000255937	0.000238425	0.000223254	0.000204516	0.000191174	0.000172042	0.000160835	0.000140588
'2,3 dioxo-L-gulonate reductase'	0	0	0	0	0	0	0	0	0	0	0	0	0	0	0	0	0	0	0	0	0	0	0	0	0	0	0	0	0	0	0	0	0	0	0	0	0	0	0	0	0	0	0	0	0
'dopamine transport via diffusion (extracellular to periplasm)'	0	0	0	0	0	0	0	0	0	0	0	0	0	0	0	0	0	0	0	0	0	0	0	0	0	0	0	0	0	0	0	0	0	0	0	0	0	0	0	0	0	0	0	0	0
'Doxorubicin transport via diffusion (extracellular to periplasm)'	0	0	0	0	0	0	0	0	0	0	0	0	0	0	0	0	0	0	0	0	0	0	0	0	0	0	0	0	0	0	0	0	0	0	0	0	0	0	0	0	0	0	0	0	0
'Doxorubicin transport via TolC system'	0	0	0	0	0	0	0	0	0	0	0	0	0	0	0	0	0	0	0	0	0	0	0	0	0	0	0	0	0	0	0	0	0	0	0	0	0	0	0	0	0	0	0	0	0
'dephospho-CoA kinase'	0.000655782	0.000624827	0.000578155	0.000575256	0.000578159	0.000597632	0.000602909	0.000607293	0.000617161	0.000627285	0.000623289	0.000607415	0.000582501	0.000562	0.000542482	0.000516873	0.000480001	0.000435298	0.000387756	0.000346287	0.000324622	0.000315499	0.00030145	0.000286913	0.000286561	0.000277742	0.000268172	0.000259384	0.000251203	0.000243875	0.000235945	0.000225502	0.000214197	0.000204224	0.00020416	0.000188754	0.000176484	0.000165268	0.000153961	0.000144164	0.000132064	0.000123449	0.000111095	0.000103858	9.07833e-05
'2-dehydropantoate 2-reductase'	0.000655782	0.000624827	0.000578155	0.000575256	0.000578159	0.000597632	0.000602909	0.000607293	0.000617161	0.000627285	0.000623289	0.000607415	0.000582501	0.000562	0.000542482	0.000516873	0.000480001	0.000435298	0.000387756	0.000346287	0.000324622	0.000315499	0.00030145	0.000286913	0.000286561	0.000277742	0.000268172	0.000259384	0.000251203	0.000243875	0.000235945	0.000225502	0.000214197	0.000204224	0.00020416	0.000188754	0.000176484	0.000165268	0.000153961	0.000144164	0.000132064	0.000123449	0.000111095	0.000103858	9.07833e-05
'deoxyribose-phosphate aldolase'	0.016245	0.0212825	0.028644	0.0338443	0.0393858	0.0425629	0.0429388	0.0413705	0.0401317	0.0388477	0.0366702	0.0338554	0.0324668	0.0295839	0.0285565	0.0256079	0.0222948	0.0202184	0.0180103	0.0150119	0.0140726	0.0127002	0.0121347	0.0115495	0.0115354	0.0111803	0.015739	0.0152232	0.0147431	0.014313	0.0138476	0.0132347	0.0132345	0.0126183	0.0126143	0.00759818	0.00710424	0.00665278	0.00619759	0.00580322	0.00531616	0.00496936	0.00207995	0.00194445	0.00169967
'DsbA protein reoxidation reaction (aerobic)'	0	0	0	0	0	0	0	0	0	0	0	0	0	0	0	0	0	0	0	0	0	0	0	0	0	0	0	0	0	0	0	0	0	0	0	0	0	0	0	0	0	0	0	0	0
'DsbA protein reoxidation reaction (anaerobic)'	0	0	0	0	0	0	0	0	0	0	0	0	0	0	0	0	0	0	0	0	0	0	0	0	0	0	0	0	0	0	0	0	0	0	0	0	0	0	0	0	0	0	0	0	0
'DsbC:glutathione thiotransferase'	0	0	0	0	0	0	0	0	0	0	0	0	0	0	0	0	0	0	0	0	0	0	0	0	0	0	0	0	0	0	0	0	0	0	0	0	0	0	0	0	0	0	0	0	0
'DsbD reductase'	0	0	0	0	0	0	0	0	0	0	0	0	0	0	0	0	0	0	0	0	0	0	0	0	0	0	0	0	0	0	0	0	0	0	0	0	0	0	0	0	0	0	0	0	0
'DsbG:glutathione thiotransferase'	0	0	0	0	0	0	0	0	0	0	0	0	0	0	0	0	0	0	0	0	0	0	0	0	0	0	0	0	0	0	0	0	0	0	0	0	0	0	0	0	0	0	0	0	0
'D-serine dehydrogenase'	0	0	0	0	0	0	0	0	0	0	0	0	0	0	0	0	0	0	0	0	0	0	0	0	0	0	0	0	0	0	0	0	0	0	0	0	0	0	0	0	0	0	0	0	0
'D-serine transport in via proton symport (periplasm)'	0	0	0	0	0	0	0	0	0	0	0	0	0	0	0	0	0	0	0	0	0	0	0	0	0	0	0	0	0	0	0	0	0	0	0	0	0	0	0	0	0	0	0	0	0
'D-serine transport via diffusion (extracellular to periplasm)'	0	0	0	0	0	0	0	0	0	0	0	0	0	0	0	0	0	0	0	0	0	0	0	0	0	0	0	0	0	0	0	0	0	0	0	0	0	0	0	0	0	0	0	0	0
'D(-)-tartrate dehydratase'	0	0	0	0	0	0	0	0	0	0	0	0	0	0	0	0	0	0	0	0	0	0	0	0	0	0	0	0	0	0	0	0	0	0	0	0	0	0	0	0	0	0	0	0	0
'dTMP kinase'	0.0282407	0.0269077	0.0248978	0.024773	0.024898	0.0257366	0.0259638	0.0261526	0.0265776	0.0270136	0.0268415	0.0261579	0.025085	0.0242021	0.0233616	0.0222587	0.0206709	0.0187458	0.0166984	0.0149126	0.0139796	0.0135867	0.0129817	0.0123557	0.0123405	0.0119608	0.0115486	0.0111702	0.0108179	0.0105023	0.0101608	0.00971107	0.00922424	0.00879476	0.00879199	0.00812855	0.00760013	0.00711716	0.00663019	0.0062083	0.00568724	0.00531623	0.00478421	0.00447255	0.00390951
'dTMP transport via diffusion (extracellular to periplasm)'	0	0	0	0	0	0	0	0	0	0	0	0	0	0	0	0	0	0	0	0	0	0	0	0	0	0	0	0	0	0	0	0	0	0	0	0	0	0	0	0	0	0	0	0	0
'dUMP transport via diffusion (extracellular to periplasm)'	0	0	0	0	0	0	0	0	0	0	0	0	0	0	0	0	0	0	0	0	0	0	0	0	0	0	0	0	0	0	0	0	0	0	0	0	0	0	0	0	0	0	0	0	0
'dihydrouracil dehydrogenase (NAD)'	0	0	0	0	0	0	0	0	0	0	0	0	0	0	0	0	0	0	0	0	0	0	0	0	0	0	0	0	0	0	0	0	0	0	0	0	0	0	0	0	0	0	0	0	0
'deoxyuridine kinase (ATP:Deoxyuridine)'	0	0	0	0	0	0	0	0	0.0011074	0.00225113	0.00335518	0.00435965	0.00522604	0.00605052	0.00778719	0.00834703	0.00947415	0.010154	0.00974075	0.00994173	0.00990221	0.00962392	0.00865448	0.00823711	0.00771284	0.0069771	0.000962386	0.000930847	0.000450745	0.000437595	0.000423366	0	0	0	0	0.00406427	0.00253338	0.00148274	0.000828774	0.00103472	0.00142181	0.0022151	0.00558157	0.00652247	0.00733033
'deoxyuridine phosphorylase'	0	0	0	0	0	0	0	0	-0.0011074	-0.00225113	-0.00335518	-0.00435965	-0.00522604	-0.00605052	-0.00778719	-0.00834703	-0.00947415	-0.010154	-0.00974075	-0.00994173	-0.00990221	-0.00962392	-0.00865448	-0.00823711	-0.00771284	-0.0069771	-0.000962386	-0.000930847	-0.000450745	-0.000437595	-0.000423366	0	0	0	0	-0.00406427	-0.00253338	-0.00148274	-0.000828774	-0.00103472	-0.00142181	-0.0022151	-0.00558157	-0.00652247	-0.00733033
'deoxyuridine transport in via proton symport (periplasm)'	0	0	0	0	0	0	0	0	0	0	0	0	0	0	0	0	0	0	0	0	0	0	0	0	0	0	0	0	0	0	0	0	0	0	0	0	0	0	0	0	0	0	0	0	0
'deoxyuridine transport via diffusion (extracellular to periplasm)'	0	0	0	0	0	0	0	0	0	0	0	0	0	0	0	0	0	0	0	0	0	0	0	0	0	0	0	0	0	0	0	0	0	0	0	0	0	0	0	0	0	0	0	0	0
'dUTP diphosphatase'	0	0	0	0	0	0	0	0	0	0	0	0	0	0	0	0	0	0	0	0	0	0	0	0	0	0	0	0	0	0	0	0	0	0	0	0	0	0	0	0	0	0	0	0	0
'1-deoxy-D-xylulose reductoisomerase'	0.00754377	0.00718768	0.00665079	0.00661745	0.00665084	0.00687484	0.00693555	0.00698597	0.00709949	0.00721596	0.00716999	0.00698738	0.00670079	0.00646495	0.00624043	0.00594584	0.00552168	0.00500743	0.00446054	0.0039835	0.00373428	0.00362933	0.00346772	0.00330049	0.00329645	0.003195	0.00308491	0.00298381	0.00288971	0.0028054	0.00271419	0.00259406	0.00246401	0.00234929	0.00234855	0.00217133	0.00203017	0.00190116	0.00177108	0.00165838	0.0015192	0.00142009	0.00127797	0.00119472	0.00104432
'1-deoxy-D-xylulose 5-phosphate synthase'	0.00779766	0.00742958	0.00687462	0.00684016	0.00687467	0.00710622	0.00716897	0.00722109	0.00733843	0.00745882	0.0074113	0.00722255	0.0069263	0.00668253	0.00645045	0.00614594	0.00570751	0.00534449	0.00461066	0.00411757	0.00385996	0.00375148	0.00358443	0.00341157	0.00340739	0.00330253	0.00318873	0.00308424	0.00298696	0.00289982	0.00280553	0.00268136	0.00254694	0.00242835	0.00242759	0.0022444	0.0020985	0.00196515	0.00183069	0.0017142	0.00157032	0.00146788	0.00132099	0.00123493	0.00107947
'1-Deoxy-D-xylulose kinase'	0	0	0	0	0	0	0	0	0	0	0	0	0	0	0	0	0	0	0	0	0	0	0	0	0	0	0	0	0	0	0	0	0	0	0	0	0	0	0	0	0	0	0	0	0
'Erythrose 4-phosphate dehydrogenase'	0.000253888	0.000241903	0.000223834	0.000222712	0.000223836	0.000231375	0.000233418	0.000235115	0.000238936	0.000242855	0.000241308	0.000235162	0.000225517	0.00021758	0.000210023	0.000200109	0.000185834	0.000168527	0.000150121	0.000134066	0.000125678	0.000122146	0.000116707	0.000111079	0.000110943	0.000107529	0.000103824	0.000100421	9.7254e-05	9.44167e-05	9.13468e-05	8.73037e-05	8.2927e-05	7.9066e-05	7.90411e-05	7.30766e-05	6.83261e-05	6.39842e-05	5.96063e-05	5.58134e-05	5.1129e-05	4.77935e-05	4.30106e-05	4.02088e-05	3.5147e-05
'enoyl-[acyl-carrier-protein] reductase (NADH) (n-C10:0)'	0	0	0	0	0	0	0	0	0	0	0	0	0	0	0	0	0	0	0	0	0	0	0	0	0	0	0	0	0	0	0	0	0	0	0	0	0	0	0	0	0	0	0	0	0
'enoyl-[acyl-carrier-protein] reductase (NADPH) (n-C10:0)'	0	0	0	0	0	0	0	0	0	0	0	0	0	0	0	0	0	0	0	0	0	0	0	0	0	0	0	0	0	0	0	0	0	0	0	0	0	0	0	0	0	0	0	0	0
'enoyl-[acyl-carrier-protein] reductase (NADH) (n-C12:0)'	0	0	0	0	0	0	0	0	0	0	0	0	0	0	0	0	0	0	0	0	0	0	0	0	0	0	0	0	0	0	0	0	0	0	0	0	0	0	0	0	0	0	0	0	0
'enoyl-[acyl-carrier-protein] reductase (NADPH) (n-C12:0)'	0	0	0	0	0	0	0	0	0	0	0	0	0	0	0	0	0	0	0	0	0	0	0	0	0	0	0	0	0	0	0	0	0	0	0	0	0	0	0	0	0	0	0	0	0
'enoyl-[acyl-carrier-protein] reductase (NADH) (n-C12:1)'	0	0	0	0	0	0	0	0	0	0	0	0	0	0	0	0	0	0	0	0	0	0	0	0	0	0	0	0	0	0	0	0	0	0	0	0	0	0	0	0	0	0	0	0	0
'enoyl-[acyl-carrier-protein] reductase (NADPH) (n-C12:1)'	0	0	0	0	0	0	0	0	0	0	0	0	0	0	0	0	0	0	0	0	0	0	0	0	0	0	0	0	0	0	0	0	0	0	0	0	0	0	0	0	0	0	0	0	0
'enoyl-[acyl-carrier-protein] reductase (NADH) (n-C14:0)'	0	0	0	0	0	0	0	0	0	0	0	0	0	0	0	0	0	0	0	0	0	0	0	0	0	0	0	0	0	0	0	0	0	0	0	0	0	0	0	0	0	0	0	0	0
'enoyl-[acyl-carrier-protein] reductase (NADPH) (n-C14:0)'	0	0	0	0	0	0	0	0	0	0	0	0	0	0	0	0	0	0	0	0	0	0	0	0	0	0	0	0	0	0	0	0	0	0	0	0	0	0	0	0	0	0	0	0	0
'enoyl-[acyl-carrier-protein] reductase (NADH) (n-C14:1)'	0	0	0	0	0	0	0	0	0	0	0	0	0	0	0	0	0	0	0	0	0	0	0	0	0	0	0	0	0	0	0	0	0	0	0	0	0	0	0	0	0	0	0	0	0
'enoyl-[acyl-carrier-protein] reductase (NADPH) (n-C14:1)'	0	0	0	0	0	0	0	0	0	0	0	0	0	0	0	0	0	0	0	0	0	0	0	0	0	0	0	0	0	0	0	0	0	0	0	0	0	0	0	0	0	0	0	0	0
'enoyl-[acyl-carrier-protein] reductase (NADH) (n-C16:0)'	0	0	0	0	0	0	0	0	0	0	0	0	0	0	0	0	0	0	0	0	0	0	0	0	0	0	0	0	0	0	0	0	0	0	0	0	0	0	0	0	0	0	0	0	0
'enoyl-[acyl-carrier-protein] reductase (NADPH) (n-C16:0)'	0	0	0	0	0	0	0	0	0	0	0	0	0	0	0	0	0	0	0	0	0	0	0	0	0	0	0	0	0	0	0	0	0	0	0	0	0	0	0	0	0	0	0	0	0
'enoyl-[acyl-carrier-protein] reductase (NADH) (n-C16:1)'	0	0	0	0	0	0	0	0	0	0	0	0	0	0	0	0	0	0	0	0	0	0	0	0	0	0	0	0	0	0	0	0	0	0	0	0	0	0	0	0	0	0	0	0	0
'enoyl-[acyl-carrier-protein] reductase (NADPH) (n-C16:1)'	0	0	0	0	0	0	0	0	0	0	0	0	0	0	0	0	0	0	0	0	0	0	0	0	0	0	0	0	0	0	0	0	0	0	0	0	0	0	0	0	0	0	0	0	0
'enoyl-[acyl-carrier-protein] reductase (NADH) (n-C18:0)'	0	0	0	0	0	0	0	0	0	0	0	0	0	0	0	0	0	0	0	0	0	0	0	0	0	0	0	0	0	0	0	0	0	0	0	0	0	0	0	0	0	0	0	0	0
'enoyl-[acyl-carrier-protein] reductase (NADPH) (n-C18:0)'	0	0	0	0	0	0	0	0	0	0	0	0	0	0	0	0	0	0	0	0	0	0	0	0	0	0	0	0	0	0	0	0	0	0	0	0	0	0	0	0	0	0	0	0	0
'enoyl-[acyl-carrier-protein] reductase (NADH) (n-C18:1)'	0	0	0	0	0	0	0	0	0	0	0	0	0	0	0	0	0	0	0	0	0	0	0	0	0	0	0	0	0	0	0	0	0	0	0	0	0	0	0	0	0	0	0	0	0
'enoyl-[acyl-carrier-protein] reductase (NADPH) (n-C18:1)'	0	0	0	0	0	0	0	0	0	0	0	0	0	0	0	0	0	0	0	0	0	0	0	0	0	0	0	0	0	0	0	0	0	0	0	0	0	0	0	0	0	0	0	0	0
'enoyl-[acyl-carrier-protein] reductase (NADH) (n-C4:0)'	0	0	0	0	0	0	0	0	0	0	0	0	0	0	0	0	0	0	0	0	0	0	0	0	0	0	0	0	0	0	0	0	0	0	0	0	0	0	0	0	0	0	0	0	0
'enoyl-[acyl-carrier-protein] reductase (NADPH) (n-C4:0)'	0	0	0	0	0	0	0	0	0	0	0	0	0	0	0	0	0	0	0	0	0	0	0	0	0	0	0	0	0	0	0	0	0	0	0	0	0	0	0	0	0	0	0	0	0
'enoyl-[acyl-carrier-protein] reductase (NADH) (n-C6:0)'	0	0	0	0	0	0	0	0	0	0	0	0	0	0	0	0	0	0	0	0	0	0	0	0	0	0	0	0	0	0	0	0	0	0	0	0	0	0	0	0	0	0	0	0	0
'enoyl-[acyl-carrier-protein] reductase (NADPH) (n-C6:0)'	0	0	0	0	0	0	0	0	0	0	0	0	0	0	0	0	0	0	0	0	0	0	0	0	0	0	0	0	0	0	0	0	0	0	0	0	0	0	0	0	0	0	0	0	0
'enoyl-[acyl-carrier-protein] reductase (NADH) (n-C8:0)'	0	0	0	0	0	0	0	0	0	0	0	0	0	0	0	0	0	0	0	0	0	0	0	0	0	0	0	0	0	0	0	0	0	0	0	0	0	0	0	0	0	0	0	0	0
'enoyl-[acyl-carrier-protein] reductase (NADPH) (n-C8:0)'	0	0	0	0	0	0	0	0	0	0	0	0	0	0	0	0	0	0	0	0	0	0	0	0	0	0	0	0	0	0	0	0	0	0	0	0	0	0	0	0	0	0	0	0	0
'enterobacterial common antigen (x4) core oligosaccharide lipid A transport via ABC system (periplasm to extracellular)'	0	0	0	0	0	0	0	0	0	0	0	0	0	0	0	0	0	0	0	0	0	0	0	0	0	0	0	0	0	0	0	0	0	0	0	0	0	0	0	0	0	0	0	0	0
'enterobacterial common antigen (x4) O-antigen ligase (periplasm)'	0	0	0	0	0	0	0	0	0	0	0	0	0	0	0	0	0	0	0	0	0	0	0	0	0	0	0	0	0	0	0	0	0	0	0	0	0	0	0	0	0	0	0	0	0
'enterobacterial common antigen polymerase (periplasm)'	0	0	0	0	0	0	0	0	0	0	0	0	0	0	0	0	0	0	0	0	0	0	0	0	0	0	0	0	0	0	0	0	0	0	0	0	0	0	0	0	0	0	0	0	0
'enterobacterial common antigen polymerase (periplasm)'	0	0	0	0	0	0	0	0	0	0	0	0	0	0	0	0	0	0	0	0	0	0	0	0	0	0	0	0	0	0	0	0	0	0	0	0	0	0	0	0	0	0	0	0	0
'enterobacterial common antigen polymerase (periplasm)'	0	0	0	0	0	0	0	0	0	0	0	0	0	0	0	0	0	0	0	0	0	0	0	0	0	0	0	0	0	0	0	0	0	0	0	0	0	0	0	0	0	0	0	0	0
'enterobacterial common antigen transferase (flippase, cytoplasm to periplasm)'	0	0	0	0	0	0	0	0	0	0	0	0	0	0	0	0	0	0	0	0	0	0	0	0	0	0	0	0	0	0	0	0	0	0	0	0	0	0	0	0	0	0	0	0	0
'3-hydroxyacyl-CoA dehydratase (3-hydroxybutanoyl-CoA)'	0.356561	0.419106	0.314354	0.312778	0.314356	0.324944	0.327813	0.313196	0.283162	0.287807	0.336656	0.330264	0.316718	0.305571	0.294959	0.281035	0.260987	-0.276574	0.210832	0.188285	0.176505	0.171544	0.163906	0.156001	0.15581	0.151015	0.145812	0.141033	0.136585	0.1326	0.128289	0.122611	0.116464	0.111041	0.111006	0.10263	0.0959581	0.0898603	0.083712	0.0783853	0.0718064	0.0671221	0.0604048	0.0564699	0.049361
'3-hydroxyacyl-CoA dehydratase (3-hydroxyhexanoyl-CoA)'	0.356561	0.419106	0.314354	0.312778	0.314356	0.324944	0.327813	0.313196	0.283162	0.287807	0.336656	0.330264	0.316718	0.305571	0.294959	0.281035	0.260987	-0.128354	0.210832	0.188285	0.176505	0.171544	0.163906	0.156001	0.15581	0.151015	0.145812	0.141033	0.136585	0.1326	0.128289	0.122611	0.116464	0.111041	0.111006	0.10263	0.0959581	0.0898603	0.083712	0.0783853	0.0718064	0.0671221	0.0604048	0.0564699	0.049361
'3-hydroxyacyl-CoA dehydratase (3-hydroxyoctanoyl-CoA)'	0.356561	0.419106	0.314354	0.312778	0.314356	0.324944	0.327813	0.313196	0.283162	0.287807	0.336656	0.330264	0.316718	0.305571	0.294959	0.281035	0.260987	-0.128354	0.210832	0.188285	0.176505	0.171544	0.163906	0.156001	0.15581	0.151015	0.145812	0.141033	0.136585	0.1326	0.128289	0.122611	0.116464	0.111041	0.111006	0.10263	0.0959581	0.0898603	0.083712	0.0783853	0.0718064	0.0671221	0.0604048	0.0564699	0.049361
'3-hydroxyacyl-CoA dehydratase (3-hydroxydecanoyl-CoA)'	0.356561	0.419106	0.314354	0.312778	0.314356	0.324944	0.327813	0.313196	0.283161	0.287806	0.336655	0.330263	0.316717	0.30557	0.294958	0.281034	0.260985	-0.128357	0.21083	0.188283	0.176503	0.171543	0.163904	0.156	0.155809	0.151014	0.14581	0.141032	0.136584	0.132599	0.128288	0.12261	0.116463	0.111041	0.111006	0.102629	0.0959574	0.0898596	0.0837113	0.0783845	0.0718057	0.0671214	0.0604043	0.0564693	0.0493606
'3-hydroxyacyl-CoA dehydratase (3-hydroxydodecanoyl-CoA)'	0.356561	0.419106	0.314354	0.312778	0.314356	0.324944	0.327813	0.313196	0.283161	0.287806	0.336655	0.330263	0.316717	0.30557	0.294958	0.281034	0.260985	-0.128357	0.21083	0.188283	0.176503	0.171543	0.163904	0.156	0.155809	0.151014	0.14581	0.141032	0.136584	0.132599	0.128288	0.12261	0.116463	0.111041	0.111006	0.102629	0.0959574	0.0898596	0.0837113	0.0783845	0.0718057	0.0671214	0.0604043	0.0564693	0.0493606
'3-hydroxyacyl-CoA dehydratase (3-hydroxytetradecanoyl-CoA)'	0.310161	0.30875	0.273446	0.272075	0.273448	0.282658	0.285154	0.284394	0.283161	0.287806	0.29442	0.287285	0.275502	0.265805	0.256574	0.244462	0.227023	-0.159156	0.183395	0.163781	0.153534	0.149219	0.142575	0.135699	0.135533	0.131362	0.126836	0.122679	0.11881	0.115344	0.111593	0.106654	0.101307	0.0965906	0.0965602	0.0892738	0.0834703	0.078166	0.0728177	0.0681842	0.0624615	0.0583868	0.0525437	0.0491209	0.0429372
'3-hydroxyacyl-CoA dehydratase (3-hydroxyhexadecanoyl-CoA)'	0.300881	0.286678	0.265265	0.263935	0.265267	0.274201	0.276622	0.278633	0.283161	0.287806	0.285973	0.27869	0.267259	0.257852	0.248898	0.237148	0.22023	-0.165316	0.177907	0.158881	0.148941	0.144755	0.138309	0.131639	0.131478	0.127432	0.123041	0.119009	0.115255	0.111893	0.108255	0.103463	0.0982763	0.0937006	0.0936711	0.0866027	0.0809728	0.0758273	0.070639	0.0661441	0.0605927	0.0566398	0.0509716	0.0476512	0.0416525
'3-hydroxyacyl-CoA dehydratase (3-hydroxyoctadecanoyl-CoA)'	0.0553612	0.052748	0.0488079	0.0485632	0.0488083	0.0504522	0.0508977	0.0512677	0.0521008	0.0529555	0.0526182	0.0512781	0.0491748	0.0474441	0.0457964	0.0436345	0.0405217	0.0367479	0.0327344	0.0292336	0.0274046	0.0266344	0.0254485	0.0242212	0.0241916	0.023447	0.0226391	0.0218972	0.0212066	0.0205879	0.0199185	0.0190369	0.0180826	0.0172406	0.0172352	0.0159346	0.0148988	0.013952	0.0129974	0.0121703	0.0111489	0.0104216	0.00937863	0.00876767	0.00766393
'2-dehydro-3-deoxy-phosphogluconate aldolase'	0	0	0	0	0	0	0	0	0	0	0	0	0	0	0	0	0	0.0614979	0	0	0	0	0.887307	0.637163	0.456612	0.299513	0.0717555	0	0	0	0	0	0	0	0	0	0	0	0	0.0622876	0.140613	0.23274	0	0	0
'6-phosphogluconate dehydratase'	0	0	0	0	0	0	0	0	0	0	0	0	0	0	0	0	0	0	0	0	0	0	0.887307	0.637163	0.456612	0.299513	0.0717555	0	0	0	0	0	0	0	0	0	0	0	0	0.0622876	0.140613	0.23274	0	0	0
'Endotoxin Synthesis (lauroyl transferase)'	0.00928	0.0220713	0.00818149	0.00814048	0.00818155	0.00845712	0.0085318	0.00576048	0	0	0.00844711	0.00859556	0.008243	0.00795288	0.00767669	0.00731429	0.00679251	0.00615992	0.00548715	0.00490032	0.00459374	0.00446463	0.00426583	0.00406011	0.00405514	0.00393034	0.00379492	0.00367055	0.00355479	0.00345108	0.00333887	0.00319109	0.00303111	0.00288999	0.00288907	0.00267107	0.00249743	0.00233872	0.0021787	0.00204007	0.00186884	0.00174693	0.00157211	0.00146969	0.00128468
'Endotoxin Synthesis (myristoyl transferase)'	0.00928	0.0220713	0.00818149	0.00814048	0.00818155	0.00845712	0.0085318	0.00576048	0	0	0.00844711	0.00859556	0.008243	0.00795288	0.00767669	0.00731429	0.00679251	0.00615992	0.00548715	0.00490032	0.00459374	0.00446463	0.00426583	0.00406011	0.00405514	0.00393034	0.00379492	0.00367055	0.00355479	0.00345108	0.00333887	0.00319109	0.00303111	0.00288999	0.00288907	0.00267107	0.00249743	0.00233872	0.0021787	0.00204007	0.00186884	0.00174693	0.00157211	0.00146969	0.00128468
'Endotoxin Synthesis (palmitoleoyl ACP)'	0	0	0	0	0	0	0	0	0	0	0	0	0	0	0	0	0	0	0	0	0	0	0	0	0	0	0	0	0	0	0	0	0	0	0	0	0	0	0	0	0	0	0	0	0
'Endotoxin Synthesis (myristoyl transferase)'	0	0	0	0	0	0	0	0	0	0	0	0	0	0	0	0	0	0	0	0	0	0	0	0	0	0	0	0	0	0	0	0	0	0	0	0	0	0	0	0	0	0	0	0	0
'Enoylglutaryl-[ACP] methyl ester reductase'	2.27702e-06	2.16954e-06	2.00748e-06	1.99742e-06	2.0075e-06	2.07511e-06	2.09344e-06	2.10866e-06	2.14292e-06	2.17807e-06	2.1642e-06	2.10908e-06	2.02257e-06	1.95139e-06	1.88362e-06	1.7947e-06	1.66667e-06	1.51145e-06	1.34638e-06	1.20239e-06	1.12716e-06	1.09548e-06	1.0467e-06	9.96224e-07	9.95005e-07	9.64382e-07	9.31153e-07	9.00638e-07	8.72233e-07	8.46787e-07	8.19254e-07	7.82993e-07	7.4374e-07	7.09112e-07	7.08888e-07	6.55396e-07	6.1279e-07	5.73849e-07	5.34585e-07	5.00568e-07	4.58556e-07	4.28642e-07	3.85745e-07	3.60617e-07	3.1522e-07
'phosphoethanolamine lipid A transport via ABC system (periplasm to extracellular)'	0	0	0	0	0	0	0	0	0	0	0	0	0	0	0	0	0	0	0	0	0	0	0	0	0	0	0	0	0	0	0	0	0	0	0	0	0	0	0	0	0	0	0	0	0
'enolase'	9.76672	11.3823	8.4892	8.83855	9.68302	10.9994	11.8264	12.311	12.5776	13.1399	13.8006	13.8689	13.5051	13.0984	12.7095	12.2868	11.645	9.10914	9.83179	8.974	8.58658	8.52085	7.59079	7.35713	7.46538	7.33616	7.20488	6.96194	6.67311	6.43358	6.16817	5.86976	5.57534	5.35278	5.40027	5.08555	4.8194	4.57124	4.32176	4.07175	3.72807	3.47233	3.26385	3.02275	2.75569
'enterochelin synthase'	0.12129	0.115564	0.102664	0.0894083	0.072786	0.0664133	0.0536465	0.049553	0.0412456	0.0372912	0.0324521	0.0316256	0.0303285	0.0334101	0.0362548	0.0345433	0.0356228	0.0323052	0.0316396	0.0282559	0.0288846	0.0280728	0.0290483	0.0276475	0.0276136	0.0288143	0.0278214	0.0288246	0.0279155	0.0289016	0.0279619	0.0283891	0.0269659	0.0272181	0.0272095	0.0265498	0.0196121	0.0159256	0.0125627	0.0128276	0.0137009	0.0155413	0.0180869	0.0222759	0.0248334
'Enterochelin Esterase'	0	0	0	0	0	0	0	0	0	0	0	0	0	0	0	0	0	0	0	0	0	0	0	0	0	0	0	0	0	0	0	0	0	0	0	0	0	0	0	0	0	0	0	0	0
'Enterochelin Esterase (Fe containing)'	0	0	0	0	0	0	0	0	0	0	0	0	0	0	0	0	0	0	0	0	0	0	0	0	0	0	0	0	0	0	0	0	0	0	0	0	0	0	0	0	0	0	0	0	0
'Enoylpimeloyl-[ACP] methyl ester reductase'	2.27702e-06	2.16954e-06	2.00748e-06	1.99742e-06	2.0075e-06	2.07511e-06	2.09344e-06	2.10866e-06	2.14292e-06	2.17807e-06	2.1642e-06	2.10908e-06	2.02257e-06	1.95139e-06	1.88362e-06	1.7947e-06	1.66667e-06	1.51145e-06	1.34638e-06	1.20239e-06	1.12716e-06	1.09548e-06	1.0467e-06	9.96224e-07	9.95005e-07	9.64382e-07	9.31153e-07	9.00638e-07	8.72233e-07	8.46787e-07	8.19254e-07	7.82993e-07	7.4374e-07	7.09112e-07	7.08888e-07	6.55396e-07	6.1279e-07	5.73849e-07	5.34585e-07	5.00568e-07	4.58556e-07	4.28642e-07	3.85745e-07	3.60617e-07	3.1522e-07
'Ethanolamine ammonia-lyase'	0.052382	0.0499095	0.0461814	0.0459499	0.0461818	0.0477372	0.0481588	0.0485089	0.0492971	0.0501058	0.0497866	0.0485187	0.0465286	0.0436084	0.0408559	0.0377476	0.0328638	0.0288097	0.0247783	0.0205478	0.0185214	0.0172808	0.0151354	0.0137507	0.0124259	0.0114096	0.00979239	0.00887951	0.00745287	0.00667887	0.00592323	0.00463178	0.0034219	0.00279649	0.00186374	0.00129233	0.000402772	0	0	0	0	0	0	0	0
'ethanolamine transport in via proton symport'	0.052382	0.0499095	0.0461814	0.0459499	0.0461818	0.0477372	0.0481588	0.0485089	0.0492971	0.0501058	0.0497866	0.0485187	0.0465286	0.0436084	0.0408559	0.0377476	0.0328638	0.0288097	0.0247783	0.0205478	0.0185214	0.0172808	0.0151354	0.0137507	0.0124259	0.0114096	0.00979239	0.00887951	0.00745287	0.00667887	0.00592323	0.00463178	0.0034219	0.00279649	0.00186374	0.00129233	0.000402772	0	0	0	0	0	0	0	0
'ethanolamine transport via diffusion (extracellular)'	0	0	0	0	0	0	0	0	0	0	0	0	0	0	0	0	0	0	0	0	0	0	0	0	0	0	0	0	0	0	0	0	0	0	0	0	0	0	0	0	0	0	0	0	0
'ethanesulfonate transport via ABC system (periplasm)'	0	0	0	0	0	0	0	0	0	0	0	0	0	0	0	0	0	0	0	0	0	0	0	0	0	0	0	0	0	0	0	0	0	0	0	0	0	0	0	0	0	0	0	0	0
'ethanesulfonate transport via diffusion (extracellular to periplasm)'	0	0	0	0	0	0	0	0	0	0	0	0	0	0	0	0	0	0	0	0	0	0	0	0	0	0	0	0	0	0	0	0	0	0	0	0	0	0	0	0	0	0	0	0	0
'ethanol transport via diffusion (extracellular to periplasm)'	0	0	0	0	0	0	0	0	0	0	0	0	0	0	0	0	0	0	0	0	0	0	0	0	0	0	0	0	0	0	0	0	0	0	0	0	0	0	0	0	0	0	0	0	0
'ethanol reversible transport via diffusion (periplasm)'	0	0	0	0	0	0	0	0	0	0	0	0	0	0	0	0	0	0	0	0	0	0	0	0	0	0	0	0	0	0	0	0	0	0	0	0	0	0	0	0	0	0	0	0	0
'fructose 6-phosphate aldolase'	3.18475	3.56212	2.53726	2.65384	3.22651	3.71883	4.08161	4.17011	4.11511	4.36013	4.45322	4.41348	3.96332	3.51361	3.07563	2.71345	2.26185	1.20451	1.61586	1.39758	1.29882	1.33418	0.63804	0.663984	0.686085	0.669149	0.716564	0.61707	0.818257	0.796562	0.769307	0.704893	0.207419	0.208619	0.579625	0.246316	0.287253	0.413677	0.335633	0.295235	0.230086	0.153098	0.23083	0.0956838	0.0333293
'D-fructose 6-phosphate phosphatase'	0	0	0	0	0	0	0	0	0	0	0	0	0	0	0	0	0	0	0	0	0	0	0	0	0	0	0	0	0	0	0	0	0	0	0	0	0	0	0	0	0	0	0	0	0
'Fructose-6-phosphate transport via phosphate antiport (periplasm)'	0	0	0	0	0	0	0	0	0	0	0	0	0	0	0	0	0	0	0	0	0	0	0	0	0	0	0	0	0	0	0	0	0	0	0	0	0	0	0	0	0	0	0	0	0
'fructose 6-phosphate transport via diffusion (extracellular to periplasm)'	0	0	0	0	0	0	0	0	0	0	0	0	0	0	0	0	0	0	0	0	0	0	0	0	0	0	0	0	0	0	0	0	0	0	0	0	0	0	0	0	0	0	0	0	0
'fatty-acyl-ACP hydrolase'	0	0	0	0	0	0	0	0	0	0	0	0	0	0	0	0	0	0	0	0	0	0	0	0	0	0	0	0	0	0	0	0	0	0	0	0	0	0	0	0	0	0	0	0	0
'fatty-acyl-ACP hydrolase'	0	0	0	0	0	0	0	0	0	0	0	0	0	0	0	0	0	0	0	0	0	0	0	0	0	0	0	0	0	0	0	0	0	0	0	0	0	0	0	0	0	0	0	0	0
'fatty-acyl-ACP hydrolase'	0	0	0	0	0	0	0	0	0	0	0	0	0	0	0	0	0	0	0	0	0	0	0	0	0	0	0	0	0	0	0	0	0	0	0	0	0	0	0	0	0	0	0	0	0
'fatty-acyl-ACP hydrolase'	0	0	0	0	0	0	0	0	0	0	0	0	0	0	0	0	0	0	0	0	0	0	0	0	0	0	0	0	0	0	0	0	0	0	0	0	0	0	0	0	0	0	0	0	0
'fatty-acyl-ACP hydrolase'	0	0	0	0	0	0	0	0	0	0	0	0	0	0	0	0	0	0	0	0	0	0	0	0	0	0	0	0	0	0	0	0	0	0	0	0	0	0	0	0	0	0	0	0	0
'fatty-acyl-ACP hydrolase'	0	0	0	0	0	0	0	0	0	0	0	0	0	0	0	0	0	0	0	0	0	0	0	0	0	0	0	0	0	0	0	0	0	0	0	0	0	0	0	0	0	0	0	0	0
'fatty-acyl-ACP hydrolase'	0	0	0	0	0	0	0	0	0	0	0	0	0	0	0	0	0	0	0	0	0	0	0	0	0	0	0	0	0	0	0	0	0	0	0	0	0	0	0	0	0	0	0	0	0
'fatty-acid-CoA thioesterase (decanoate)'	0	0	0	0	0	0	0	0	0	0	0	0	0	0	0	0	0	0	0	0	0	0	0	0	0	0	0	0	0	0	0	0	0	0	0	0	0	0	0	0	0	0	0	0	0
'fatty-acid-CoA thioesterase (dodecanoate)'	0.176256	0.110356	0.0409075	0.0407024	0.0409078	0.0422856	0.042659	0.0288024	0	0	0.0422355	0.0429778	0.041215	0.0397644	0.0383834	0.0365715	0.0339626	0.0307996	0.0274358	0.0245016	0.0229687	0.0223232	0.0213292	0.0203006	0.0202757	0.0196517	0.0189746	0.0183528	0.0177739	0.0172554	0.0166943	0.0313985	0.0357567	0.0144499	0.0144454	0.0133553	0.0124871	0.0116936	0.0108935	0.0102003	0.00934422	0.0446832	0.00786053	0.00734847	0.00642339
'fatty-acid-CoA thioesterase (tetradecanoate)'	0.00928	0.0220713	0.00818149	0.00814048	0.00818155	0.00845712	0.0647138	0.00576048	0	0	0.00844711	0.00859556	0.008243	0.00795288	0.00767669	0.00731429	0.00679251	0.00615992	0.00548715	0.00490032	0.00459374	0.00446463	0.00426583	0.00406011	0.00405514	0.00393034	0.00379492	0.00367055	0.00355479	0.0105978	0.00333887	0.00319109	0.00303111	0.0258429	0.00288907	0.00267107	0.0325273	0.00233872	0.034459	0.00204007	0.00186884	0.00174693	0.0352172	0.00146969	0.00128468
'fatty-acid-CoA thioesterase (tetradecenoate)'	0	0	0.114485	0	0	0	0	0	0	0	0	0	0	0	0	0	0	0	0	0	0	0	0	0	0	0	0	0	0.0027391	0	0	0	0	0	0	0	0	0	0	0	0	0	0	0.0290338	0
'fatty-acid-CoA thioesterase (hexadecanoate)'	0.138104	0.255311	0.121756	0.121145	0.121757	0.125858	0.126969	0.127892	0.12997	0.132102	0.131261	0.127918	0.122671	0.118354	0.114243	0.10885	0.101085	0.091671	0.081659	0.0729259	0.0683633	0.066442	0.0634835	0.060422	0.060348	0.0584907	0.0564754	0.0546246	0.0529018	0.0513585	0.0496886	0.0474893	0.0451086	0.0430083	0.0429948	0.0397504	0.0371663	0.0675306	0.0324231	0.0639446	0.0278119	0.0259975	0.0233958	0.0218718	0.0191184
'fatty-acid-CoA thioesterase (hexadecenoate)'	0.107416	0.102346	0.094701	0.0942262	0.202453	0.0978913	0.0987557	0.0994737	0.10109	0.102748	0.102094	0.0994938	0.0954129	0.0920547	0.0888578	0.0846631	0.0786235	0.0713011	0.0635139	0.0567214	0.0531726	0.0516782	0.0493771	0.0469959	0.0469384	0.0454938	0.0439262	0.0424867	0.0411467	0.0399463	0.0386475	0.0369369	0.0350852	0.0334516	0.0606286	0.0591137	0.0289078	0.0270708	0.0252185	0.0236138	0.0216319	0.0202207	0.0181972	0.0170117	0.0349618
'fatty-acid-CoA thioesterase (octadecanoate)'	0	0	0	0.113911	0	0	0	0.0282952	0	0	0	0	0	0	0	0	0	0	0	0	0	0	0	0	0	0	0	0	0	0	0.012372	0	0	0	0	0	0	0	0	0	0.0338425	0	0	0	0
'fatty-acid-CoA thioesterase (octadecenoate)'	0.0553612	0.052748	0.0488079	0.0485632	0.0488083	0.133987	0.0508977	0.0512677	0.0521008	0.0529555	0.0526182	0.0512781	0.0491748	0.0474441	0.0457964	0.0436345	0.0405217	0.0367479	0.0327344	0.0292336	0.0274046	0.0266344	0.0254485	0.0242212	0.0241916	0.023447	0.0226391	0.0218972	0.0212066	0.0205879	0.0199185	0.0190369	0.0180826	0.0172406	0.0172352	0.0159346	0.0148988	0.013952	0.0129974	0.0121703	0.0111489	0.0104216	0.00937863	0.00876767	0.00766393
'fatty-acid-CoA thioesterase (hexanoate)'	0	0	0	0	0	0	0	0	0	0	0	0	0	0	0	0	0	0	0	0	0	0	0	0	0	0	0	0	0	0	0	0	0	0	0	0	0	0	0	0	0	0	0	0	0
'fatty-acid-CoA thioesterase (octanoate)'	0	0	0	0	0	0	0	0	3.57153e-07	5.44519e-07	9.01749e-07	1.2303e-06	1.34838e-06	1.62616e-06	1.72665e-06	1.7947e-06	1.94445e-06	2.26718e-06	1.79517e-06	1.70338e-06	1.69074e-06	1.64322e-06	1.57005e-06	1.49434e-06	1.49251e-06	1.44657e-06	1.39673e-06	1.35096e-06	1.30835e-06	1.27018e-06	1.22888e-06	1.10924e-06	9.29675e-07	7.68204e-07	7.08888e-07	6.55396e-07	6.63856e-07	6.6949e-07	7.1278e-07	7.50853e-07	6.87834e-07	6.42962e-07	5.78618e-07	5.40925e-07	4.72829e-07
'fatty-acid-CoA ligase (decanoate transport via vectoral Co-A coupling)'	0	0	0	0	0	0	0	0	0	0	0	0	0	0	0	0	0	0	0	0	0	0	0	0	0	0	0	0	0	0	0	0	0	0	0	0	0	0	0	0	0	0	0	0	0
'fatty-acid-CoA ligase (dodecanoate transport via vectoral Co-A coupling)'	0.129856	0	0	0	0	0	0	0	0	0	0	0	0	0	0	0	0	0	0	0	0	0	0	0	0	0	0	0	0	0	0	0.015443	0.0206011	0	0	0	0	0	0	0	0	0.0359486	0	0	0
'fatty-acid-CoA ligase (tetradecanoate transport via vectoral Co-A coupling)'	0	0	0	0	0	0	0.056182	0	0	0	0	0	0	0	0	0	0	0	0	0	0	0	0	0	0	0	0	0	0	0.00714674	0	0	0	0.0229529	0	0	0.0300299	0	0.0322803	0	0	0	0.0336451	0	0
'fatty-acid-CoA ligase (tetradecenoate transport via vectoral Co-A coupling)'	0	0	0.114485	0	0	0	0	0	0	0	0	0	0	0	0	0	0	0	0	0	0	0	0	0	0	0	0	0	0.0027391	0	0	0	0	0	0	0	0	0	0	0	0	0	0	0.0290338	0
'fatty-acid-CoA ligase (hexadecanoate transport via vectoral Co-A coupling)'	0	0.123727	0	0	0	0	0	0	0	0	0	0	0	0	0	0	0	0.359072	0	0	0	0	0	0	0	0	0	0	0	0	0	0	0	0	0	0	0	0.0327261	0	0.0335847	0	0	0	0	0
'fatty-acid-CoA ligase (hexadecenoate transport via vectoral Co-A coupling)'	0	0	0	0	0.107751	0	0	0	0	0	0	0	0	0	0	0	0	0.00596386	0	0	0	0	0	0	0	0	0	0	0	0	0	0	0	0	0.0271875	0.0281961	0	0	0	0	0	0	0	0	0.0200916
'fatty-acid-CoA ligase (octadecanoate transport via vectoral Co-A coupling)'	0	0	0	0.113911	0	0	0	0.0282952	0	0	0	0	0	0	0	0	0	0	0	0	0	0	0	0	0	0	0	0	0	0	0.012372	0	0	0	0	0	0	0	0	0	0.0338425	0	0	0	0
'fatty-acid-CoA ligase (octadecenoate transport via vectoral Co-A coupling)'	0	0	0	0	0	0.0835353	0	0	0	0	0	0	0	0	0	0	0	0	0	0	0	0	0	0	0	0	0	0	0	0	0	0	0	0	0	0	0	0	0	0	0	0	0	0	0
'fatty-acid-CoA ligase (hexanoate transport via vectoral Co-A coupling)'	0	0	0	0	0	0	0	0	0	0	0	0	0	0	0	0	0	0	0	0	0	0	0	0	0	0	0	0	0	0	0	0	0	0	0	0	0	0	0	0	0	0	0	0	0
'fatty-acid-CoA ligase (octanoate transport via vectoral Co-A coupling)'	0	0	0	0	0	0	0	0	0	0	0	0	0	0	0	0	0	0	0	0	0	0	0	0	0	0	0	0	0	0	0	0	0	0	0	0	0	0	0	0	0	0	0	0	0
'FAD reductase'	0.349867	1.44625	0	1.92974	0.775698	1.64404	2.10289	2.03035	1.88186	1.91274	2.16241	2.11861	2.03172	1.96021	1.89213	1.80281	1.67421	0	1.35247	1.20783	1.13226	1.10044	1.05144	1.00073	0.999507	0.968746	0.935366	0.762034	0.87618	0.850618	0.82296	0.786535	0.29425	0.286434	0.712094	0.438344	0.454452	0.576444	0.517142	0.502833	0.460631	0.430581	0.387491	0.362248	0.316646
'FAD reductase'	1.92562	1.13194	2.00613	0.066333	1.24087	0.440445	0	0	0	0	0	0	0	0	0	0	0	0	0	0	0	0	0	0	0	0	0	0.142679	0	0	0	0	0.452854	0.425885	0	0.220016	0.161109	0	0.0198616	0	0	0	0	0	0
'formaldehyde dehydrogenase'	0	0	0	0	0	0	0	0	0	0	0	0	0	0	0	0	0	0	0	0	0	0	0	0	0	0	0	0	0	0	0	0	0	0	0	0	0	0	0	0	0	0	0	0	0
'formaldehyde transport via diffusion (extracellular to periplasm)'	0	0	0	0	0	0	0	0	0	0	0	0	0	0	0	0	0	0	0	0	0	0	0	0	0	0	0	0	0	0	0	0	0	0	0	0	0	0	0	0	0	0	0	0	0
'formaldehyde transport via diffusion (periplasm)'	0	0	0	0	0	0	0	0	0	0	0	0	0	0	0	0	0	0	0	0	0	0	0	0	0	0	0	0	0	0	0	0	0	0	0	0	0	0	0	0	0	0	0	0	0
'formaldehyde glutathione ligase (spontaneous)'	0	0	0	0	0	0	0	0	0	0	0	0	0	0	0	0	0	0	0	0	0	0	0	0	0	0	0	0	0	0	0	0	0	0	0	0	0	0	0	0	0	0	0	0	0
'fructose-bisphosphate aldolase'	1.42077	2.0253	1.59937	1.79619	1.88557	1.92075	2.00032	2.04685	2.27943	2.26992	2.49945	2.47927	2.81952	3.1452	3.44532	3.60019	3.71618	3.49271	3.39394	3.15552	3.03663	2.87732	2.89142	2.89319	3.03838	3.08193	3.10017	3.12735	2.79619	2.70912	2.61446	2.53324	2.86977	2.73218	2.37297	2.51724	2.3253	2.05414	1.98513	1.84504	1.67271	1.55347	1.45	1.49445	1.41114
'Sedoheptulose 1,7-bisphosphate D-glyceraldehyde-3-phosphate-lyase'	0.390565	0.245208	0.245172	0.225463	0.0790434	0.195343	0.198227	0.333117	0.439658	0.511314	0.536975	0.606032	0.552345	0.503891	0.467899	0.453444	0.444886	0.392643	0.405992	0.384033	0.381066	0.424116	0.253152	0.215042	0.191152	0.167303	0.138125	0.119448	0.0969431	0.0838614	0.0664972	0.0549247	0.0534735	0.0667338	0.0803019	0.0914595	0.0822879	0.0817401	0.0821222	0.0923064	0.101876	0.114424	0.134829	0.11951	0.12183
'fructose-bisphosphatase'	0	0	0	0	0	0	0	0	0	0	0	0	0	0	0	0	0	0	0	0	0	0	0	0	0	0	0	0	0	0	0	0	0	0	0	0	0	0	0	0	0	0	0	0	0
'L-fucose isomerase'	0	0	0	0	0	0	0	0	0	0	0	0	0	0	0	0	0	0	0	0	0	0	0	0	0	0	0	0	0	0	0	0	0	0	0	0	0	0	0	0	0	0	0	0	0
'L-fuculokinase'	0	0	0	0	0	0	0	0	0	0	0	0	0	0	0	0	0	0	0	0	0	0	0	0	0	0	0	0	0	0	0	0	0	0	0	0	0	0	0	0	0	0	0	0	0
'L-fuculose 1-phosphate aldolase'	0	0	0	0	0	0	0	0	0	0	0	0	0	0	0	0	0	0	0	0	0	0	0	0	0	0	0	0	0	0	0	0	0	0	0	0	0	0	0	0	0	0	0	0	0
'Ferrochelatase'	0.000507775	0.000483807	0.000447668	0.000445424	0.000447672	0.00046275	0.000466836	0.00047023	0.000477871	0.000485711	0.000482616	0.000470325	0.000451034	0.000435159	0.000420047	0.000400218	0.000371667	0.000337053	0.000300242	0.000268132	0.000251356	0.000244292	0.000233414	0.000222158	0.000221886	0.000215057	0.000207647	0.000200842	0.000194508	0.000188833	0.000182694	0.000174607	0.000165854	0.000158132	0.000158082	0.000146153	0.000136652	0.000127968	0.000119213	0.000111627	0.000102258	9.55871e-05	8.60212e-05	8.04175e-05	7.0294e-05
'formate dehydrogenase (quinone-8) (periplasm)'	0.00253888	0.00241903	0.00223834	0.00222712	0.00223836	0.00231375	0	0	0.282555	0.305206	0.318375	0.2818	0.248933	0.224002	0.2053	0.186412	0.16069	0.0808105	0.121196	0.102113	0.0904237	0.0813507	0.0772165	0.0737223	0.0759628	0.0753953	0.0692586	0.0566305	0.0469176	0.0365445	0.0269761	0.0164858	0.0123533	0.00874989	0.00638718	0.00126634	0.0012018	0.00202243	0.00323727	0.00406363	0.00516527	0.00524849	0.00174005	0	0
'Formate Dehydrogenase (menaquinone-8) (periplasm)'	0	0	0	0	0	0	0	0	0	0	0	0	0	0	0	0	0	0	0	0	0	0	0	0	0	0	0	0	0	0	0	0	0	0	0	0	0	0	0	0	0	0	0	0	0
'FMNH2-dependent monooxygenase'	0	0	0	0	0	0	0	0	0	0	0	0	0	0	0	0	0	0	0	0	0	0	0	0	0	0	0	0	0	0	0	0	0	0	0	0	0	0	0	0	0	0	0	0	0
'FMNH2-dependent monooxygenase (methanesulfonate)'	0	0	0	0	0	0	0	0	0	0	0	0	0	0	0	0	0	0	0	0	0	0	0	0	0	0	0	0	0	0	0	0	0	0	0	0	0	0	0	0	0	0	0	0	0
'FMNH2-dependent monooxygenase (ethanesulfonate)'	0	0	0	0	0	0	0	0	0	0	0	0	0	0	0	0	0	0	0	0	0	0	0	0	0	0	0	0	0	0	0	0	0	0	0	0	0	0	0	0	0	0	0	0	0
'FMNH2-dependent monooxygenase (butanesulfonate)'	0	0	0	0	0	0	0	0	0	0	0	0	0	0	0	0	0	0.177588	0	0	0	0	0	0	0	0	0	0	0	0	0	0	0	0	0	0	0	0	0	0	0	0	0	0	0
'FMNH2-dependent monooxygenase (sulfoacetate)'	0	0	0	0	0	0	0	0	0	0	0	0	0	0	0	0	0	0	0	0	0	0	0	0	0	0	0	0	0	0	0	0	0	0	0	0	0	0	0	0	0	0	0	0	0
'iron (II) transport via ABC system (periplasm)'	0	0	0	0	0	0	0	0	0	0	0	0	0	0	0	0	0	0	0	0	0	0	0	0	0	0	0	0	0	0	0	0	0	0	0	0	0	0	0	0	0	0	0	0	0
'iron (II) transport in via proton symport (periplasm)'	0	0	0	0	0	0	0	0	0	0	0	0	0	0	0	0	0	0	0	0	0	0	0	0	0	0	0	0	0	0	0	0	0	0	0	0	0	0	0	0	0	0	0	0	0
'iron (Fe+2) transport out via proton antiport (periplasm)'	0	0	0	0	0	0	0	0	0	0	0	0	0	0	0	0	0	0	0	0	0	0	0	0	0	0	0	0	0	0	0	0	0	0	0	0	0	0	0	0	0	0	0	0	0
'iron (II) transport via diffusion (extracellular to periplasm)'	0.0176776	0.0168432	0.0155851	0.015507	0.0155852	0.0161101	0.0162524	0.0163705	0.0166366	0.0169095	0.0168018	0.0163738	0.0157023	0.0151496	0.0146235	0.0139331	0.0129392	0.0117341	0.0104526	0.00933472	0.0087507	0.00850477	0.00812607	0.00773419	0.00772472	0.00748698	0.00722901	0.0069921	0.00677158	0.00657403	0.00636028	0.00607877	0.00577403	0.00550519	0.00550346	0.00508817	0.00475739	0.00445508	0.00415025	0.00388616	0.00356	0.00332776	0.00299473	0.00279965	0.00244721
'iron (+2) transport in via permease (no H+)'	0.0176776	0.0168432	0.0155851	0.015507	0.0155852	0.0161101	0.0162524	0.0163705	0.0166366	0.0169095	0.0168018	0.0163738	0.0157023	0.0151496	0.0146235	0.0139331	0.0129392	0.0117341	0.0104526	0.00933472	0.0087507	0.00850477	0.00812607	0.00773419	0.00772472	0.00748698	0.00722901	0.0069921	0.00677158	0.00657403	0.00636028	0.00607877	0.00577403	0.00550519	0.00550346	0.00508817	0.00475739	0.00445508	0.00415025	0.00388616	0.00356	0.00332776	0.00299473	0.00279965	0.00244721
'iron transport from ferric-dicitrate via ABC system (periplasm)'	0	0	0	0	0	0	0	0	0	0	0	0	0	0	0	0	0	0	0	0	0	0	0	0	0	0	0	0	0	0	0	0	0	0	0	0	0	0	0	0	0	0	0	0	0
'ferric-dicitrate transport via ton system (extracellular)'	0	0	0	0	0	0	0	0	0	0	0	0	0	0	0	0	0	0	0	0	0	0	0	0	0	0	0	0	0	0	0	0	0	0	0	0	0	0	0	0	0	0	0	0	0
'release of Fe(III) from ferric 2,3-dihydroxybenzoylserine'	0	0	0	0	0	0	0	0	0	0	0	0	0	0	0	0	0	0	0	0	0	0	0	0	0	0	0	0	0	0	0	0	0	0	0	0	0	0	0	0	0	0	0	0	0
'ferric 2,3-dihydroxybenzoylserine transport via ABC system (periplasm)'	0	0	0	0	0	0	0	0	0	0	0	0	0	0	0	0	0	0	0	0	0	0	0	0	0	0	0	0	0	0	0	0	0	0	0	0	0	0	0	0	0	0	0	0	0
'ferric 2,3-dihydroxybenzoylserine transport via ton system (extracellular)'	0	0	0	0	0	0	0	0	0	0	0	0	0	0	0	0	0	0	0	0	0	0	0	0	0	0	0	0	0	0	0	0	0	0	0	0	0	0	0	0	0	0	0	0	0
'Fe(III)hydroxamate reductase'	0	0	0	0	0	0	0	0	0	0	0	0	0	0	0	0	0	0	0	0	0	0	0	0	0	0	0	0	0	0	0	0	0	0	0	0	0	0	0	0	0	0	0	0	0
'Fe(III)hydroxamate reductase'	0	0	0	0	0	0	0	0	0	0	0	0	0	0	0	0	0	0	0	0	0	0	0	0	0	0	0	0	0	0	0	0	0	0	0	0	0	0	0	0	0	0	0	0	0
'Fe(III)hydroxamate reductase'	0	0	0	0	0	0	0	0	0	0	0	0	0	0	0	0	0	0	0	0	0	0	0	0	0	0	0	0	0	0	0	0	0	0	0	0	0	0	0	0	0	0	0	0	0
'Fe(III)hydroxamate unloaded secretion'	0	0	0	0	0	0	0	0	0	0	0	0	0	0	0	0	0	0	0	0	0	0	0	0	0	0	0	0	0	0	0	0	0	0	0	0	0	0	0	0	0	0	0	0	0
'Fe(III)hydroxamate unloaded secretion (extracellular)'	0	0	0	0	0	0	0	0	0	0	0	0	0	0	0	0	0	0	0	0	0	0	0	0	0	0	0	0	0	0	0	0	0	0	0	0	0	0	0	0	0	0	0	0	0
'ferric-dicitrate transport via ABC system (periplasm)'	0	0	0	0	0	0	0	0	0	0	0	0	0	0	0	0	0	0	0	0	0	0	0	0	0	0	0	0	0	0	0	0	0	0	0	0	0	0	0	0	0	0	0	0	0
'Fe(III) hydroxamate Fe-loading reaction (spontaneaous)'	0	0	0	0	0	0	0	0	0	0	0	0	0	0	0	0	0	0	0	0	0	0	0	0	0	0	0	0	0	0	0	0	0	0	0	0	0	0	0	0	0	0	0	0	0
'Fe(III)hydroxamine transport via ton system (extracellular)'	0	0	0	0	0	0	0	0	0	0	0	0	0	0	0	0	0	0	0	0	0	0	0	0	0	0	0	0	0	0	0	0	0	0	0	0	0	0	0	0	0	0	0	0	0
'Fe(III) reduction'	0	0	0	0	0	0	0	0	0	0	0	0	0	0	0	0	0	1.17922	0	0	0	0	0	0	0	0	0	0	0	0	0	0	0	0	0	0	0	0	0	0	0	0	0	0	0
'iron (III) transport via ABC system (periplasm to cytoplasm)'	0	0	0	0	0	0	0	0	0	0	0	0	0	0	0	0	0	0	0	0	0	0	0	0	0	0	0	0	0	0	0	0	0	0	0	0	0	0	0	0	0	0	0	0	0
'iron (III) transport via diffusion (extracellular to periplasm)'	0	0	0	0	0	0	0	0	0	0	0	0	0	0	0	0	0	0	0	0	0	0	0	0	0	0	0	0	0	0	0	0	0	0	0	0	0	0	0	0	0	0	0	0	0
'Ferrichrome reductase'	0	0	0	0	0	0	0	0	0	0	0	0	0	0	0	0	0	0	0	0	0	0	0	0	0	0	0	0	0	0	0	0	0	0	0	0	0	0	0	0	0	0	0	0	0
'Ferrichrome reductase'	0	0	0	0	0	0	0	0	0	0	0	0	0	0	0	0	0	0	0	0	0	0	0	0	0	0	0	0	0	0	0	0	0	0	0	0	0	0	0	0	0	0	0	0	0
'Ferrichrome reductase'	0	0	0	0	0	0	0	0	0	0	0	0	0	0	0	0	0	0	0	0	0	0	0	0	0	0	0	0	0	0	0	0	0	0	0	0	0	0	0	0	0	0	0	0	0
'ferrichrome (minus Fe) secretion (to extracellular)'	0	0	0	0	0	0	0	0	0	0	0	0	0	0	0	0	0	0	0	0	0	0	0	0	0	0	0	0	0	0	0	0	0	0	0	0	0	0	0	0	0	0	0	0	0
'ferrichrome (minus Fe) secretion (to periplasm)'	0	0	0	0	0	0	0	0	0	0	0	0	0	0	0	0	0	0	0	0	0	0	0	0	0	0	0	0	0	0	0	0	0	0	0	0	0	0	0	0	0	0	0	0	0
'ferrichrome transport via ABC system (periplasm)'	0	0	0	0	0	0	0	0	0	0	0	0	0	0	0	0	0	0	0	0	0	0	0	0	0	0	0	0	0	0	0	0	0	0	0	0	0	0	0	0	0	0	0	0	0
'ferrichrome Fe(III)-loading reaction (spontaneous)'	0	0	0	0	0	0	0	0	0	0	0	0	0	0	0	0	0	0	0	0	0	0	0	0	0	0	0	0	0	0	0	0	0	0	0	0	0	0	0	0	0	0	0	0	0
'ferrichrome transport via ton system (extracellular)'	0	0	0	0	0	0	0	0	0	0	0	0	0	0	0	0	0	0	0	0	0	0	0	0	0	0	0	0	0	0	0	0	0	0	0	0	0	0	0	0	0	0	0	0	0
'Fe-enterobactin reduction (Fe(III)-unloading)'	0	0	0	0	0	0	0	0	0	0	0	0	0	0	0	0	0	0	0	0	0	0	0	0	0	0	0	0	0	0	0	0	0	0	0	0	0	0	0	0	0	0	0	0	0
'Fe-enterobactin reduction (Fe(III)-unloading)'	0	0	0	0	0	0	0	0	0	0	0	0	0	0	0	0	0	0	0	0	0	0	0	0	0	0	0	0	0	0	0	0	0	0	0	0	0	0	0	0	0	0	0	0	0
'Fe-enterobactin reduction (Fe(III)-unloading)'	0	0	0	0	0	0	0	0	0	0	0	0	0	0	0	0	0	0	0	0	0	0	0	0	0	0	0	0	0	0	0	0	0	0	0	0	0	0	0	0	0	0	0	0	0
'Fe-enterobactin transport via ABC system (periplasm)'	0	0	0	0	0	0	0	0	0	0	0	0	0	0	0	0	0	0	0	0	0	0	0	0	0	0	0	0	0	0	0	0	0	0	0	0	0	0	0	0	0	0	0	0	0
'enterobactin Fe(III) binding (spontaneous)'	0	0	0	0	0	0	0	0	0	0	0	0	0	0	0	0	0	0	0	0	0	0	0	0	0	0	0	0	0	0	0	0	0	0	0	0	0	0	0	0	0	0	0	0	0
'enterochelin transport (secretion periplasm)'	0.121036	0.115322	0.10244	0.0891856	0.0725622	0.0661819	0.053413	0.0493179	0.0410067	0.0370484	0.0322108	0.0313905	0.0301029	0.0331925	0.0360447	0.0343432	0.0354369	0.0321366	0.0314895	0.0281218	0.0287589	0.0279507	0.0289316	0.0275364	0.0275027	0.0287067	0.0277176	0.0287242	0.0278183	0.0288072	0.0278705	0.0283018	0.0268829	0.027139	0.0271304	0.0264767	0.0195438	0.0158616	0.0125031	0.0127718	0.0136498	0.0154935	0.0180439	0.0222357	0.0247983
'Fe-enterobactin transport via ton system (extracellular)'	0	0	0	0	0	0	0	0	0	0	0	0	0	0	0	0	0	0	0	0	0	0	0	0	0	0	0	0	0	0	0	0	0	0	0	0	0	0	0	0	0	0	0	0	0
'enterochelin transport (secretion)'	0.121036	0.115322	0.10244	0.0891856	0.0725622	0.0661819	0.053413	0.0493179	0.0410067	0.0370484	0.0322108	0.0313905	0.0301029	0.0331925	0.0360447	0.0343432	0.0354369	0.0321366	0.0314895	0.0281218	0.0287589	0.0279507	0.0289316	0.0275364	0.0275027	0.0287067	0.0277176	0.0287242	0.0278183	0.0288072	0.0278705	0.0283018	0.0268829	0.027139	0.0271304	0.0264767	0.0195438	0.0158616	0.0125031	0.0127718	0.0136498	0.0154935	0.0180439	0.0222357	0.0247983
'ferroxamine reductase'	0	0	0	0	0	0	0	0	0	0	0	0	0	0	0	0	0	0	0	0	0	0	0	0	0	0	0	0	0	0	0	0	0	0	0	0	0	0	0	0	0	0	0	0	0
'ferroxamine reductase'	0	0	0	0	0	0	0	0	0	0	0	0	0	0	0	0	0	0	0	0	0	0	0	0	0	0	0	0	0	0	0	0	0	0	0	0	0	0	0	0	0	0	0	0	0
'ferroxamine reductase'	0	0	0	0	0	0	0	0	0	0	0	0	0	0	0	0	0	0	0	0	0	0	0	0	0	0	0	0	0	0	0	0	0	0	0	0	0	0	0	0	0	0	0	0	0
'ferroxamine (minus Fe3) secretion (to extracellular)'	0	0	0	0	0	0	0	0	0	0	0	0	0	0	0	0	0	0	0	0	0	0	0	0	0	0	0	0	0	0	0	0	0	0	0	0	0	0	0	0	0	0	0	0	0
'ferroxamine (minus Fe3) secretion (to periplasm)'	0	0	0	0	0	0	0	0	0	0	0	0	0	0	0	0	0	0	0	0	0	0	0	0	0	0	0	0	0	0	0	0	0	0	0	0	0	0	0	0	0	0	0	0	0
'ferroxamine transport via ABC system (periplasm)'	0	0	0	0	0	0	0	0	0	0	0	0	0	0	0	0	0	0	0	0	0	0	0	0	0	0	0	0	0	0	0	0	0	0	0	0	0	0	0	0	0	0	0	0	0
'ferroxamine Fe3-loading reaction (spontaneous)'	0	0	0	0	0	0	0	0	0	0	0	0	0	0	0	0	0	0	0	0	0	0	0	0	0	0	0	0	0	0	0	0	0	0	0	0	0	0	0	0	0	0	0	0	0
'ferroxamine transport via ton system (extracellular)'	0	0	0	0	0	0	0	0	0	0	0	0	0	0	0	0	0	0	0	0	0	0	0	0	0	0	0	0	0	0	0	0	0	0	0	0	0	0	0	0	0	0	0	0	0
'ferroxidase'	0	0	0	0	0	0	0	0	0	0	0	0	0	0	0	0	0	0	0	0	0	0	0	0	0	0	0	0	0	0	0	0	0	0	0	0	0	0	0	0	0	0	0	0	0
'iron-sulfur cluster damage (peroxide, spontaneous)'	0.00422843	0.00402883	0.00372789	0.00370921	0.00372792	0.00385348	0.00388751	0.00391577	0.0039794	0.00404468	0.00401892	0.00391656	0.00375592	0.00362373	0.00349788	0.00333275	0.00309501	1.18203	0.00250022	0.00223283	0.00209313	0.00203431	0.00194373	0.00184999	0.00184772	0.00179086	0.00172915	0.00167248	0.00161974	0.00157248	0.00152135	0.00145402	0.00138113	0.00131682	0.00131641	0.00121707	0.00113795	0.00106564	0.000992725	0.000929556	0.000851538	0.000795988	0.000716329	0.000669665	0.000585363
'iron-sulfur cluster damage (nitrous oxide, spontaneous)'	0	0	0	0	0	0	0	0	0	0	0	0	0	0	0	0	0	0	0	0	0	0	0	0	0	0	0	0	0	0	0	0	0	0	0	0	0	0	0	0	0	0	0	0	0
'iron-sulfur cluster repair'	0.00845685	0.00805766	0.00745579	0.00741841	0.00745584	0.00770696	0.00777502	0.00783155	0.0079588	0.00808937	0.00803783	0.00783313	0.00751184	0.00724745	0.00699576	0.00666551	0.00619001	2.36405	0.00500044	0.00446566	0.00418627	0.00406862	0.00388745	0.00369998	0.00369545	0.00358172	0.0034583	0.00334497	0.00323947	0.00314497	0.00304271	0.00290804	0.00276225	0.00263364	0.00263281	0.00243414	0.0022759	0.00213128	0.00198545	0.00185911	0.00170308	0.00159198	0.00143266	0.00133933	0.00117073
'beta-fructofuranosidase'	0	0	0	0	0	0	0	0	0	0	0	0	0	0	0	0	0	0	0	0	0	0	0	0	0	0	0	0	0	0	0	0	0	0	0	0	0	0	0	0	0	0	0	0	0
'Formate-hydrogen lyase'	0	0	0	0	0	0	0	0	0	0	0	0	0	0	0	0	0	0	0	0	0	0	0	0	0	0	0	0	0	0	0	0	0	0	0	0	0	0	0	0	0	0	0	0	0
'flavodoxin reductase (NADPH)'	0	0	0	0	0	0	0	0	0	0	0	0	0	0	0	0	0	0	0	0	0	0	0	0	0	0	0	0	0	0	0	0	0	0	0	0	0	0	0	0	0	0	0	0	0
'flavin reductase'	0	0	0	0	0	0	0	0	0	0	0	0	0	0	0	0	0	0	0	0	0	0	0	0	0	0	0	0	0	0	0	0	0	0	0	0	0	0	0	0	0	0	0	0	0
'flavin reductase (NAD)'	0	0	0	0	0	0	0	0	0	0	0	0	0	0	0	0	0	0	0	0	0	0	0	0	0	0	0	0	0	0	0	0	0	0	0	0	0	0	0	0	0	0	0	0	0
'Methionyl-tRNA formyltransferase'	0	0	0	0	0	0	0	0	0	0	0	0	0	0	0	0	0	0	0	0	0	0	0	0	0	0	0	0	0	0	0	0	0	0	0	0	0	0	0	0	0	0	0	0	0
'FMN adenylyltransferase'	0.000253888	0.000241903	0.000223834	0.000222712	0.000223836	0.000231375	0.000233418	0.000235115	0.000238936	0.000242855	0.000241308	0.000235162	0.000225517	0.00021758	0.000210023	0.000200109	0.000185834	0.000168527	0.000150121	0.000134066	0.000125678	0.000122146	0.000116707	0.000111079	0.000110943	0.000107529	0.000103824	0.000100421	9.7254e-05	9.44167e-05	9.13468e-05	8.73037e-05	8.2927e-05	7.9066e-05	7.90411e-05	7.30766e-05	6.83261e-05	6.39842e-05	5.96063e-05	5.58134e-05	5.1129e-05	4.77935e-05	4.30106e-05	4.02088e-05	3.5147e-05
'FMN reductase'	0	0	0	0	0	0	0	0	0	0	0	0	0	0	0	0	0	0	0	0	0	0	0	0	0	0	0	0	0	0	0	0	0	0	0	0	0	0	0	0	0	0	0	0	0
'FMN reductase'	0	0	0	0	0	0	0	0	0	0	0	0	0	0	0	0	0	0.177588	0	0	0	0	0	0	0	0	0	0	0	0	0	0	0	0	0	0	0	0	0	0	0	0	0	0	0
'Aminomethyltransferase'	0	0	0	0	0	0	0	0	0	0	0	0	0	0	0	0	0	0	0	0	0	0	0	0	0	0	0	0	0	0	0	0	0	0	0	0	0	0	0	0	0	0	0	0	0
'Formyl-CoA Transferase'	0	0	0	0	0	0	0	0	0	0	0	0	0	0	0	0	0	0	0	0	0	0	0	0	0	0	0	0	0	0	0	0	0	0	0	0	0	0	0	0	0	0	0	0	0
'formate transport via proton symport (uptake only, periplasm)'	0	0	0	0	0	0	0	0	0	0	0	0	0	0	0	0	0	0	0	0	0	0	0	0	0	0	0	0	0	0	0	0	0	0	0	0	0	0	0	0	0	0	0	0	0
'formate transport via diffusion (extracellular to periplasm)'	0	0	0	0	0	0	0	0	0	0	0	0	0	0	0	0	0	0	0	0	0	0	0	0	0	0	0	0	0	0	0	0	0	0	0	0	0	0	0	0	0	0	0	0	0
'formate transport via diffusion (cytoplasm to periplasm)'	0.00253888	0.00241903	0.00223834	0.00222712	0.00223836	0.00231375	0	0	0.282555	0.305206	0.318375	0.2818	0.248933	0.224002	0.2053	0.186412	0.16069	0.0808105	0.121196	0.102113	0.0904237	0.0813507	0.0772165	0.0737223	0.0759628	0.0753953	0.0692586	0.0566305	0.0469176	0.0365445	0.0269761	0.0164858	0.0123533	0.00874989	0.00638718	0.00126634	0.0012018	0.00202243	0.00323727	0.00406363	0.00516527	0.00524849	0.00174005	0	0
'fumarate reductase'	0	0	0	0	0	0	0	0	0	0	0	0	0	0	0	0	0	0	0	0	0	0	0	0	0	0	0	0	0	0	0	0	0	0	0	0	0	0	0	0	0	0	0	0	0
'fumarate reductase'	0	0	0	0	0	0	0	0	0	0	0	0	0	0	0	0	0	0	0	0	0	0	0	0	0	0	0	0	0	0	0	0	0	0	0	0	0	0	0	0	0	0	0	0	0
'fructose-1-phosphate kinase'	0	0	0	0	0	0	0	0	0	0	0	0	0	0	0	0	0	0	0	0	0	0	0	0	0	0	0	0	0	0	0	0	0	0	0	0	0	0	0	0	0	0	0	0	0
'Fructoselysine phosphate deglycase'	0.0664436	0.0633073	0.0585785	0.0582848	0.0585789	0.0605519	0.0610866	0.0615307	0.0625305	0.0635564	0.0631515	0.0615431	0.0590188	0.0569416	0.0549641	0.0523694	0.0486335	0.0441042	0.0392873	0.0350857	0.0411132	0.0399578	0.0381785	0.0363374	0.0362929	0.0351759	0.0339639	0.0328509	0.0318148	0.0247093	0.0239059	0.0228478	0.0217024	0.0206919	0.0155141	0.0143434	0.0134109	0.0125587	0.00779962	0.00730331	0.00334517	0.00312695	0.00281402	0	0
'fructoselysine 3-epimerase'	0.0332218	0.0316536	0.0292892	0.0291424	0.0292894	0.0302759	0.0305433	0.0307654	0.0312653	0.0317782	0.0315757	0.0307716	0.0295094	0.0284708	0.0274821	0.0261847	0.0243168	0.0220521	0.0196437	0.0175429	0.0205566	0.0199789	0.0190893	0.0181687	0.0181464	0.017588	0.016982	0.0164254	0.0159074	0.0123546	0.0119529	0.0114239	0.0108512	0.010346	0.00775703	0.00717169	0.00670547	0.00627936	0.00389981	0.00365166	0.00167259	0.00156347	0.00140701	0	0
'Fructoselysine Kinase'	0.0664436	0.0633073	0.0585785	0.0582848	0.0585789	0.0605519	0.0610866	0.0615307	0.0625305	0.0635564	0.0631515	0.0615431	0.0590188	0.0569416	0.0549641	0.0523694	0.0486335	0.0441042	0.0392873	0.0350857	0.0411132	0.0399578	0.0381785	0.0363374	0.0362929	0.0351759	0.0339639	0.0328509	0.0318148	0.0247093	0.0239059	0.0228478	0.0217024	0.0206919	0.0155141	0.0143434	0.0134109	0.0125587	0.00779962	0.00730331	0.00334517	0.00312695	0.00281402	0	0
'Fructoselysine transport via proton symport (periplasm)'	0.0332218	0.0316536	0.0292892	0.0291424	0.0292894	0.0302759	0.0305433	0.0307654	0.0312653	0.0317782	0.0315757	0.0307716	0.0295094	0.0284708	0.0274821	0.0261847	0.0243168	0.0220521	0.0196437	0.0175429	0.0205566	0.0199789	0.0190893	0.0181687	0.0181464	0.017588	0.016982	0.0164254	0.0159074	0.0123546	0.0119529	0.0114239	0.0108512	0.010346	0.00775703	0.00717169	0.00670547	0.00627936	0.00389981	0.00365166	0.00167259	0.00156347	0.00140701	0	0
'fructoselysine transporter via diffusion (extracellular)'	0.0332218	0.0316536	0.0292892	0.0291424	0.0292894	0.0302759	0.0305433	0.0307654	0.0312653	0.0317782	0.0315757	0.0307716	0.0295094	0.0284708	0.0274821	0.0261847	0.0243168	0.0220521	0.0196437	0.0175429	0.0205566	0.0199789	0.0190893	0.0181687	0.0181464	0.017588	0.016982	0.0164254	0.0159074	0.0123546	0.0119529	0.0114239	0.0108512	0.010346	0.00775703	0.00717169	0.00670547	0.00627936	0.00389981	0.00365166	0.00167259	0.00156347	0.00140701	0	0
'D-fructuronate transport via proton symport, reversible (periplasm)'	0	0	0	0	0	0	0	0	0	0	0	0	0	0	0	0	0	-0.018858	0	0	0	0	0	0	0	0	0	0	0	0	0	0	0	0	0	0	0	0	0	0	0	0	0	0	0
'D-fructuronate transport via diffusion (extracellular)'	0	0	0	0	0	0	0	0	0	0	0	0	0	0	0	0	0	-0.018858	0	0	0	0	0	0	0	0	0	0	0	0	0	0	0	0	0	0	0	0	0	0	0	0	0	0	0
'Fructose transport via PEP:Pyr PTS (f6p generating) (periplasm)'	0	0	0	0	0	0	0	0	0	0	0	0	0	0	0	0	0	0	0	0	0	0	0	0	0	0	0	0	0	0	0	0	0	0	0	0	0	0	0	0	0	0	0	0	0
'D-fructose transport via PEP:Pyr PTS (periplasm)'	0	0	0	0	0	0	0	0	0	0	0	0	0	0	0	0	0	0	0	0	0	0	0	0	0	0	0	0	0	0	0	0	0	0	0	0	0	0	0	0	0	0	0	0	0
'D-fructose transport via diffusion (extracellular to periplasm)'	0	0	0	0	0	0	0	0	0	0	0	0	0	0	0	0	0	0	0	0	0	0	0	0	0	0	0	0	0	0	0	0	0	0	0	0	0	0	0	0	0	0	0	0	0
'formyltetrahydrofolate deformylase'	0	0	0	0	0	0	0	0	0.280165	0.302778	0.315961	0.279449	0.246678	0.221826	0.2032	0.184411	0.158832	0.0787882	0.119695	0.100773	0.0891669	0.0801293	0.0760494	0.0726115	0.0748533	0.07432	0.0682204	0.0556263	0.045945	0.0356003	0.0260626	0.0156128	0.011524	0.00795923	0.00559677	0.000535572	0.000518535	0.00138259	0.00264121	0.0035055	0.00465398	0.00477055	0.00130994	0	0
'formate-tetrahydrofolate ligase'	0	0	0	0	0	0	0	0	0	0	0	0	0	0	0	0	0	0	0	0	0	0	0	0	0	0	0	0	0	0	0	0	0	0	0	0	0	0	0	0	0	0	0	0	0
'L-fucose transport via diffusion (extracellular to periplasm)'	0	0	0	0	0	0	0	0	0	0	0	0	0	0	0	0	0	0	0	0	0	0	0	0	0	0	0	0	0	0	0	0	0	0	0	0	0	0	0	0	0	0	0	0	0
'L-fucose transport via proton symport (periplasm)'	0	0	0	0	0	0	0	0	0	0	0	0	0	0	0	0	0	0	0	0	0	0	0	0	0	0	0	0	0	0	0	0	0	0	0	0	0	0	0	0	0	0	0	0	0
'fumarase'	1.56376	1.47964	3.11424	3.62727	3.80636	3.30844	2.91938	2.51531	2.04816	1.75917	1.47587	1.27979	1.36305	1.60383	1.83724	1.9213	1.91049	2.44961	1.58746	1.41834	1.24612	1.15314	1.37193	1.40986	1.483	1.52267	1.56753	1.61602	1.66165	1.71034	1.76007	1.77963	1.73066	1.65731	1.64296	1.51795	1.42106	1.32794	1.2342	1.14931	1.05445	0.984121	0.907206	1.00903	0.905733
'Fumarate transport via proton symport (2 H) (periplasm)'	0	0	0	0	0	0	0	0	0	0	0	0	0	0	0	0	0	0	0	0	0	0	0	0	0	0	0	0	0	0	0	0	0	0	0	0	0	0	0	0	0	0	0	0	0
'Fumarate transport via proton symport (3 H) (periplasm)'	0	0	0	0	0	0	0	0	0	0	0	0	0	0	0	0	0	0	0	0	0	0	0	0	0	0	0	0	0	0	0	0	0	0	0	0	0	0	0	0	0	0	0	0	0
'Fumarate transport via diffusion (extracellular to periplasm)'	0	0	0	0	0	0	0	0	0	0	0	0	0	0	0	0	0	0	0	0	0	0	0	0	0	0	0	0	0	0	0	0	0	0	0	0	0	0	0	0	0	0	0	0	0
'Fusidic acid transport via diffusion (extracellular to periplasm)'	0	0	0	0	0	0	0	0	0	0	0	0	0	0	0	0	0	0	0	0	0	0	0	0	0	0	0	0	0	0	0	0	0	0	0	0	0	0	0	0	0	0	0	0	0
'Fusidic acid transport via TolC system'	0	0	0	0	0	0	0	0	0	0	0	0	0	0	0	0	0	0	0	0	0	0	0	0	0	0	0	0	0	0	0	0	0	0	0	0	0	0	0	0	0	0	0	0	0
'glucosamine-1-phosphate N-acetyltransferase'	0.0813534	0.103972	0.0717233	0.0713638	0.0717238	0.0741396	0.0747943	0.0696713	0.0590953	0.0600648	0.0765763	0.0753532	0.0722625	0.0697192	0.0672979	0.064121	0.0595468	0.0540011	0.0481033	0.0429588	0.0402711	0.0391394	0.0373966	0.0355931	0.0355495	0.0344554	0.0332683	0.032178	0.0311631	0.030254	0.0292703	0.0279748	0.0267251	0.0267053	0.0266969	0.0252232	0.0240892	0.0225584	0.0210149	0.0196777	0.0180262	0.0168502	0.0151639	0.0141761	0.0123915
'Glucose-1-phosphatase'	0	0	0	0	0	0	0	0	0	0	0	0	0	0	0	0	0	0	0	0	0	0	0	0	0	0	0	0	0	0	0	0	0	0	0	0	0	0	0	0	0	0	0	0	0
'glucose-1-phosphate thymidylyltransferase'	0.00928	0.0220713	0.00818149	0.00814048	0.00818155	0.00845712	0.0085318	0.00576048	0	0	0.00844711	0.00859556	0.008243	0.00795288	0.00767669	0.00731429	0.00679251	0.00615992	0.00548715	0.00490032	0.00459374	0.00446463	0.00426583	0.00406011	0.00405514	0.00393034	0.00379492	0.00367055	0.00355479	0.00345108	0.00333887	0.00319109	0.00303111	0.00288999	0.00288907	0.00267107	0.00249743	0.00233872	0.0021787	0.00204007	0.00186884	0.00174693	0.00157211	0.00146969	0.00128468
'D-glucose 1-phosphate transport via diffusion'	0	0	0	0	0	0	0	0	0	0	0	0	0	0	0	0	0	-0.0702298	0	0	0	0	0	0	0	0	0	0	0	0	0	0	0	0	0	0	0	0	0	0	0	0	0	0	0
'glutamate-1-semialdehyde aminotransferase'	0.00609331	0.00580568	0.00537202	0.00534509	0.00537206	0.005553	0.00560203	0.00564276	0.00573445	0.00582853	0.00579139	0.0056439	0.00541241	0.00522191	0.00504056	0.00480261	0.00446001	0.00404464	0.0036029	0.00321759	0.00301628	0.00293151	0.00280097	0.0026659	0.00266263	0.00258069	0.00249177	0.00241011	0.0023341	0.002266	0.00219232	0.00209529	0.00199025	0.00189758	0.00189699	0.00175384	0.00163983	0.00153562	0.00143055	0.00133952	0.0012271	0.00114705	0.00103225	0.00096501	0.000843528
'glycerol-2-phosphate phosphatase'	0	0	0	0	0	0	0	0	0	0	0	0	0	0	0	0	0	0	0	0	0	0	0	0	0	0	0	0	0	0	0	0	0	0	0	0	0	0	0	0	0	0	0	0	0
'glycerol 2-phosphate phosphatase (periplasmic)'	0	0	0	0	0	0	0	0	0	0	0	0	0	0	0	0	0	0	0	0	0	0	0	0	0	0	0	0	0	0	0	0	0	0	0	0	0	0	0	0	0	0	0	0	0
'glycerol-3-phosphate acyltransferase (C12:0)'	0.0649282	0	0	0	0	0	0	0	0	0	0	0	0	0	0	0	0	0	0	0	0	0	0	0	0	0	0	0	0	0	0	0.00772152	0.0103005	0	0	0	0	0	0	0	0	0.0179743	0	0	0
'glycerol-3-phosphate acyltransferase (C14:0)'	0	0	0	0	0	0	0.028091	0	0	0	0	0	0	0	0	0	0	0	0	0	0	0	0	0	0	0	0	0	0	0.00357337	0	0	0	0.0114764	0	0	0.015015	0	0.0161401	0	0	0	0.0168225	0	0
'glycerol-3-phosphate acyltransferase (C14:1)'	0	0	0.0572424	0	0	0	0	0	0	0	0	0	0	0	0	0	0	0	0	0	0	0	0	0	0	0	0	0	0.00136955	0	0	0	0	0	0	0	0	0	0	0	0	0	0	0.0145169	0
'glycerol-3-phosphate acyltransferase (C16:0)'	0.0690518	0.127656	0.0608779	0.0605727	0.0608783	0.0629288	0.0634845	0.063946	0.0649851	0.0660512	0.0656304	0.0639589	0.0613356	0.0591768	0.0571217	0.0544251	0.0505426	0.0458355	0.0408295	0.036463	0.0341817	0.033221	0.0317418	0.030211	0.030174	0.0292454	0.0282377	0.0273123	0.0264509	0.0256792	0.0248443	0.0237447	0.0225543	0.0215042	0.0214974	0.0198752	0.0185832	0.0337653	0.0162116	0.0319723	0.0139059	0.0129988	0.0116979	0.0109359	0.00955919
'glycerol-3-phosphate acyltransferase (C16:1)'	0.0537081	0.0511729	0.0473505	0.0471131	0.101226	0.0489456	0.0493779	0.0497368	0.0505451	0.0513742	0.0510469	0.0497469	0.0477065	0.0460274	0.0444289	0.0423315	0.0393117	0.0356506	0.031757	0.0283607	0.0265863	0.0258391	0.0246886	0.0234979	0.0234692	0.0227469	0.0219631	0.0212434	0.0205734	0.0199732	0.0193237	0.0184685	0.0175426	0.0167258	0.0303143	0.0295569	0.0144539	0.0135354	0.0126093	0.0118069	0.010816	0.0101104	0.00909858	0.00850587	0.0174809
'glycerol-3-phosphate acyltransferase (C18:0)'	0	0	0	0.0569555	0	0	0	0.0141476	0	0	0	0	0	0	0	0	0	0	0	0	0	0	0	0	0	0	0	0	0	0	0.00618598	0	0	0	0	0	0	0	0	0	0.0169213	0	0	0	0
'glycerol-3-phosphate acyltransferase (C18:1)'	0.0276806	0.026374	0.024404	0.0242816	0.0244041	0.0669937	0.0254489	0.0256339	0.0260504	0.0264778	0.0263091	0.025639	0.0245874	0.023722	0.0228982	0.0218172	0.0202609	0.0183739	0.0163672	0.0146168	0.0137023	0.0133172	0.0127242	0.0121106	0.0120958	0.0117235	0.0113196	0.0109486	0.0106033	0.010294	0.00995926	0.00951846	0.00904128	0.00862032	0.0086176	0.00796732	0.00744938	0.00697599	0.00649869	0.00608516	0.00557444	0.00521078	0.00468931	0.00438384	0.00383197
'sn-glycerol-3-phosphocholine transport via ABC system (periplasm)'	0	0	0	0	0	0	0	0	0	0	0	0	0	0	0	0	0	0	0	0	0	0	0	0	0	0	0	0	0	0	0	0	0	0	0	0	0	0	0	0	0	0	0	0	0
'glycero-3-phosphocholine transport via diffusion (extracellular to periplasm)'	0	0	0	0	0	0	0	0	0	0	0	0	0	0	0	0	0	0	0	0	0	0	0	0	0	0	0	0	0	0	0	0	0	0	0	0	0	0	0	0	0	0	0	0	0
'glycerol-3-phosphate dehydrogenase (NADP)'	-0.248962	-0.23721	-0.219491	-0.218391	-0.216126	-0.209482	-0.197287	-0.184573	-0.173195	-0.165076	-0.153134	-0.142159	-0.129543	-0.11972	-0.112358	-0.107011	-0.100433	-0.089538	-0.0819853	-0.0759958	-0.0731049	-0.0746992	-0.0737917	-0.0735513	-0.0757606	-0.073406	-0.0730284	-0.0721243	-0.0718652	-0.0720124	-0.0723997	-0.0710046	-0.0704111	-0.0687883	-0.0708875	-0.0670685	-0.0645419	-0.0627427	-0.0593464	-0.0572493	-0.0539827	-0.052618	-0.0479993	-0.0436627	-0.0355225
'glycerol-3-phosphate dehydrogenase (ubiquinone-8)'	0	0	0	0	0	0	0	0	0	0	0	0	0	0	0	0	0	0	0	0	0	0	0	0	0	0	0	0	0	0	0	0	0	0	0	0	0	0	0	0	0	0	0	0	0
'glycerol-3-phosphate dehydrogenase (menaquinone-8)'	0	0	0	0	0	0	0	0	0	0	0	0	0	0	0	0	0	0	0	0	0	0	0	0	0	0	0	0	0	0	0	0	0	0	0	0	0	0	0	0	0	0	0	0	0
'glycerol-3-phosphate dehydrogenase (demethylmenaquinone-8)'	0	0	0	0	0	0	0	0	0	0	0	0	0	0	0	0	0	0	0	0	0	0	0	0	0	0	0	0	0	0	0	0	0	0	0	0	0	0	0	0	0	0	0	0	0
'sn-glycerol-3-phosphoethanolamine transport via ABC system (periplasm)'	0	0	0	0	0	0	0	0	0	0	0	0	0	0	0	0	0	0	0	0	0	0	0	0	0	0	0	0	0	0	0	0	0	0	0	0	0	0	0	0	0	0	0	0	0
'glycero-3-phosphoethanolamine transport via diffusion (extracellular to periplasm)'	0.052382	0.0499095	0.0461814	0.0459499	0.0461818	0.0477372	0.0481588	0.0485089	0.0492971	0.0501058	0.0497866	0.0485187	0.0465286	0.0436084	0.0408559	0.0377476	0.0328638	0.0288097	0.0247783	0.0205478	0.0185214	0.0172808	0.0151354	0.0137507	0.0124259	0.0114096	0.00979239	0.00887951	0.00745287	0.00667887	0.00592323	0.00463178	0.0034219	0.00279649	0.00186374	0.00129233	0.000402772	0	0	0	0	0	0	0	0
'sn-glycerol-3-phosphoglycerol transport via ABC system (periplasm)'	0	0	0	0	0	0	0	0	0	0	0	0	0	0	0	0	0	0	0	0	0	0	0	0	0	0	0	0	0	0	0	0	0	0	0	0	0	0	0	0	0	0	0	0	0
'glycerophoglycerol transport via diffusion (extracellular to periplasm)'	0	0	0	0	0	0	0	0	0	0	0	0	0	0	0	0	0	0	0	0	0	0	0	0	0	0	0	0	0	0	0	0	0	0	0	0	0	0	0	0	0	0	0	0	0
'sn-glycerol-3-phosphoethanolamine transport via ABC system (periplasm)'	0	0	0	0	0	0	0	0	0	0	0	0	0	0	0	0	0	0	0	0	0	0	0	0	0	0	0	0	0	0	0	0	0	0	0	0	0	0	0	0	0	0	0	0	0
'glycero-3-phospho-1-inositol transport via diffusion (extracellular to periplasm)'	0	0	0	0	0	0	0	0	0	0	0	0	0	0	0	0	0	0	0	0	0	0	0	0	0	0	0	0	0	0	0	0	0	0	0	0	0	0	0	0	0	0	0	0	0
'sn-glycerol-3-phosphoserine transport via ABC system (periplasm)'	0	0	0	0	0	0	0	0	0	0	0	0	0	0	0	0	0	0	0	0	0	0	0	0	0	0	0	0	0	0	0	0	0	0	0	0	0	0	0	0	0	0	0	0	0
'glycerophosphserine transport via diffusion (extracellular to periplasm)'	0.0431006	0.0410661	0.0379986	0.0378081	0.0379989	0.0392787	0.0396256	0.0399137	0.0405623	0.0412277	0.040965	0.0399217	0.0382843	0.0369368	0.0337775	0.0303951	0.0265664	0.0240922	0.0201196	0.0167701	0.0145979	0.0130963	0.0114704	0.00992475	0.00892134	0.00768603	0.00649355	0.00538349	0.00434475	0.0025308	0.00163234	0.000780047	0	0	0	0	0	0	0	0	0	0	0	0	0
'glycerol-3-phosphatase'	0	0	0	0	0	0	0	0	0	0	0	0	0	0	0	0	0	0	0	0	0	0	0	0	0	0	0	0	0	0	0	0	0	0	0	0	0	0	0	0	0	0	0	0	0
'L-glutamate 5-semialdehyde dehydratase (spontaneous)'	0.0429469	0.0409197	0.0378632	0.0376734	0.0378635	0.0391387	0.0394844	0.0397714	0.0404177	0.0410807	0.040819	0.0397794	0.0381478	0.0412924	0.0458201	0.0493054	0.0509213	0.0508069	0.0494298	0.04784	0.0482016	0.0496269	0.0505365	0.0510409	0.0539456	0.0551038	0.0558627	0.0564915	0.0569535	0.0574038	0.0575331	0.056847	0.0557597	0.0548002	0.0564396	0.0537067	0.0516197	0.0496533	0.0474645	0.0448232	0.0410612	0.0383826	0.0348036	0.0325364	0.0284405
'glutamate-5-semialdehyde dehydrogenase'	0.0429469	0.0409197	0.0378632	0.0376734	0.0378635	0.0391387	0.0394844	0.0397714	0.0404177	0.0410807	0.040819	0.0397794	0.0381478	0.0412924	0.0458201	0.0493054	0.0509213	0.0508069	0.0494298	0.04784	0.0482016	0.0496269	0.0505365	0.0510409	0.0539456	0.0551038	0.0558627	0.0564915	0.0569535	0.0574038	0.0575331	0.056847	0.0557597	0.0548002	0.0564396	0.0537067	0.0516197	0.0496533	0.0474645	0.0448232	0.0410612	0.0383826	0.0348036	0.0325364	0.0284405
'glucosamine-6-phosphate deaminase'	0.0224948	0	0.019832	0.0197326	0.0198322	0.0205001	0.0206812	0.0264982	0.0320063	0.0280384	0.00426902	0	0	0	0	0	0	0	0	0	0	0	0	0	0	0	0	0	0	0	0	0	0	0	0	0	0	0	0	0	0	0	0	0	0
'glucose 6-phosphate dehydrogenase'	0.239735	0.421233	0.482615	0.592245	0.220339	0.636334	0.733667	1.17144	1.4827	1.55704	1.48425	1.43156	1.38475	1.32609	1.29304	1.31597	1.34015	2.11383	1.27247	1.2181	1.2395	1.40547	1.80395	1.6136	1.52853	1.42062	1.25058	1.22699	1.25245	1.24517	1.20387	1.16015	1.11204	1.051	1.02973	0.916074	0.82408	0.744954	0.665988	0.645875	0.636947	0.657596	0.445426	0.369972	0.355979
'glucose-6-phosphate phosphatase'	0	0	0	0	0	0	0	0	0	0	0	0	0	0	0	0	0	0	0	0	0	0	0	0	0	0	0	0	0	0	0	0	0	0	0	0	0	0	0	0	0	0	0	0	0
'Glucose-6-phosphate transport via phosphate antiport (periplasm)'	0	0	0	0	0	0	0	0	0	0	0	0	0	0	0	0	0	0	0	0	0	0	0	0	0	0	0	0	0	0	0	0	0	0	0	0	0	0	0	0	0	0	0	0	0
'glucose 6-phosphate transport via diffusion (extracellular to periplasm)'	0	0	0	0	0	0	0	0	0	0	0	0	0	0	0	0	0	0	0	0	0	0	0	0	0	0	0	0	0	0	0	0	0	0	0	0	0	0	0	0	0	0	0	0	0
'D-galactose 1-phosphatase'	0	0	0	0	0	0	0	0	0	0	0	0	0	0	0	0	0	0	0	0	0	0	0	0	0	0	0	0	0	0	0	0	0	0	0	0	0	0	0	0	0	0	0	0	0
'D-galactose 1-phosphate transport via diffusion (extracellular to periplasm)'	0	0	0	0	0	0	0	0	0	0	0	0	0	0	0	0	0	-0.0702298	0	0	0	0	0	0	0	0	0	0	0	0	0	0	0	0	0	0	0	0	0	0	0	0	0	0	0
'beta D-galactose transport via diffusion (extracellular to periplasm)'	0	0	0	0	0	0	0	0	0	0	0	0	0	0	0	0	0	0	0	0	0	0	0	0	0	0	0	0	0	0	0	0	0	0	0	0	0	0	0	0	0	0	0	0	0
'galactarate dehydratase'	0	0	0	0	0	0	0	0	0	0	0	0	0	0	0	0	0	0	0	0	0	0	0	0	0	0	0	0	0	0	0	0	0	0	0	0	0	0	0	0	0	0	0	0	0
'L-galactonate oxidoreductase'	0	0	0	0	0	0	0	0	0	0	0	0	0	0	0	0	0	0.059859	0	0	0	0	0	0	0	0	0	0	0	0	0	0	0	0	0	0	0	0	0	0	0	0	0	0	0
'galactonate dehydratase'	0	0	0	0	0	0	0	0	0	0	0	0	0	0	0	0	0	0.059859	0	0	0	0	0	0	0	0	0	0	0	0	0	0	0	0	0	0	0	0	0	0	0	0	0	0	0
'L-galactonate transport via proton symport (periplasm)'	0	0	0	0	0	0	0	0	0	0	0	0	0	0	0	0	0	0.059859	0	0	0	0	0	0	0	0	0	0	0	0	0	0	0	0	0	0	0	0	0	0	0	0	0	0	0
'L-galactonate transport via diffusion (extracellular to periplasm)'	0	0	0	0	0	0	0	0	0	0	0	0	0	0	0	0	0	0.059859	0	0	0	0	0	0	0	0	0	0	0	0	0	0	0	0	0	0	0	0	0	0	0	0	0	0	0
'D-galactonate transport via proton symport (periplasm)'	0	0	0	0	0	0	0	0	0	0	0	0	0	0	0	0	0	0.059859	0	0	0	0	0	0	0	0	0	0	0	0	0	0	0	0	0	0	0	0	0	0	0	0	0	0	0
'D-galactonate transport via diffusion (extracellular to periplasm)'	0	0	0	0	0	0	0	0	0	0	0	0	0	0	0	0	0	0.059859	0	0	0	0	0	0	0	0	0	0	0	0	0	0	0	0	0	0	0	0	0	0	0	0	0	0	0
'D-galactarte transport via proton symport, reversible (periplasm)'	0	0	0	0	0	0	0	0	0	0	0	0	0	0	0	0	0	0	0	0	0	0	0	0	0	0	0	0	0	0	0	0	0	0	0	0	0	0	0	0	0	0	0	0	0
'D-galactarte transport via diffusion (extracellular to periplasm)'	0	0	0	0	0	0	0	0	0	0	0	0	0	0	0	0	0	0	0	0	0	0	0	0	0	0	0	0	0	0	0	0	0	0	0	0	0	0	0	0	0	0	0	0	0
'galactokinase'	0	0.0341564	0.0861957	0.114351	0.120675	0.112859	0.101871	0.0965758	0.088944	0.0841684	0.0774372	0.0694279	0.0607906	0.0558581	0.0485264	0.0462356	0.0405519	0.034612	0.0308318	0.0275345	0.027425	0.0266543	0.0269655	0.0270909	0.0270577	0.026225	0.0253214	0.0244916	0.0237191	0.0230272	0.0211059	0.0190511	0.018096	0.0162386	0.0152189	0.0131324	0.0114017	0.00903448	0.0076512	0.00573147	0.00393782	0.00306745	0.00165628	0	0
'aldose-1-epimerase'	0	0	0	0	0	0	0	0	0	0	0	0	0	0	0	0	0	0	0	0	0	0	0	0	0	0	0	0	0	0	0	0	0	0	0	0	0	0	0	0	0	0	0	0	0
'a-galactosidase (melibiose)'	0	0.0170782	0.0430979	0.0571757	0.0603374	0.0564297	0.0509356	0.0482879	0.044472	0.0420842	0.0387186	0.0347139	0.0303953	0.0279291	0.0242632	0.0231178	0.0202759	0.017306	0.0154159	0.0137672	0.0137125	0.0133271	0.0134827	0.0135455	0.0135289	0.0131125	0.0126607	0.0122458	0.0118596	0.0115136	0.0105529	0.00952554	0.00904801	0.00811928	0.00760943	0.00656621	0.00570083	0.00451724	0.0038256	0.00286574	0.00196891	0.00153372	0.000828142	0	0
'galactosyltransferase I (LPS core synthesis)'	0.00928	0.0220713	0.00818149	0.00814048	0.00818155	0.00845712	0.0085318	0.00576048	0	0	0.00844711	0.00859556	0.008243	0.00795288	0.00767669	0.00731429	0.00679251	0.00615992	0.00548715	0.00490032	0.00459374	0.00446463	0.00426583	0.00406011	0.00405514	0.00393034	0.00379492	0.00367055	0.00355479	0.00345108	0.00333887	0.00319109	0.00303111	0.00288999	0.00288907	0.00267107	0.00249743	0.00233872	0.0021787	0.00204007	0.00186884	0.00174693	0.00157211	0.00146969	0.00128468
'Galactitol transport via PEP:Pyr PTS (periplasm)'	0.0986768	0.0940189	0.0851837	0.0793466	0.0761221	0.0768125	0.0756008	0.0742467	0.0754531	0.0766909	0.0683867	0.0590285	0.0493032	0.0405208	0.0340118	0.025925	0.0210661	0.0150104	0.0097244	0.00651331	0.00407054	0.00296711	0.000944995	0	0	0	0	0	0	0	0	0	0	0	0	0	0	0	0	0	0	0	0	0	0
'Galactitol transport via diffusion (extracellular to periplasm)'	0.0986768	0.0940189	0.0851837	0.0793466	0.0761221	0.0768125	0.0756008	0.0742467	0.0754531	0.0766909	0.0683867	0.0590285	0.0493032	0.0405208	0.0340118	0.025925	0.0210661	0.0150104	0.0097244	0.00651331	0.00407054	0.00296711	0.000944995	0	0	0	0	0	0	0	0	0	0	0	0	0	0	0	0	0	0	0	0	0	0
'D-galacturonate transport via proton symport, reversible (periplasm)'	0	0	0	0	0	0	0	0	0	0	0	0	0	0	0	0	0	-0.018858	0	0	0	0	0	0	0	0	0	0	0	0	0	0	0	0	0	0	0	0	0	0	0	0	0	0	0
'D-galacturonate transport via diffusion (extracellular to periplasm)'	0	0	0	0	0	0	0	0	0	0	0	0	0	0	0	0	0	-0.018858	0	0	0	0	0	0	0	0	0	0	0	0	0	0	0	0	0	0	0	0	0	0	0	0	0	0	0
'UTP-glucose-1-phosphate uridylyltransferase (irreversible)'	0.03712	0.0882852	0.032726	0.0325619	0.0327262	0.0338285	0.0341272	0.0230419	0	0	0.0337884	0.0343822	0.032972	0.0318115	0.0307067	0.0292572	0.02717	0.0246397	0.0219486	0.0196013	0.0183749	0.0178585	0.0170633	0.0162404	0.0162206	0.0157214	0.0151797	0.0146822	0.0142191	0.0138043	0.0133555	0.0127644	0.0121245	0.0115599	0.0115563	0.0106843	0.0099897	0.00935489	0.00871481	0.00816027	0.00747538	0.00698772	0.00628842	0.00587877	0.00513871
'D-galactose transport via ABC system (periplasm)'	0	0	0	0	0	0	0	0	0	0	0	0	0	0	0	0	0	0	0	0	0	0	0	0	0	0	0	0	0	0	0	0	0	0	0	0	0	0	0	0	0	0	0	0	0
'D-galactose transport in via proton symport (periplasm)'	0	0	0	0	0	0	0	0	0	0	0	0	0	0	0	0	0	0	0	0	0	0	0	0	0	0	0	0	0	0	0	0	0	0	0	0	0	0	0	0	0	0	0	0	0
'D-galactose transport via diffusion (extracellular to periplasm)'	0	0	0	0	0	0	0	0	0	0	0	0	0	0	0	0	0	0	0	0	0	0	0	0	0	0	0	0	0	0	0	0	0	0	0	0	0	0	0	0	0	0	0	0	0
'D-Glucosamine 6-phosphate transport via phosphate antiport (periplasm)'	0	0	0	0	0	0	0	0	0	0	0	0	0	0	0	0	0	0	0	0	0	0	0	0	0	0	0	0	0	0	0	0	0	0	0	0	0	0	0	0	0	0	0	0	0
'D-glucosamine 6-phosphate transport via diffusion (extracellular to periplasm)'	0	0	0	0	0	0	0	0	0	0	0	0	0	0	0	0	0	0	0	0	0	0	0	0	0	0	0	0	0	0	0	0	0	0	0	0	0	0	0	0	0	0	0	0	0
'D-glucosamine transport via PEP:Pyr PTS (periplasm)'	0	0	0	0	0	0	0	0	0	0	0	0	0	0	0	0	0	0	0	0	0	0	0	0	0	0	0	0	0	0	0	0	0	0	0	0	0	0	0	0	0	0	0	0	0
'D-glucosamine transport via diffusion (extracellular to periplasm)'	0	0	0	0	0	0	0	0	0	0	0	0	0	0	0	0	0	0	0	0	0	0	0	0	0	0	0	0	0	0	0	0	0	0	0	0	0	0	0	0	0	0	0	0	0
'glyceraldehyde-3-phosphate dehydrogenase'	9.76672	11.3823	8.4892	9.09222	10.0273	11.4551	12.3952	13.0777	13.7484	14.4365	15.1874	15.2605	14.8671	14.4478	14.042	13.5722	12.8662	10.2842	10.8394	9.88085	9.44991	9.36692	8.40668	8.1327	8.23684	8.08709	7.93712	7.68379	7.37889	7.13485	6.85583	6.54246	6.21837	5.97343	6.02309	5.66612	5.34785	5.05878	4.76833	4.4918	4.1168	3.84259	3.60875	3.36712	3.08749
'phosphoribosylglycinamide formyltransferase'	0	0	0	0	0	0	0.0123266	0.0649601	0.117898	0.16448	0.207294	0.235585	0.252564	0.265032	0.27112	0.271712	0.266888	0.246527	0.226324	0.207808	0.200453	0.200783	0.191877	0.180693	0.176168	0.166491	0.166478	0.1673	0.166986	0.170109	0.17182	0.172675	0.165998	0.159893	0.160659	0.147554	0.137635	0.127293	0.116197	0.105926	0.0935783	0.0846427	0.0742556	0.0726722	0.0714731
'GAR transformylase-T'	0	0	0	0	0	0	0.00233418	0.00235115	0	0	0	0	0	0	0	0	0	0	0	0	0	0	0	0	0	0	0	0	0	0	0	0	0	0	0	0	0	0	0	0	0	0	0	0.000402088	0.00035147
'gamma-butyrobetaine transport via diffusion (extracellular to periplasm)'	0	0	0	0	0	0	0	0	0	0	0	0	0	0	0	0	0	0	0	0	0	0	0	0	0	0	0	0	0	0	0	0	0	0	0	0	0	0	0	0	0	0	0	0	0
'Glycolaldehyde dehydrogenase'	0.00101555	0.000967614	0.000895337	0.000890848	0.000895343	0.0009255	0.000933672	0.00094046	0.000955742	0.000971421	0.000965232	0.00094065	0.000902068	0.000870319	0.000840094	0.000800435	0.000743335	0.000674107	0.000600484	0.000536264	0.000502713	0.000488585	0.000466829	0.000444316	0.000443772	0.000430114	0.000415294	0.000401685	0.000389016	0.000377667	0.000365387	0.000349215	0.000331708	0.000316264	0.000316164	0.000292307	0.000273304	0.000255937	0.000238425	0.000223254	0.000204516	0.000191174	0.000172042	0.000160835	0.000140588
'GDP-4-dehydro-6-deoxy-D-mannose epimerase'	0	0	0	0	0	0	0	0	0	0	0	0	0	0	0	0	0	0	0	0	0	0	0	0	0	0	0	0	0	0	0	0	0	0	0	0	0	0	0	0	0	0	0	0	0
'GDP diphosphokinase'	0	0	0	0	0	0	0	0	0	0	0	0	0	0	0	0	0	0	0	0	0	0	0	0	0	0	0	0	0	0	0	0	0	0	0	0	0	0	0	0	0	0	0	0	0
'GDP-mannose mannosyl hydrolase'	0	0	0	0	0	0	0	0	0	0	0	0	0	0	0	0	0	0	0	0	0	0	0	0	0	0	0	0	0	0	0	0	0	0	0	0	0	0	0	0	0	0	0	0	0
'GDP-mannose phyrophosphatase'	0	0	0	0	0	0	0	0	0	0	0	0	0	0	0	0	0	0	0	0	0	0	0	0	0	0	0	0	0	0	0	0	0	0	0	0	0	0	0	0	0	0	0	0	0
'guanosine 3''-diphosphate 5''-triphosphate 3''-diphosphatase'	0	0	0	0	0	0	0	0	0	0	0	0	0	0	0	0	0	0	0	0	0	0	0	0	0	0	0	0	0	0	0	0	0	0	0	0	0	0	0	0	0	0	0	0	0
'GDP transport via diffusion (extracellular to periplasm)'	0	0	0	0	0	0	0	0	0	0	0	0	0	0	0	0	0	0	0	0	0	0	0	0	0	0	0	0	0	0	0	0	0	0	0	0	0	0	0	0	0	0	0	0	0
'glutamine-fructose-6-phosphate transaminase'	0	0.0050257	0	0	0	0	0	0	0	0	0	0.00309284	0.00713818	0.0109123	0.0163617	0.0175851	0.0180496	0.0194865	0.0188555	0.0180791	0.0192731	0.0188198	0.0190613	0.0182224	0.0192264	0.0187124	0.0190281	0.0175482	0.0169947	0.0156938	0.0151836	0.0137671	0.0130769	0.0117938	0.0117901	0.0102773	0.0107745	0.0106354	0.00990768	0.00927723	0.00806261	0.0075712	0.00608	0.00465533	0.00287047
'gamma-glutamyl-gamma aminobutyric acid dehydrogenase'	0	0	0	0	0	0	0	0	0	0	0	0	0	0	0	0	0	0	0	0	0	0	0	0	0	0	0	0	0	0	0	0	0	0	0	0	0	0	0	0	0	0	0	0	0
'gamma-glutamyl-gamma-aminobutyric acid hydrolase'	0	0	0	0	0	0	0	0	0	0	0	0	0	0	0	0	0	0	0	0	0	0	0	0	0	0	0	0	0	0	0	0	0	0	0	0	0	0	0	0	0	0	0	0	0
'gamma glutamyl putrescine oxidase'	0	0	0	0	0	0	0	0	0	0	0	0	0	0	0	0	0	0	0	0	0	0	0	0	0	0	0	0	0	0	0	0	0	0	0	0	0	0	0	0	0	0	0	0	0
'gamma glutamyl putrescine synthase'	0	0	0	0	0	0	0	0	0	0	0	0	0	0	0	0	0	0	0	0	0	0	0	0	0	0	0	0	0	0	0	0	0	0	0	0	0	0	0	0	0	0	0	0	0
'gamma-hydroxybutyrate dehydrogenase (NADH)'	0	0	0	0	0	0	0	0	0	0	0	0	0	0	0	0	0	0	0	0	0	0	0	0	0	0	0	0	0	0	0	0	0	0	0	0	0	0	0	0	0	0	0	0	0
'glycine hydroxymethyltransferase, reversible'	-1.06783	-0.76019	-0.50714	-0.371018	-0.232315	-0.113833	0.0342199	0.223022	0.631035	0.750586	0.849278	0.863585	0.854806	0.846077	0.831987	0.806101	0.763156	0.696576	0.627221	0.56583	0.536075	0.526974	0.503543	0.477329	0.472441	0.453646	0.443738	0.435474	0.426702	0.422248	0.415761	0.405819	0.387454	0.371038	0.371738	0.342705	0.320099	0.298162	0.275375	0.254975	0.230118	0.212275	0.189115	0.182287	0.172732
'guanylate kinase (GMP:ATP)'	0.269321	0.256609	0.237441	0.236251	0.237443	0.24544	0.247607	0.249408	0.25346	0.257618	0.255977	0.249458	0.239226	0.230806	0.222791	0.212273	0.19713	0.178771	0.159247	0.142216	0.133318	0.129571	0.123802	0.117831	0.117687	0.114065	0.110135	0.106526	0.103166	0.100156	0.0968997	0.0926109	0.0879681	0.0838723	0.0838459	0.0775189	0.0724796	0.0678737	0.0632297	0.0592062	0.0542371	0.0506989	0.0456252	0.042653	0.0372835
'1,4-alpha-glucan branching enzyme (glycogen -> bglycogen)'	0	0	0	0	0	0	0	0	0	0	0	0	0	0	0	0	0	0	0	0	0	0	0	0	0	0	0	0	0	0	0	0	0	0	0	0	0	0	0	0	0	0	0	0	0
'D-glucose O-acetyltransferase'	0	0	0	0	0	0	0	0	0	0	0	0	0	0	0	0	0	0	0	0	0	0	0	0	0	0	0	0	0	0	0	0	0	0	0	0	0	0	0	0	0	0	0	0	0
'Glucose dehydrogenase (ubiquinone-8 as acceptor) (periplasm)'	1.03246	1.12166	0.885199	0.880761	0.830224	0.687686	0.502641	0.294537	0.0645599	0	0	0	0	0	0	0	0	0	0	0	0	0.0171684	0.0355155	0.0459293	0.0549569	0.059135	0.0599311	0.057967	0.0562715	0.0494761	0.0327842	0.0120329	0	0	0	0	0	0	0	0.00624549	0.0114426	0.0187182	0.0240643	0.0292457	0.0334299
'D-gluconate transport via proton symport, reversible (periplasm)'	0.407169	0.525879	0.333924	0.33225	0.312244	0.255521	0.182406	0.100222	0.00926767	0.100356	0.271229	0.43924	0.365309	0.298505	0.239537	0.185229	0.135155	0.0919259	0.0570721	0.0332403	0.0145416	0.0191874	0.02587	0.0294047	0.0329511	0.0342517	0.034189	0.0330686	0.0353734	0.032309	0.0222149	0.00770366	0	0	0	0	0	0	0	0.00624549	0.0114426	0.0187182	0.0240643	0.0292457	0.0334299
'D-gluconate transport via diffusion (extracellular to periplasm)'	-0.625292	-0.595777	-0.551275	-0.548511	-0.51798	-0.432165	-0.320234	-0.194315	-0.0552922	0.100356	0.271229	0.43924	0.365309	0.298505	0.239537	0.185229	0.135155	0.0919259	0.0570721	0.0332403	0.0145416	0.00201899	-0.00964546	-0.0165245	-0.0220058	-0.0248833	-0.025742	-0.0248984	-0.0208981	-0.0171671	-0.0105693	-0.00432922	0	0	0	0	0	0	0	0	0	0	0	0	0
'glycogen phosphorylase'	0	0	0	0	0	0	0	0	0	0	0	0	0	0	0	0	0	0	0	0	0	0	0	0	0	0	0	0	0	0	0	0	0	0	0	0	0	0	0	0	0	0	0	0	0
'glycogen phosphorylase'	0	0	0	0	0	0	0	0	0	0	0	0	0	0	0	0	0	0	0	0	0	0	0	0	0	0	0	0	0	0	0	0	0	0	0	0	0	0	0	0	0	0	0	0	0
'5-dehydro-4-deoxyglucarate aldolase'	0	0	0	0	0	0	0	0	0	0	0	0	0	0	0	0	0	0	0	0	0	0	0	0	0	0	0	0	0	0	0	0	0	0	0	0	0	0	0	0	0	0	0	0	0
'glucarate dehydratase'	0	0	0	0	0	0	0	0	0	0	0	0	0	0	0	0	0	0	0	0	0	0	0	0	0	0	0	0	0	0	0	0	0	0	0	0	0	0	0	0	0	0	0	0	0
'D-glucarate transport via proton symport, reversible (periplasm)'	0	0	0	0	0	0	0	0	0	0	0	0	0	0	0	0	0	0	0	0	0	0	0	0	0	0	0	0	0	0	0	0	0	0	0	0	0	0	0	0	0	0	0	0	0
'D-glucarate transport via diffusion (extracellular to periplasm)'	0	0	0	0	0	0	0	0	0	0	0	0	0	0	0	0	0	0	0	0	0	0	0	0	0	0	0	0	0	0	0	0	0	0	0	0	0	0	0	0	0	0	0	0	0
'glycogen synthase (ADPGlc)'	0.175543	0.167257	0.154764	0.153988	0.154765	0.159978	0.16139	0.162564	0.165205	0.167915	0.166846	0.162596	0.155927	0.150439	0.145215	0.13836	0.128489	0.116523	0.103797	0.0926961	0.0868966	0.0844545	0.0806939	0.0768024	0.0767084	0.0743476	0.0717859	0.0694333	0.0672435	0.0652817	0.0631591	0.0603637	0.0573375	0.0546679	0.0546507	0.0505268	0.0472421	0.04424	0.0412131	0.0385906	0.0353517	0.0330455	0.0297385	0.0278012	0.0243014
'glucosyltransferase I (LPS core synthesis)'	0.00928	0.0220713	0.00818149	0.00814048	0.00818155	0.00845712	0.0085318	0.00576048	0	0	0.00844711	0.00859556	0.008243	0.00795288	0.00767669	0.00731429	0.00679251	0.00615992	0.00548715	0.00490032	0.00459374	0.00446463	0.00426583	0.00406011	0.00405514	0.00393034	0.00379492	0.00367055	0.00355479	0.00345108	0.00333887	0.00319109	0.00303111	0.00288999	0.00288907	0.00267107	0.00249743	0.00233872	0.0021787	0.00204007	0.00186884	0.00174693	0.00157211	0.00146969	0.00128468
'glucosyltransferase II (LPS core synthesis)'	0.00928	0.0220713	0.00818149	0.00814048	0.00818155	0.00845712	0.0085318	0.00576048	0	0	0.00844711	0.00859556	0.008243	0.00795288	0.00767669	0.00731429	0.00679251	0.00615992	0.00548715	0.00490032	0.00459374	0.00446463	0.00426583	0.00406011	0.00405514	0.00393034	0.00379492	0.00367055	0.00355479	0.00345108	0.00333887	0.00319109	0.00303111	0.00288999	0.00288907	0.00267107	0.00249743	0.00233872	0.0021787	0.00204007	0.00186884	0.00174693	0.00157211	0.00146969	0.00128468
'glucosyltransferase III (LPS core synthesis)'	0.00928	0.0220713	0.00818149	0.00814048	0.00818155	0.00845712	0.0085318	0.00576048	0	0	0.00844711	0.00859556	0.008243	0.00795288	0.00767669	0.00731429	0.00679251	0.00615992	0.00548715	0.00490032	0.00459374	0.00446463	0.00426583	0.00406011	0.00405514	0.00393034	0.00379492	0.00367055	0.00355479	0.00345108	0.00333887	0.00319109	0.00303111	0.00288999	0.00288907	0.00267107	0.00249743	0.00233872	0.0021787	0.00204007	0.00186884	0.00174693	0.00157211	0.00146969	0.00128468
'D-glucuronate 1-phosphate transport via diffusion (extracellular to periplasm)'	0	0	0	0	0	0	0	0	0	0	0	0	0	0	0	0	0	0.0190345	0	0	0	0	0	0	0	0	0	0	0	0	0	0	0	0	0	0	0	0	0	0	0	0	0	0	0
'D-glucuronate transport via proton symport, reversible (periplasm)'	0	0	0	0	0	0	0	0	0	0	0	0	0	0	0	0	0	0.018858	0	0	0	0	0	0	0	0	0	0	0	0	0	0	0	0	0	0	0	0	0	0	0	0	0	0	0
'D-glucuronat transport via diffusion (extracellular to periplasm)'	0	0	0	0	0	0	0	0	0	0	0	0	0	0	0	0	0	-0.018858	0	0	0	0	0	0	0	0	0	0	0	0	0	0	0	0	0	0	0	0	0	0	0	0	0	0	0
'D-glucose transport via ABC system (periplasm)'	0	0	0	0	0	0	0	0	0	0	0	0	0	0	0	0	0	0	0	0	0	0	0	0	0	0	0	0	0	0	0	0	0	0	0	0	0	0	0	0	0	0	0	0	0
'D-glucose transport via PEP:Pyr PTS (periplasm)'	4.99771	6.27097	4.58545	4.91523	5.29203	6.13409	6.67203	7.0998	7.46411	7.72754	8.05252	7.92377	7.86725	7.7787	7.69402	7.53896	7.255	6.79989	6.24872	5.73847	5.52035	5.47966	5.33352	5.16849	5.25174	5.17056	5.06717	4.97042	4.86594	4.75529	4.59546	4.40837	4.1988	4.00331	4.00205	3.70005	3.45952	3.23968	3.01801	2.81972	2.57735	2.40119	2.15367	2.02514	1.85915
'D-glucose transport in via proton symport (periplasm)'	0	0	0	0	0	0	0	0	0	0	0	0	0	0	0	0	0	0	0	0	0	0	0	0	0	0	0	0	0	0	0	0	0	0	0	0	0	0	0	0	0	0	0	0	0
'glucose transport via diffusion (extracellular to periplasm)'	0	0	5.47065	0	0	6.82177	7.17467	7.39434	0	7.72754	8.05252	7.92377	7.86725	0	7.69402	0	7.255	0	6.24872	0	0	0	0	5.21442	5.3067	0	5.1271	0	4.92221	4.80477	0	0	0	4.00331	0	3.70005	3.45952	3.23968	0	0	0	2.41991	2.17773	0	0
'D-glucose transport via diffusion (extracellular to periplasm) irreversible'	6.03017	7.39263	0	5.79599	6.12225	0	0	0	7.52867	0	0	0	0	7.7787	0	7.53896	0	6.79989	0	5.73847	5.52035	5.49683	5.36904	0	0	5.22969	0	5.02839	0	0	4.62824	4.4204	4.1988	0	4.00205	0	0	0	3.01801	2.82597	2.58879	0	0	2.05439	1.89258
'glycogen debranching enzyme (bglycogen -> glycogen)'	0	0	0	0	0	0	0	0	0	0	0	0	0	0	0	0	0	0	0	0	0	0	0	0	0	0	0	0	0	0	0	0	0	0	0	0	0	0	0	0	0	0	0	0	0
'glucose-1-phosphate adenylyltransferase'	0.175543	0.167257	0.154764	0.153988	0.154765	0.159978	0.16139	0.162564	0.165205	0.167915	0.166846	0.162596	0.155927	0.150439	0.145215	0.13836	0.128489	0.116523	0.103797	0.0926961	0.0868966	0.0844545	0.0806939	0.0768024	0.0767084	0.0743476	0.0717859	0.0694333	0.0672435	0.0652817	0.0631591	0.0603637	0.0573375	0.0546679	0.0546507	0.0505268	0.0472421	0.04424	0.0412131	0.0385906	0.0353517	0.0330455	0.0297385	0.0278012	0.0243014
'glutamine synthetase'	0.531998	0.508026	0.461669	0.455377	0.453488	0.464205	0.517574	0.617643	0.723023	0.85362	0.964484	1.03249	1.0655	1.08711	1.09045	1.07163	1.03181	0.946903	0.860045	0.780545	0.74479	0.73594	0.701229	0.659064	0.644778	0.609162	0.60214	0.597032	0.590766	0.591548	0.590882	0.584903	0.563661	0.544825	0.552072	0.514273	0.48742	0.46035	0.430199	0.40361	0.368419	0.345035	0.309465	0.298929	0.282057
'Glutaminyl-tRNA synthetase'	0	0	0	0	0	0	0	0	0	0	0	0	0	0	0	0	0	0	0	0	0	0	0	0	0	0	0	0	0	0	0	0	0	0	0	0	0	0	0	0	0	0	0	0	0
'L-glutamine transport via ABC system (periplasm)'	0.111159	0.105912	0.0936907	0.0802581	0.068415	0.0588179	0.0481157	0.0379205	0.0285557	0.0197548	0.011248	0.00365464	-0.0026129	-0.00750938	-0.0112954	-0.0140007	-0.0154341	-0.0157162	-0.0150619	-0.0140099	-0.0132864	-0.0126863	-0.0115663	-0.0101489	-0.00893774	-0.0071895	-0.00519741	-0.00302142	-0.00125438	-0.00121779	-0.00117819	-0.00112605	-0.00106959	-0.00101979	-0.00101947	-0.000942544	-0.000881272	-0.000825269	-0.000768803	-0.000719882	-0.000659463	-0.000616442	-0.000554752	-0.000518614	-0.000453327
'L-glutamine transport via diffusion (extracellular to periplasm)'	0.111159	0.105912	0.0936907	0.0802581	0.068415	0.0588179	0.0481157	0.0379205	0.0285557	0.0197548	0.011248	0.00365464	-0.0026129	-0.00750938	-0.0112954	-0.0140007	-0.0154341	-0.0157162	-0.0150619	-0.0140099	-0.0132864	-0.0126863	-0.0115663	-0.0101489	-0.00893774	-0.0071895	-0.00519741	-0.00302142	-0.00125438	-0.00121779	-0.00117819	-0.00112605	-0.00106959	-0.00101979	-0.00101947	-0.000942544	-0.000881272	-0.000825269	-0.000768803	-0.000719882	-0.000659463	-0.000616442	-0.000554752	-0.000518614	-0.000453327
'Galactitol-1-phosphate dehydrogenase'	0.0986768	0.0940189	0.0851837	0.0793466	0.0761221	0.0768125	0.0756008	0.0742467	0.0754531	0.0766909	0.0683867	0.0590285	0.0493032	0.0405208	0.0340118	0.025925	0.0210661	0.0150104	0.0097244	0.00651331	0.00407054	0.00296711	0.000944995	0	0	0	0	0	0	0	0	0	0	0	0	0	0	0	0	0	0	0	0	0	0
'glutamate 5-kinase'	0.0429469	0.0409197	0.0378632	0.0376734	0.0378635	0.0391387	0.0394844	0.0397714	0.0404177	0.0410807	0.040819	0.0397794	0.0381478	0.0412924	0.0458201	0.0493054	0.0509213	0.0508069	0.0494298	0.04784	0.0482016	0.0496269	0.0505365	0.0510409	0.0539456	0.0551038	0.0558627	0.0564915	0.0569535	0.0574038	0.0575331	0.056847	0.0557597	0.0548002	0.0564396	0.0537067	0.0516197	0.0496533	0.0474645	0.0448232	0.0410612	0.0383826	0.0348036	0.0325364	0.0284405
'4-aminobutyrate/glutamate antiport (periplasm)'	0	0	0	0	0	0	0	0	0	0	0	0	0	0	0	0.00204312	0.00474342	0.00602232	0.00689732	0.00615968	0.00513271	0.00374135	0.00238317	0	0	0	0	0	0	0	0	0	0.000846687	0.00201816	0.00322805	0.00447669	0.00558089	0.00685944	0.00791156	0.00883277	0.00965753	0.0107354	0.0103198	0.0102633	0.0100479
[truncated: 1,218 more rows]

## Sheet: Fluxes max
Model reactions / OD	0.05	0.15	0.25	0.35	0.45	0.55	0.65	0.75	0.85	0.95	1.05	1.15	1.25	1.35	1.45	1.55	1.65	1.75	1.85	1.95	2.05	2.15	2.25	2.35	2.45	2.55	2.65	2.75	2.85	2.95	3.05	3.15	3.25	3.35	3.45	3.55	3.65	3.75	3.85	3.95	4.05	4.15	4.25	4.35	4.45
[truncated: 2,583 more rows]

[truncated: 7 more sheets: Fluxes min, Absolute Meas fluxes, Absolute Meas fluxes LB, Absolute Meas fluxes UB, Relative Meas fluxes, Raw data, Fitted data]
