# Supplementary material for: Regulatory mechanisms underlying coordination of amino acid and glucose catabolism in Escherichia coli
Source: Nat Commun. 2019 Jul 26;10:3354. doi: 10.1038/s41467-019-11331-5 (PMC6659692; doi:10.1038/s41467-019-11331-5)
Supplement: Supplementary file 5 — Supplementary Data 2 [file 41467_2019_11331_MOESM5_ESM.xlsx]

## Sheet: Legend
AA perturbations:(whole culture broth extraction protocol) non-targeted MS profiles of metabolites in reponse to perturbations of cells with different amino acids mixes. Data are avaraged over 3 biological replicates.
AA perturbations std: standard deviation of non-targeted MS profiles of metabolites in response to perturbations of cells with different amino acids mixes.
LC-MS CAA intracellular: targeted MS profiles of intracellular metabolites in response to supplementation of cell with CAA for 30 minutes.
Intracellular FC CAA & SAA: (fast-filtration protocol) non-targeted MS profiles of intracellular metabolites in response to perturbations of cells with CAA or SAA. Data are averaged over 3 biological replicates.
Intracellular FC std CAA & SAA: (fast-filtration protocol) standard deviation of non-targeted MS profiles of intracellular metabolites in response to perturbations of cells with CAA or SAA.
Correlation analysis: Results from correlation analysis described in figure 5 of the main text and S15 of the supplements.
AA uptake rates: Experimentally determined average uptake rates of amino acids in the 7 mixes

## Sheet: AA perturbations
Fold changes (log2)			Time -->	0	15	30	60	90	0	15	30	60	90	0	15	30	60	90	0	15	30	60	90	0	15	30	60	90	0	15	30	60	90	0	15	30	60	90	0	15	30	60	90
'Metabolite_id'	'Metabolite_name'	'Formula'	'm/z'	'GLC'	'GLC'	'GLC'	'GLC'	'GLC'	'CAA'	'CAA'	'CAA'	'CAA'	'CAA'	'SAA'	'SAA'	'SAA'	'SAA'	'SAA'	'STG'	'STG'	'STG'	'STG'	'STG'	'STGTCA'	'STGTCA'	'STGTCA'	'STGTCA'	'STGTCA'	'GGPA'	'GGPA'	'GGPA'	'GGPA'	'GGPA'	'AA'	'AA'	'AA'	'AA'	'AA'	'GLU'	'GLU'	'GLU'	'GLU'	'GLU'
'(2R,4S)-2-methyl-2,3,3,4-tetrahydroxytetrahydrofuran'	'(2R,4S)-2-methyl-2,3,3,4-tetrahydroxytetrahydrofuran'	'C5H10O5'	149.046	0.112974	0.112709	0.000541345	-0.829737	0.0859404	0.0072753	-0.611698	0.578107	0.690505	0.653817	0.0152096	1.05549	0.994998	0.88324	0.617311	0.0416773	0.27158	0.396712	0.714847	0.502607	-0.0606208	0.939579	0.911016	0.846109	0.669322	0.0727437	0.821298	0.802859	0.748963	0.550239	0.049674	0.792506	0.651369	0.578283	0.122734	0.11143	-0.0696869	0.111217	-0.00412011	0.130382
'(2R,4S)-2-methyl-2,4-dihydroxydihydrofuran-3-one'	'(2R,4S)-2-methyl-2,4-dihydroxydihydrofuran-3-one'	'C5H8O4'	131.035	0.128028	-0.0293577	-0.0324051	-0.130412	0.016283	0.00195663	-0.347231	-0.246859	-0.216692	-0.158876	-0.0357786	-0.101126	0.068363	-0.0102843	0.0194328	-0.0861639	-0.201574	-0.0409899	-0.0270944	0.156111	0.0539626	0.11719	-0.0547814	-0.0498294	0.125108	-0.0169065	0.109652	0.0447479	0.0136778	0.185804	0.135963	0.010539	0.0494573	-0.192651	0.006511	0.0367368	-0.0960882	0.0232645	-0.0446037	0.0165721
'1,6-anhydrous-N-Acetylmuramate'	'1,6-anhydrous-N-Acetylmuramate'	'C11H17NO7'	274.093	-0.114887	0.145114	-0.00589966	-0.111482	0.0245495	-0.0083729	0.306497	0.809424	0.785276	0.651227	-0.0212561	0.097225	0.20424	0.14537	0.330892	-0.0141107	-0.0103839	0.139478	0.147307	0.233727	-0.0061463	0.169156	0.16231	0.270105	0.11958	0.0124483	0.0307911	0.219756	0.124262	0.224511	0.00997773	0.121916	0.113167	0.218167	0.12058	0.00717577	0.141614	0.157577	0.275801	-0.360458
'1,6-anhydrous-N-Acetylmuramyl-tripeptide'	'1,6-anhydrous-N-Acetylmuramyl-tripeptide'	'C26H41N5O14'	646.259	0.0899698	0.0662717	0.0613008	-0.777155	0.060663	0.167173	1.14862	2.55852	2.21034	1.98211	-0.352816	1.23424	1.00622	0.871668	0.390304	-0.205542	-0.0583885	-0.756074	0.561522	0.118804	-0.106878	0.809343	0.855896	0.582022	0.345089	-0.360903	0.774906	0.646592	0.622518	-0.0156161	-0.0208957	0.650327	0.702041	0.578117	0.0859489	0.0612443	0.575289	0.438748	0.304738	-0.00904638
'2-Acyl-sn-glycero-3-phosphoglycerol (n-C12:0)'	'2-Acyl-sn-glycero-3-phosphoglycerol (n-C12:0)'	'C18H37O9P1'	427.211	0.175157	-0.0249148	-0.0633932	-0.313602	0.0547508	0.227906	4.07012	6.02638	5.90811	5.66038	-0.00540534	-0.194136	-0.267543	-0.168635	-0.184694	0.199004	0.200454	-0.294459	-0.526692	-0.277211	0.104918	0.0314296	-0.46383	0.143634	-0.208152	0.00123388	-0.0431379	-0.0435754	-0.554929	-0.131807	0.149057	0.13867	-0.0446358	-0.0692186	-0.303769	0.0881235	-0.00889829	0.0971877	0.130496	-0.436413
'2-Octaprenyl-3-methyl-6-methoxy- 1,4-benzoquinol'	'2-Octaprenyl-3-methyl-6-methoxy- 1,4-benzoquinol'	'C48H74O3'	697.559	-1.70839	-0.702432	0.0231803	-3.87936	-1.59628	-1.61294	-5.63197	-7.90056	-7.21787	-9.00226	-2.50681	-0.197579	1.28998	-1.34158	0.0632185	-1.77836	-3.16601	-1.76234	0.452922	0.075583	-2.93805	0.462566	1.1018	-0.0970927	-1.50148	0.653783	0.884607	1.03254	-3.03731	0.473416	0.217583	1.238	-0.247782	-0.795934	-0.508941	-0.851878	-1.22019	-1.28359	0.261088	-3.88888
'3-Aminoacrylate'	'3-Aminoacrylate'	'C3H5NO2'	86.0241	-0.336063	-0.0771815	-0.0454134	0.0421127	-0.107863	-0.178019	0.391843	0.208479	0.847045	0.918748	-0.233051	0.205699	0.326415	0.347034	0.583859	-0.141587	0.3377	0.561822	0.140215	0.483889	-0.177147	0.0990441	0.208563	0.400465	0.512628	-0.172022	0.485715	-0.0535282	0.471283	0.408752	-0.334729	-0.212788	-0.0677609	0.212775	0.414729	0.428341	-0.197976	-0.179613	-0.0154535	-0.0708156
'5''-deoxyribose'	'5''-deoxyribose'	'C5H10O4'	133.051	-0.144493	0.343872	-0.00463801	-1.30233	0.0383926	-0.361005	-2.06729	-1.15119	-1.80464	-2.4067	-0.286942	0.135662	-0.288466	-1.02493	-1.80471	-0.305815	-0.564108	-0.42997	-0.815336	-1.68016	-0.315301	0.0105529	-0.163696	-0.592655	-1.31103	-0.374424	-0.169415	-0.403448	-0.808144	-1.32422	-0.427695	-0.178777	-0.579008	-1.18511	-1.86426	-0.266531	-0.160526	0.195104	0.184196	-0.11608
'6-carboxy-5,6,7,8-tetrahydropterin'	'6-carboxy-5,6,7,8-tetrahydropterin'	'C7H9N5O3'	210.063	0.0105727	-0.0384918	0.154512	-0.281483	0.0117097	-0.124146	-0.172954	0.0700851	-0.068686	-0.418113	-0.166964	-0.0426616	0.0123397	-0.491792	-0.538826	-0.140219	-0.16694	0.0190278	-0.138755	-0.146983	-0.073739	0.278421	-0.0364475	0.0960371	0.259996	-0.0994017	0.0967435	0.088065	-0.313255	-0.323337	0.0628704	0.144359	0.025832	-0.674097	-0.699154	-0.0958154	-0.0918472	0.0501865	-0.152278	-0.348023
'7-deaza-7-carboxyguanine'	'7-deaza-7-carboxyguanine'	'C7H6N4O3'	193.034	-0.10742	0.119347	0.0267815	-0.123664	0.0397097	-0.0479049	0.56408	0.900634	0.855343	0.645161	0.0904161	0.12	0.112623	0.0540751	-0.0427111	0.113347	0.00595717	-0.0201934	0.0554876	0.118746	0.0124252	0.123999	0.150356	0.194015	0.13623	-0.013634	0.0657187	-0.0276308	-0.0487302	-0.0381539	0.0154058	0.0161905	0.0136219	-0.0652426	-0.124894	0.00760794	0.155456	0.0243663	-0.00720329	-0.345901
'C00002'	'ATP'	'C10H16N5O13P3'	505.988	-0.509209	0.0184572	-0.181243	0.228663	-0.112575	-0.290604	0.421883	0.386715	0.252293	-0.0793848	-0.397617	0.895274	0.859904	0.477198	-0.093578	-0.278652	0.966351	0.848073	0.466861	0.115351	-0.412338	0.569594	0.723598	0.565471	0.279849	-0.399872	0.070634	0.351345	0.364686	-0.101185	-0.565071	0.453945	0.687736	0.263337	-0.40638	-0.273939	0.187258	0.320888	0.244287	-0.571788
'C00004'	'Nicotinamide adenine dinucleotide - reduced'	'C21H29N7O14P2'	664.113	-1.45998	0.371293	-0.324193	-2.31983	0.0239438	-0.796435	1.22142	1.61561	0.564098	0.839753	-2.79445	-0.765474	-0.50501	-0.435029	1.66317	-1.17723	-1.53893	-1.49067	-0.32663	0.149367	-1.54398	0.0778109	-0.284103	-0.235562	0.255612	-1.68046	-1.3213	-0.00648625	-1.01526	0.0589448	-2.4177	0.21005	0.368634	-1.67832	4.71754	-0.517932	-0.284202	-1.43202	-1.83224	-0.107736
'C00008'	'ADP'	'C10H15N5O10P2'	426.022	-0.396069	0.22393	-0.036695	0.0791351	-0.00165711	-0.0929831	0.0778384	-0.0188785	0.106677	0.468501	-0.0443373	0.316291	0.321443	0.311445	0.739543	-0.141778	0.263877	0.250802	0.362243	0.0793221	-0.147686	-0.0804804	0.357827	0.227027	0.121121	-0.136767	0.156334	0.367775	0.400161	0.298937	-0.22661	0.153928	0.2477	0.370525	0.482321	-0.0845026	-0.0187551	-0.0732638	-0.00800806	-0.452778
'C00009'	'Phosphate'	'H3O4P'	96.9687	0.112732	0.080911	0.0658086	-0.985964	0.0850074	0.084717	-1.0984	-0.131021	-0.270187	-0.179273	0.110078	0.0514693	0.00987269	0.0139393	-0.146142	0.110672	-0.335156	-0.426393	0.0560109	-0.0596492	0.0986085	0.0563705	0.0535321	0.00812345	-0.0373683	0.100354	0.0310485	0.0529619	0.0767567	-0.0733721	0.0879608	0.0501144	0.0230629	0.00742831	-0.147443	0.106564	0.0622698	0.073155	0.0688659	0.044816
'C00009'	'Phosphate'	'H3O4P'	96.9745	0.0977632	0.00602075	-0.0151875	-0.186001	0.0374397	0.0373243	-0.247501	-0.283356	-0.516512	-0.309848	0.123861	-0.114519	-0.197492	-0.060832	-0.33079	0.155385	-0.037257	-0.148717	-0.017612	-0.135631	0.0536683	-0.0294165	-0.0598643	-0.177003	-0.218777	0.112308	-0.133845	-0.0138922	0.038194	-0.306576	0.119477	-0.0529586	-0.0389	-0.111734	-0.470743	0.081091	-0.0416042	0.0120811	0.0479457	-0.0910961
'C00010'	'Coenzyme A'	'C21H36N7O16P3S'	766.105	-0.0552637	0.0587785	0.0474409	-0.926368	-0.12114	-0.0924755	-0.0645218	0.977138	-0.559357	0.379067	0.341278	-1.03543	-2.5636	-4.4432	-0.506183	-0.107991	-0.839717	-0.982554	-0.507094	-0.413211	-0.296966	-1.11678	-2.48727	-2.40652	-0.321437	-1.14399	-0.633221	-1.01803	-1.13462	-1.04575	-0.227774	-1.13189	-0.750224	-1.1411	-0.286391	-0.371545	-0.0396683	-0.320159	-0.0379603	-0.179143
'C00013'	'Diphosphate'	'H4O7P2'	176.936	-0.0457091	0.174804	0.0558326	-0.824755	0.0995453	-0.107777	-1.35725	-0.898313	-0.712226	-0.441508	-0.153581	-0.228798	-0.0553672	-0.38166	0.0460143	-0.0481056	-0.34613	-0.411478	-0.169468	0.0801804	0.0246526	-0.120072	-0.216671	-0.358258	0.0748693	-0.0813766	-0.0315378	0.041274	-0.23297	0.204854	0.0378452	-0.0730485	-0.0426337	-0.409857	-0.0312651	0.0625077	0.0237496	-0.0285187	-0.118013	-0.146629
'C00015'	'UDP'	'C9H14N2O12P2'	402.993	-0.213595	0.152821	-0.0742716	-0.00397349	0.0325131	-0.106594	0.813227	0.826513	0.762338	0.863643	-0.137119	0.374346	0.394414	0.551918	1.03056	-0.0172852	0.361242	0.601038	0.513051	0.427714	-0.0485739	0.124552	0.361336	0.423538	0.404869	0.0280109	0.159917	0.30157	0.543002	0.731474	-0.0488062	0.160128	0.224203	0.332934	0.982029	0.0597019	0.0450116	0.110173	0.232327	-0.309997
'C00016'	'Flavin adenine dinucleotide oxidized'	'C27H33N9O15P2'	784.153	-0.028443	0.0648399	-0.0401861	-0.363996	0.00243376	-0.326744	-0.169601	0.593815	0.595331	0.47148	-0.0172367	-0.294038	-0.439846	0.0028709	-0.314039	0.192889	-1.09928	-1.13156	-0.391154	-0.145367	-0.0224386	-0.144833	-0.0332519	-0.313542	-0.456593	0.0154452	-0.337961	-0.281632	0.260849	-0.310705	-0.140442	-0.0322639	-0.30542	0.38546	0.0021803	-0.00198269	-0.0152515	0.00414102	0.162851	0.325063
'C00018'	'Pyridoxal 5''-phosphate'	'C8H10NO6P'	246.021	-0.114381	0.135772	0.0720039	-0.322781	0.0363877	0.1475	0.532775	1.25798	1.38356	1.46472	0.13957	1.52352	1.724	1.49646	1.24128	0.0219384	1.18236	1.07532	1.13479	1.00688	0.0674824	1.45018	1.30345	1.1945	1.0741	-0.0024437	1.34731	1.39428	1.04424	0.948553	-0.175438	1.26458	1.17021	0.861702	0.422601	0.0256584	0.407325	0.369515	0.358804	0.147071
'C00019'	'S-Adenosyl-L-methionine'	'C15H23N6O5S'	398.133	-0.0628516	0.225884	0.00754887	-0.53095	0.0969084	0.0914777	1.68505	3.15121	3.4871	3.76846	0.0233211	0.40666	0.651196	0.747304	0.786346	-0.0451335	0.131326	0.0562479	0.372225	0.618125	0.295679	0.0336798	0.322997	0.354224	0.175095	0.266909	0.394763	0.640636	0.5996	1.00815	0.114371	0.446123	0.516992	0.825172	0.608154	0.123747	0.338459	0.0789522	0.0417114	0.157612
'C00020'	'AMP'	'C10H14N5O7P'	346.056	-0.239821	0.212851	-0.0273896	-0.0469623	0.024871	-0.0940732	2.02842	3.13471	2.96738	3.10524	-0.0849876	0.0620807	0.0887453	0.0886189	2.11883	-0.112455	0.0691071	0.00154824	0.0461545	-0.183868	-0.103096	-0.387027	0.0926672	0.19429	-0.0934665	-0.118068	-0.0563272	0.0875253	0.149177	0.765896	-0.217689	-0.0636619	-0.00203875	0.195653	1.71285	-0.0206848	0.0935096	-0.0808754	0.107354	-0.351534
'C00021'	'S-Adenosyl-L-homocysteine'	'C14H20N6O5S'	383.117	0.162564	0.137931	-0.100503	-0.905275	0.118699	0.283012	-0.314304	1.03356	1.25021	1.92767	0.293585	0.102299	0.0641297	0.339548	1.11974	0.291207	-0.31839	-0.274962	0.259678	0.657211	0.285425	-0.0221992	-0.0684379	-0.0939149	0.335511	0.277332	0.0785466	0.112126	0.233634	0.867895	0.146065	0.117036	0.130246	0.454964	1.0128	0.310121	0.224289	-0.0591214	0.0393575	0.0107751
'C00024'	'Acetyl-CoA'	'C23H38N7O17P3S'	808.118	-0.373229	0.237981	0.0533977	-0.267346	-0.0317372	-0.206468	-0.697598	-0.719135	-1.4369	-1.85224	-0.173011	-0.923266	-0.48744	-0.876827	-0.887696	0.225372	-0.0224567	-0.0872636	-0.151305	-0.30902	-0.625218	-0.690512	-0.167762	-0.486756	-0.132424	-0.441018	-0.442514	0.172271	-0.184519	-0.255991	-0.322842	-0.95423	-0.418001	-0.742094	0.0971798	-0.310295	-0.25016	-0.135822	-0.10063	-0.765764
'C00025'	'L-Glutamate'	'C5H9NO4'	146.046	0.0768819	0.0914447	0.00185485	-0.659244	0.0534905	-0.115358	1.53039	3.62587	3.33874	2.3792	0.0112739	4.5182	4.56569	4.03493	2.77002	-0.0394174	3.41235	3.49914	3.56934	2.62223	-0.0114808	4.27863	4.32203	4.1372	3.57002	-0.0432393	0.233857	-0.0157743	-0.144496	-0.352688	0.0335527	3.9194	3.75518	2.90374	-0.493069	0.0394603	4.52761	4.28836	3.84466	3.1102
'C00026'	'2-Oxoglutarate'	'C5H6O5'	145.014	0.0832013	-0.0420407	-0.255215	0.107614	-0.0514905	-0.027631	-0.30577	-0.457957	-0.0383679	-0.113989	0.0347913	-0.120768	-0.317014	-0.330712	-0.137347	-0.163829	-0.428492	-0.0301326	0.0378995	0.274919	0.0499362	-0.298071	-0.421733	0.192217	0.182729	-0.0579422	-0.214096	-0.299931	0.029141	-0.115354	0.0747579	-0.202615	-0.403645	0.0336503	-0.163079	0.0155011	-0.195032	0.0222708	-0.0373186	-0.238625
'C00029'	'UDPglucose'	'C15H24N2O17P2'	565.047	-0.201095	0.18319	0.324716	-1.44824	0.049238	-0.255937	-2.09759	-0.664154	-0.436825	-1.05977	-0.380248	-0.485266	0.048987	0.209853	-0.0408833	-0.347966	-0.782853	-0.241949	0.374778	0.752378	-0.118638	-0.478047	0.325915	0.552138	0.518385	-0.396	-0.513512	0.0834197	0.249232	0.00531922	-0.233662	-0.776721	-0.0021031	0.1191	0.508236	-0.161175	-0.101493	0.186177	0.262957	-0.598445
'C00031'	'D-Glucose'	'C6H12O6'	179.056	0.0984879	0.136757	-0.00683969	-1.94791	0.0989616	0.10583	-2.25546	-0.111165	0.109256	0.309223	0.143887	0.385496	0.380945	0.510722	0.53726	0.160347	-0.546982	-0.475158	0.370495	0.386627	0.137094	0.347838	0.365502	0.366634	0.40005	0.153905	0.333648	0.327042	0.437692	0.471345	0.127637	0.293302	0.282331	0.424477	0.367205	0.19581	0.052549	0.0353168	0.0704091	0.252762
'C00033'	'Acetate'	'C2H4O2'	59.0135	0.140206	0.166298	-0.0500539	-0.728629	0.12989	0.0527725	-1.00139	-0.342452	-0.367146	-0.182353	0.181634	0.444993	0.557249	0.321904	0.345122	0.144494	0.0328106	0.239348	0.26572	0.199401	0.0550815	0.337662	0.332264	0.373436	0.385058	0.178484	0.231053	0.374749	0.235479	0.431153	0.179127	0.380963	0.274034	0.154081	0.23442	0.212525	0.284891	0.155196	0.0775044	-0.286862
'C00035'	'GDP'	'C10H15N5O11P2'	442.015	-0.437636	0.157742	-0.219834	0.176976	-0.0524583	-0.0876106	1.13241	1.51345	1.48798	1.61246	-0.0149718	1.29919	1.11923	1.05957	1.43651	0.173126	0.830618	0.969957	0.820655	0.734634	-0.173679	0.729745	0.913775	0.746748	0.985349	-0.0530251	0.778506	0.525374	0.750213	0.702363	0.0123158	0.840519	0.735228	0.790052	0.969001	0.00572601	-0.0038975	0.0917002	0.0342037	-0.291554
'C00037'	'Glycine'	'C2H5NO2'	74.0244	-0.144371	0.00315773	0.0331676	-0.221873	-0.0589225	-0.0110525	1.48717	2.08064	1.82964	1.33677	0.195129	3.18422	2.88944	2.57588	2.09642	-0.359402	-0.0954902	0.331916	-0.165516	-0.264878	0.193919	-0.145917	0.00358387	0.0560508	-0.00819116	-0.228724	2.9045	2.57025	2.27772	1.52077	-0.266661	2.83764	2.47779	2.14403	1.30779	0.0833154	0.375817	0.143512	0.114363	-0.192848
'C00041'	'L-Alanine'	'C3H7NO2'	88.0402	-0.211443	0.31845	-0.138393	-0.157889	0.0108455	-0.407081	1.60558	2.55485	1.53782	0.907618	-0.216765	3.80213	3.51808	1.97732	1.38985	-0.401271	2.7098	2.48526	1.22466	0.0234583	-0.417339	2.74184	2.16058	0.927139	0.698157	-0.421688	3.049	2.69403	1.74752	1.36262	-0.354286	2.23849	2.21669	1.30785	0.956463	-0.228388	0.147526	0.316202	0.18459	-0.318069
'C00042'	'Succinate'	'C4H6O4'	117.02	-0.011408	0.082021	-0.277779	0.0807022	0.000403617	-0.15701	0.966641	2.92839	3.76936	3.61734	-0.099055	1.44074	3.6095	4.66336	4.11574	0.072978	1.14471	3.37954	4.31224	3.71943	-0.119265	1.55468	3.53183	4.60339	4.32442	0.0129216	0.961898	3.19881	3.25124	1.52164	0.0401446	0.310921	0.631007	-0.0333886	0.419797	-0.0352551	0.206744	0.428885	0.0159046	-0.174381
'C00043'	'UDP-N-acetyl-D-glucosamine'	'C17H27N3O17P2'	606.074	-0.226457	0.332848	0.253675	-2.35322	0.0830455	-0.220236	-1.92792	-0.137976	-0.447125	-0.309394	-0.414266	-0.500791	0.402387	0.157153	0.434218	-0.456739	-0.654924	0.00693035	0.525753	0.537854	-0.135492	-0.541006	0.48191	0.514205	0.472332	-0.502168	-0.538677	0.424327	0.422169	0.429299	-0.35184	-0.663508	0.383049	0.220138	0.644991	-0.191785	-0.0223423	0.130748	0.273936	-0.454965
'C00044'	'GTP'	'C10H16N5O14P3'	521.981	0.0212541	-0.120347	-0.164986	0.0977684	-0.0761916	-0.144642	1.625	1.96784	1.49448	1.28431	-0.0733931	1.1576	1.12559	1.12883	0.529216	-0.0568909	1.34006	1.36452	0.808502	0.370895	-0.490182	1.03726	0.863746	0.822333	0.682633	-0.278611	0.403114	0.517332	0.446878	0.268246	-0.180529	0.880579	0.788548	0.492793	-0.0764558	-0.336792	0.836267	0.693272	0.664858	0.0294158
'C00047'	'L-Lysine'	'C6H14N2O2'	145.098	-0.54328	-0.936946	-1.03744	-0.0827722	-0.50542	-0.652242	1.24479	0.793018	1.8534	3.69971	-0.0465908	1.4673	1.3837	2.05911	3.53714	0.209019	0.890619	1.29015	1.82953	2.05389	-0.636144	1.39122	1.44444	1.49851	2.14542	0.226842	0.889945	1.03338	1.95134	2.58674	0.178692	0.829748	1.01183	1.40588	2.73856	0.506153	-0.697678	0.612071	-0.257623	-0.151809
'C00048'	'Glyoxylate'	'C2H2O3'	72.9933	-0.0612854	-0.0917071	-0.413329	0.226436	-0.206975	-0.189021	-0.440914	-0.777458	-0.50761	-0.4665	-0.156894	-0.422128	-0.40773	0.142334	0.139953	-0.342566	-0.300791	0.0494326	-0.316335	-0.216705	-0.243554	-0.273406	-0.383519	-0.23892	-0.327523	-0.0535075	-0.366779	-0.338807	-0.125873	-0.03538	-0.133658	-0.429766	-0.417784	-0.837928	-0.222401	-0.0423651	-0.195533	-0.43164	-0.108768	-0.275286
'C00049'	'L-Aspartate'	'C4H7NO4'	132.03	-0.230819	0.323119	0.00717401	-0.978425	0.0222387	-0.521917	0.44889	1.59945	-0.204235	-0.0908775	-0.309203	3.72876	3.13556	0.510778	0.213926	-0.476801	2.32556	1.63503	0.666791	-0.0186641	-0.37342	3.44522	2.74739	0.834229	0.578558	-0.567177	2.98159	2.06162	0.570331	0.529176	-0.451289	0.158435	0.938115	0.0653724	0.167667	-0.302573	0.0858407	0.343933	0.288778	-0.176581
'C00051'	'Reduced glutathione'	'C10H17N3O6S'	306.076	-0.715896	0.631367	-0.0754297	-0.507585	0.0397561	-0.40797	0.504991	3.12154	2.81768	2.37794	-0.293652	3.74733	4.17432	3.44513	2.64317	-0.272167	2.94919	3.26652	3.49646	2.83887	-0.392232	3.42411	4.08168	3.89184	3.19947	-0.49045	3.49886	3.9932	3.3905	2.16768	-0.79159	3.60529	3.98536	3.23726	1.98854	-0.391694	0.215929	0.262298	0.829795	-5.3238e-06
'C00052'	'UDPgalactose'	'C15H24N2O17P2'	565.047	-0.201095	0.18319	0.324716	-1.44824	0.049238	-0.255937	-2.09759	-0.664154	-0.436825	-1.05977	-0.380248	-0.485266	0.048987	0.209853	-0.0408833	-0.347966	-0.782853	-0.241949	0.374778	0.752378	-0.118638	-0.478047	0.325915	0.552138	0.518385	-0.396	-0.513512	0.0834197	0.249232	0.00531922	-0.233662	-0.776721	-0.0021031	0.1191	0.508236	-0.161175	-0.101493	0.186177	0.262957	-0.598445
'C00054'	'Adenosine 3'',5''-bisphosphate'	'C10H15N5O10P2'	426.022	-0.396069	0.22393	-0.036695	0.0791351	-0.00165711	-0.0929831	0.0778384	-0.0188785	0.106677	0.468501	-0.0443373	0.316291	0.321443	0.311445	0.739543	-0.141778	0.263877	0.250802	0.362243	0.0793221	-0.147686	-0.0804804	0.357827	0.227027	0.121121	-0.136767	0.156334	0.367775	0.400161	0.298937	-0.22661	0.153928	0.2477	0.370525	0.482321	-0.0845026	-0.0187551	-0.0732638	-0.00800806	-0.452778
'C00055'	'CMP'	'C9H14N3O8P'	322.046	-0.0754245	0.0094968	0.0770883	-0.0923113	-0.0200594	-0.0885524	2.59277	2.96808	1.3158	1.0637	0.132199	0.0169118	0.0794405	-0.159009	0.789721	-0.0750229	0.0203588	0.104424	-0.0924792	0.161205	-0.0933294	-0.0597094	0.121712	0.0991941	0.140621	0.0797782	-0.225881	-0.0207719	-0.0888892	0.580964	-0.0134773	0.092559	-0.0604328	-0.145308	1.04176	-0.1027	-0.0262741	0.249487	0.278903	-0.282303
'C00059'	'Sulfate'	'H2O4S'	96.9603	0.120711	0.102321	-0.0416817	-1.32507	0.0563785	0.140131	-1.75603	-0.179577	-0.274293	-0.391257	0.130087	0.183592	0.183872	0.10179	-0.394989	0.0229891	-0.362006	-0.247902	0.100125	-0.378538	0.199488	0.146631	0.0293264	0.187395	-0.0375027	0.00406263	0.122938	-0.00795497	0.0962857	-0.103748	0.1657	0.0788328	-0.0690395	-0.0128321	-0.031545	0.199324	-0.134217	0.0135378	-0.16786	0.0141332
'C00062'	'L-Arginine'	'C6H14N4O2'	173.104	-0.292952	-1.91561	-1.67928	0.0831221	-1.75937	-1.20264	2.07322	1.49661	1.93237	1.93097	0.390689	2.14659	2.00529	2.20078	1.96558	-0.0156219	1.72589	1.754	1.96681	1.47549	-3.05824	2.03909	1.78336	1.91957	2.15597	-0.111194	-2.18714	-1.40756	1.0133	-1.0004	0.662623	1.47151	1.30738	1.3418	-0.179763	-0.147253	-0.475736	0.947413	0.0937398	-2.59584
'C00064'	'L-Glutamine'	'C5H10N2O3'	145.062	-0.0393648	0.0606013	0.114361	-0.491638	0.0302246	-0.250339	1.75993	3.05538	2.63381	1.54461	0.0440018	5.29283	4.5728	1.12783	-0.283497	-0.102916	4.11258	3.31294	0.558889	0.814084	-0.181429	5.15246	4.48571	1.64184	0.662732	-0.0445704	-0.622327	-0.00611359	0.46934	0.00795732	-0.0354394	4.77716	3.73975	0.446755	-0.587217	-0.207431	-0.0680174	0.125391	0.409334	0.0692814
'C00065'	'L-Serine'	'C3H7NO3'	104.035	0.0401776	-0.142187	0.0606649	-0.294628	0.0349836	-0.270381	3.98964	4.55011	0.612017	0.961267	0.370223	6.78995	5.0531	0.567203	0.832643	-0.0444947	-0.344725	0.191309	-0.262153	-0.231781	-0.185723	0.20856	-0.379567	-0.188426	-0.120798	0.148175	6.37897	4.03802	0.762067	0.757774	0.192285	6.33525	3.32094	0.449815	0.626969	0.0702431	-0.107711	0.362687	0.43961	-0.152271
'C00072'	'L-Ascorbate'	'C6H8O6'	175.024	-0.133664	0.0510676	0.00268323	0.0209362	-0.0240388	0.00173375	0.19618	0.240252	0.342738	0.305222	-0.202798	0.117418	0.13215	0.159805	-0.0740457	-0.0254762	0.140461	0.391862	0.0674878	-0.361917	0.187918	0.0927086	0.299864	0.238705	-0.13113	-0.0822512	0.132963	0.0180549	-0.00738903	-0.0877682	-0.204001	0.138952	-0.0235842	-0.223914	-0.434597	-0.0425314	0.229241	0.0429298	0.0946206	-0.554266
'C00073'	'L-Methionine'	'C5H11NO2S'	148.044	-0.2751	-0.249338	0.086745	-0.0704758	-0.0602061	-0.261467	4.11775	5.93892	5.99044	5.99957	0.0781126	6.53729	6.48451	6.22979	5.70143	0.254952	5.6298	5.60772	5.62919	5.07346	-0.285238	6.21981	6.13893	5.8884	5.55634	0.0562292	6.12241	5.99736	5.76021	5.11698	0.129424	5.8895	5.69666	5.27584	3.65124	-0.0353149	0.768214	0.877769	0.572449	0.0584382
'C00074'	'Phosphoenolpyruvate'	'C3H5O6P'	166.975	-0.0748149	0.00389091	0.0107201	-0.0134735	-0.0504024	-0.0656184	-0.391838	-0.0938205	-0.052325	0.0201251	-0.0893491	-0.219598	0.0768423	-0.268836	-0.13792	-0.0784303	0.0844035	0.0208664	8.07785e-05	0.0237524	0.0194168	-0.109306	-0.273638	-0.0473492	0.187819	-0.0344517	-0.234642	-0.0572657	-0.118316	-0.0314706	-0.0812999	-0.101585	-0.318489	-0.0734676	-0.238441	0.0242034	-0.116191	-0.0630503	-0.187353	-0.267072
'C00075'	'UTP'	'C9H15N2O15P3'	482.956	-0.12458	0.266338	-0.0141328	-0.422591	0.112103	0.285947	-0.768952	-0.572044	-0.545432	-0.440751	0.132873	-0.0875285	-0.0401416	0.0154156	0.413099	0.215189	-0.417189	-0.320961	0.0477854	0.152598	0.317866	-0.298164	-0.213834	-0.217934	0.106467	0.0909	0.0178868	0.0128815	-0.0790323	0.160491	0.0584404	0.0318263	-0.0803427	-0.024763	0.0653567	0.319855	0.24967	-0.157084	0.000903189	-0.692189
'C00078'	'L-Tryptophan'	'C11H12N2O2'	203.082	-0.853673	-0.0391677	-0.181466	-0.103653	-0.194665	-0.524945	5.06989	7.56089	7.41194	7.09896	0.0967071	7.90742	7.84303	7.50272	7.06511	0.227794	6.9295	6.9023	6.99436	6.52595	-0.507978	0.0706664	0.177131	-0.0163984	-0.369812	-0.0132853	7.38732	7.2895	6.99173	6.43668	0.375388	7.09088	6.93987	6.50932	5.3867	0.290289	0.0713364	0.55445	-0.204004	-0.728808
'C00079'	'L-Phenylalanine'	'C9H11NO2'	164.072	-0.300252	-0.426227	-0.107496	-0.167575	-0.104172	-0.625644	4.68733	6.59846	6.69484	6.8911	-0.034607	7.11328	7.12285	7.06295	7.05502	0.156662	6.20014	6.20921	6.49946	6.36175	-0.645627	6.76973	6.71883	6.69464	6.64628	0.000834333	6.62606	6.57242	6.48477	6.37587	0.125152	6.41704	6.34333	6.20769	5.742	-0.0364685	-0.204061	0.284123	-0.0876564	-0.326083
'C00082'	'L-Tyrosine'	'C9H11NO3'	180.066	-0.0760862	0.0878495	0.0403382	-0.305074	0.0123298	0.116131	1.62527	3.04987	2.0183	0.751178	0.372722	3.90819	3.58764	2.10491	0.307882	0.313638	2.95871	2.5928	0.634194	0.124338	0.19943	3.46419	3.09423	1.72492	0.335305	0.17756	3.31263	2.77313	0.249505	-0.00494599	0.114792	3.15868	2.45919	0.50347	0.00732705	0.281459	0.164378	-0.10202	0.0609758	-0.045549
'C00085'	'D-Fructose 6-phosphate'	'C6H13O9P'	259.023	0.126249	0.0676907	0.017646	-0.953638	0.0697743	0.103128	-1.44637	-0.522859	-0.301851	-0.3831	0.0318285	-0.411105	-0.149863	-0.249323	-0.203476	-0.0557444	-0.883322	-0.555458	-0.0759021	0.147699	0.0729338	-0.0943562	-0.100201	-0.0601638	0.144759	0.0726055	-0.12345	0.0404602	-0.0898492	-0.00362614	0.0430109	-0.04767	0.0824068	-0.0412784	-0.271043	0.126026	0.106685	0.111954	0.0741177	0.783382
'C00086'	'Urea'	'CH4N2O'	59.0276	0.153654	-0.00474146	-0.0093439	-0.31075	0.0589457	0.225223	-0.210504	0.115636	-0.0473367	0.321039	0.28594	0.125422	0.156437	0.614995	0.615593	0.160676	0.212085	0.237684	0.392052	0.421488	0.0830045	0.461685	0.595447	0.11222	0.115578	0.352061	-0.0020201	0.239539	0.36354	-0.00926271	0.417254	0.230605	0.18356	0.126116	0.0399609	-0.120139	0.618541	0.260735	0.0350467	0.0621236
'C00089'	'Sucrose'	'C12H22O11'	341.109	-0.0684362	0.0424291	0.0106584	-0.0151295	0.00671627	-0.0137456	1.52749	2.30303	2.25674	2.1582	-0.0596672	-0.273013	-0.186947	-0.340144	-0.232772	0.0344102	-0.0896668	-0.0900908	-0.210315	-0.114965	-0.0110356	-0.19468	-0.223456	-0.201102	-0.186654	-0.029992	-0.227572	-0.0958268	-0.146262	-0.103821	-0.0150925	-0.166259	-0.0792537	-0.191854	-0.0857184	0.0490565	0.0314294	0.0104099	-0.0234469	-0.438717
'C00092'	'D-Glucose 6-phosphate'	'C6H13O9P'	259.023	0.126249	0.0676907	0.017646	-0.953638	0.0697743	0.103128	-1.44637	-0.522859	-0.301851	-0.3831	0.0318285	-0.411105	-0.149863	-0.249323	-0.203476	-0.0557444	-0.883322	-0.555458	-0.0759021	0.147699	0.0729338	-0.0943562	-0.100201	-0.0601638	0.144759	0.0726055	-0.12345	0.0404602	-0.0898492	-0.00362614	0.0430109	-0.04767	0.0824068	-0.0412784	-0.271043	0.126026	0.106685	0.111954	0.0741177	0.783382
'C00093'	'Glycerol 3-phosphate'	'C3H9O6P'	171.007	-0.0224027	0.137713	-0.0145054	-0.244736	0.0185097	-0.115034	-0.586516	-0.0843563	-0.0343394	-0.067491	-0.0787521	0.00323424	0.182154	-0.00739953	0.00814974	-0.167588	-0.230461	-0.281527	0.0736494	0.0435466	-0.0511861	0.070453	0.121278	0.120866	0.173744	-0.144307	-0.0415833	-0.00161591	0.00704116	0.0978191	-0.0440681	-0.0574221	-0.0134818	-0.0373187	-0.0579605	-0.15957	-0.00218147	-0.0227902	0.0495245	-0.29149
'C00094'	'Sulfite'	'H2O3S'	80.9624	-0.0639248	0.0269505	-0.104788	0.0108897	-0.0193859	-0.118911	-0.137063	-0.461769	-0.47658	-0.518062	-0.112656	-0.243134	-0.0295497	-0.302041	-0.256053	-0.191729	-0.00046592	0.0551304	-0.233604	-0.193351	-0.166453	-0.22537	-0.218321	-0.210072	-0.150823	-0.171279	-0.210845	0.00305597	-0.183293	-0.0749371	-0.13445	-0.027973	-0.131193	-0.308089	-0.117169	-0.178341	-0.0315811	-0.0674548	-0.160613	-0.334401
'C00094'	'Sulfite'	'H2O3S'	80.969	-0.0296906	-0.180941	0.0810024	0.0176646	-0.117356	0.138409	-0.0661282	-0.262463	-0.29719	0.223489	-0.0763582	-0.322043	-0.462677	-0.0851907	0.00733802	0.226088	-0.0338013	-0.0825656	-0.0203314	-0.132673	-0.163301	-0.0736849	-0.164495	-0.304406	-0.023838	0.142237	-0.0414159	0.105328	0.0490145	-0.118271	0.177956	-0.0832724	0.0472378	-0.123552	-0.161365	-0.166621	-0.196045	0.0589758	0.122808	0.0364451
'C00095'	'D-Fructose'	'C6H12O6'	179.056	0.0984879	0.136757	-0.00683969	-1.94791	0.0989616	0.10583	-2.25546	-0.111165	0.109256	0.309223	0.143887	0.385496	0.380945	0.510722	0.53726	0.160347	-0.546982	-0.475158	0.370495	0.386627	0.137094	0.347838	0.365502	0.366634	0.40005	0.153905	0.333648	0.327042	0.437692	0.471345	0.127637	0.293302	0.282331	0.424477	0.367205	0.19581	0.052549	0.0353168	0.0704091	0.252762
'C00096'	'GDP-D-mannose'	'C16H25N5O16P2'	604.064	-0.0657172	0.248944	-0.0599147	-0.549407	0.0500722	-0.194206	0.581761	2.16248	1.76427	1.17427	-0.133619	0.283926	0.0299162	-0.461291	-0.300884	-0.16048	-0.401408	-0.422376	-0.206263	-0.466998	0.142666	-0.00342965	0.103761	-0.155049	-0.222683	-0.310907	0.196988	-0.29673	-0.329576	-0.065945	0.199703	0.134342	-0.260765	-0.400619	-0.219846	-0.180395	0.273725	-0.0892315	-0.184057	-0.0365257
'C00099'	'beta-Alanine'	'C3H7NO2'	88.0402	-0.211443	0.31845	-0.138393	-0.157889	0.0108455	-0.407081	1.60558	2.55485	1.53782	0.907618	-0.216765	3.80213	3.51808	1.97732	1.38985	-0.401271	2.7098	2.48526	1.22466	0.0234583	-0.417339	2.74184	2.16058	0.927139	0.698157	-0.421688	3.049	2.69403	1.74752	1.36262	-0.354286	2.23849	2.21669	1.30785	0.956463	-0.228388	0.147526	0.316202	0.18459	-0.318069
'C00103'	'D-Glucose 1-phosphate'	'C6H13O9P'	259.023	0.126249	0.0676907	0.017646	-0.953638	0.0697743	0.103128	-1.44637	-0.522859	-0.301851	-0.3831	0.0318285	-0.411105	-0.149863	-0.249323	-0.203476	-0.0557444	-0.883322	-0.555458	-0.0759021	0.147699	0.0729338	-0.0943562	-0.100201	-0.0601638	0.144759	0.0726055	-0.12345	0.0404602	-0.0898492	-0.00362614	0.0430109	-0.04767	0.0824068	-0.0412784	-0.271043	0.126026	0.106685	0.111954	0.0741177	0.783382
'C00104'	'IDP'	'C10H14N4O11P2'	427	0.0371673	0.0792772	-0.107667	-0.169895	0.0452816	0.157534	0.093303	0.22488	0.51886	1.03469	0.195966	0.638088	0.654634	0.822208	1.40646	0.257922	0.608764	0.901383	0.55154	0.723265	0.0545166	0.347133	0.274195	0.381692	0.772042	0.218244	0.471156	0.443909	0.654963	0.893588	0.239437	0.424607	0.478506	0.453666	0.842865	0.244573	0.250146	0.146356	0.0253682	-0.309256
'C00105'	'UMP'	'C9H13N2O9P'	323.032	-0.145727	0.10575	-0.0420068	0.0106147	0.00252434	-0.0475237	2.86976	3.81548	3.48935	3.09856	-0.00496436	2.87209	2.74118	2.53263	2.65543	0.13188	1.92093	1.92244	2.21471	1.78509	-0.089119	0.0191944	0.156078	0.0782534	0.133797	-0.0442494	2.37814	2.17651	2.10382	1.85271	0.00444231	2.14157	1.98524	1.87779	1.97709	-0.010871	0.115476	0.131678	0.139319	-0.227047
'C00106'	'Uracil'	'C4H4N2O2'	111.015	-2.91159	-0.632442	-1.30677	-1.28311	-1.14508	-0.142924	-2.69478	-1.04128	0.474472	-0.0599614	-0.796445	-0.864268	-0.613381	-1.31081	-0.740089	-0.974898	-1.4314	-2.08892	-0.92971	-1.15856	-0.592783	-2.4714	-2.51167	-0.334715	-1.01101	-1.2923	0.608762	-2.2038	-1.6116	-3.02972	-2.29649	-1.25748	-1.78488	0.706653	-0.700505	-1.74851	-1.01435	-2.32231	-1.55422	-1.16379
'C00106'	'Uracil'	'C4H4N2O2'	111.02	-0.201923	0.459201	-0.327936	-1.75547	0.0171144	-0.507124	-2.60151	-0.304513	-0.5596	-0.403754	-0.295464	0.449758	0.844922	0.326859	-0.0695078	-0.514332	-0.703054	0.122542	0.54914	-0.0634275	-0.264521	0.374165	0.64067	0.742295	0.402783	-0.481186	-0.346205	0.421969	0.328848	0.483307	-0.485456	0.242879	0.259822	-0.214792	0.0834269	-0.0614019	0.247637	0.273176	0.0782087	-0.558031
'C00108'	'Anthranilate'	'C7H7NO2'	136.04	-0.0382831	-0.10461	-0.116031	0.181009	-0.0676557	-0.00896888	0.335448	0.0619441	-0.000950787	-0.118242	-0.147882	-0.26185	-0.0831562	-0.415086	-0.325391	-0.025737	-0.0375586	0.219984	-0.29737	-0.16863	-0.173619	-0.0614767	-0.171977	-0.199482	-0.0755022	-0.0984198	-0.116047	-0.145116	-0.164662	-0.0623012	0.100604	-0.175829	-0.0783942	-0.295054	-0.372774	-0.0427746	-0.0389494	-0.000338433	-0.0989551	-0.24854
'C00109'	'2-Oxobutanoate'	'C4H6O3'	101.024	0.045263	0.00669919	-0.114637	0.0413655	-0.00124076	-0.00380856	-0.200699	-0.323284	-0.162291	0.0299516	0.0150462	-0.0242277	0.168932	0.0381576	0.268629	0.0379432	0.0350455	0.192231	0.0945816	0.301981	0.0443461	0.116722	0.00713204	-0.0902477	0.226983	-0.026379	-0.00600148	0.0747829	0.14903	0.341455	0.124221	0.0790564	0.124933	-0.0529847	0.221164	0.0588068	-0.0128407	0.158692	0.0619493	-0.14286
'C00111'	'Dihydroxyacetone phosphate'	'C3H7O6P'	168.99	-0.0799706	-0.0487695	-0.0517068	0.171348	-0.0663613	-0.0633404	-0.101627	-0.263684	-0.13162	0.000944332	0.109087	-0.123176	0.144377	0.0586778	0.12603	0.0157481	0.212466	0.34481	0.153311	0.0211707	-0.0299053	-0.0645238	0.132124	0.0817567	0.134794	0.0201215	-0.103318	0.218074	0.0948619	0.191705	0.0257612	-0.0479537	0.0360135	0.0893564	0.0710928	0.077522	-0.269706	-0.0206465	-0.169924	-0.332005
'C00112'	'CDP'	'C9H15N3O11P2'	402.01	-0.418033	0.0455944	-0.0146116	0.132285	-0.0519266	-0.0915407	0.847515	1.05339	1.04595	1.25254	-0.18667	0.588392	0.455131	0.466853	0.774909	-0.125114	0.561259	0.534428	0.502075	0.337766	-0.286609	0.395442	0.646928	0.503951	0.296545	-0.302437	0.316688	0.409756	0.485561	0.754675	-0.0841443	0.194129	0.328056	0.327868	0.876156	-0.0934641	-0.111805	0.222758	0.144353	-0.243976
'C00116'	'Glycerol'	'C3H8O3'	91.0427	0.0267529	-0.182224	0.0242118	-0.00530499	-0.0580889	-0.344321	0.730797	2.01935	0.189961	0.273395	-0.0194988	0.694248	1.91921	-0.195574	0.834597	-0.0346488	0.37213	0.816236	0.222212	0.727971	-0.0230467	0.18176	0.320625	0.609336	1.18838	-0.357394	0.557616	1.20719	-0.0891816	0.441177	-0.193993	0.595078	0.906356	-0.250849	-0.505633	-0.346062	-0.0635582	-0.135731	-0.236894	-0.74887
'C00120'	'Biotin'	'C10H16N2O3S'	243.077	-0.375318	-0.083424	-0.181125	-0.0480034	-0.032281	-0.386359	4.29865	6.10775	6.06158	6.12556	-0.00194337	1.32332	1.32856	1.49644	1.76851	0.238049	0.690667	1.1013	1.32322	1.41515	-0.464638	0.970478	1.14211	1.06957	1.43696	-0.0347815	0.943392	0.953231	1.47617	1.58848	0.292284	0.844293	1.04786	0.874695	1.06995	0.0466993	-0.00643744	0.547426	0.199781	-0.107373
'C00121'	'D-Ribose'	'C5H10O5'	149.046	0.112974	0.112709	0.000541345	-0.829737	0.0859404	0.0072753	-0.611698	0.578107	0.690505	0.653817	0.0152096	1.05549	0.994998	0.88324	0.617311	0.0416773	0.27158	0.396712	0.714847	0.502607	-0.0606208	0.939579	0.911016	0.846109	0.669322	0.0727437	0.821298	0.802859	0.748963	0.550239	0.049674	0.792506	0.651369	0.578283	0.122734	0.11143	-0.0696869	0.111217	-0.00412011	0.130382
'C00122'	'Fumarate'	'C4H4O4'	115.004	-0.309508	0.146214	-0.289233	0.268083	-0.0398333	-0.433003	0.874807	2.04729	2.08207	1.3354	-0.279635	2.25315	2.9248	2.95979	1.94277	-0.242973	1.36969	2.32604	2.5458	1.48282	-0.250325	1.99269	2.66502	2.87004	2.17607	-0.37887	1.48248	2.53895	2.24913	0.951575	-0.154301	0.371275	0.75698	0.0142419	0.157414	-0.26761	0.207337	0.174848	0.0620925	-0.230616
'C00123'	'L-Leucine'	'C6H13NO2'	130.087	-0.0966981	-0.47191	-0.22077	0.062724	-0.172485	-0.396273	3.26845	4.22516	4.14421	4.27668	-0.093888	5.11444	5.11474	4.93725	4.73237	0.103963	4.31769	4.4116	4.40766	4.10838	-0.455803	4.72402	4.61136	4.62116	4.526	0.0439778	4.51473	4.50949	4.38153	4.22185	0.154002	4.36567	4.23728	3.91917	3.52315	-0.152636	-0.2677	0.323883	-0.154865	-0.332007
'C00124'	'D-Galactose'	'C6H12O6'	179.056	0.0984879	0.136757	-0.00683969	-1.94791	0.0989616	0.10583	-2.25546	-0.111165	0.109256	0.309223	0.143887	0.385496	0.380945	0.510722	0.53726	0.160347	-0.546982	-0.475158	0.370495	0.386627	0.137094	0.347838	0.365502	0.366634	0.40005	0.153905	0.333648	0.327042	0.437692	0.471345	0.127637	0.293302	0.282331	0.424477	0.367205	0.19581	0.052549	0.0353168	0.0704091	0.252762
'C00127'	'Oxidized glutathione'	'C20H32N6O12S2'	611.144	-0.207626	0.219267	0.259299	-1.08496	0.0481458	-0.159175	-1.55778	0.142677	-0.32622	-0.84579	-0.646108	-2.47656	-1.89427	-1.60964	-0.927183	-0.335894	-2.16582	-1.45746	-0.593174	0.0966353	-0.157205	-2.2128	-1.49326	-0.508878	0.237014	-0.518066	-2.60853	-1.13038	-1.08075	-0.48656	-0.211248	-2.05651	-0.677333	-0.714625	-0.269703	-0.16908	0.195149	0.265953	0.220115	-0.0952797
'C00131'	'dATP'	'C10H16N5O12P3'	489.991	-0.149917	0.198076	-0.126218	-0.103985	0.044174	0.0546863	1.35656	2.15205	1.88201	1.78627	0.0873873	2.61671	2.67986	2.49829	2.52518	0.0376436	1.86627	1.88514	2.19381	2.0491	0.301848	2.35239	2.39399	2.30801	2.25955	0.097868	2.40692	2.21749	2.13821	2.02668	-0.0489721	2.32552	2.09004	1.84036	1.51053	0.177877	0.193734	0.034655	-0.116035	-0.376237
'C00133'	'D-Alanine'	'C3H7NO2'	88.0402	-0.211443	0.31845	-0.138393	-0.157889	0.0108455	-0.407081	1.60558	2.55485	1.53782	0.907618	-0.216765	3.80213	3.51808	1.97732	1.38985	-0.401271	2.7098	2.48526	1.22466	0.0234583	-0.417339	2.74184	2.16058	0.927139	0.698157	-0.421688	3.049	2.69403	1.74752	1.36262	-0.354286	2.23849	2.21669	1.30785	0.956463	-0.228388	0.147526	0.316202	0.18459	-0.318069
'C00135'	'L-Histidine'	'C6H9N3O2'	154.062	-0.313466	-0.822997	-0.705803	-0.369147	-0.0885711	-0.565283	3.45469	5.60232	7.11154	5.91279	0.740041	4.35347	4.3589	4.90031	2.24659	0.707747	2.74613	2.6566	3.98311	6.01347	-0.649342	4.42044	4.23976	4.35446	5.45454	0.334526	4.1549	4.02335	4.23714	1.88654	0.877014	3.95192	3.95796	4.04227	-0.813286	0.390939	-0.340955	1.24402	0.747418	-0.250262
'C00136'	'Butanoyl-CoA'	'C25H42N7O17P3S'	836.141	0.0718706	-0.123467	-0.206268	-0.0622932	-0.0785868	-0.114316	0.484565	0.588685	0.417617	0.760437	0.469869	0.0815744	-0.116325	0.367191	-2.89434	0.308506	-0.0425695	-1.07805	-0.274025	-0.977078	0.162568	0.156722	0.0806366	-0.259609	-1.20792	-0.0888993	-0.243678	-0.586239	-0.134007	-0.372025	-0.0683895	-0.194549	-0.521901	0.578466	-0.155686	-0.0709264	-0.246931	0.10056	0.040231	0.285752
'C00137'	'myo-Inositol'	'C6H12O6'	179.056	0.0984879	0.136757	-0.00683969	-1.94791	0.0989616	0.10583	-2.25546	-0.111165	0.109256	0.309223	0.143887	0.385496	0.380945	0.510722	0.53726	0.160347	-0.546982	-0.475158	0.370495	0.386627	0.137094	0.347838	0.365502	0.366634	0.40005	0.153905	0.333648	0.327042	0.437692	0.471345	0.127637	0.293302	0.282331	0.424477	0.367205	0.19581	0.052549	0.0353168	0.0704091	0.252762
'C00140'	'N-Acetyl-D-glucosamine'	'C8H15NO6'	220.081	0.0462101	0.0346146	-0.125243	-0.180522	0.0417363	0.143875	2.12964	3.22999	3.31657	3.39361	-0.0260993	0.0981154	0.977176	0.977945	1.37309	0.168576	0.284911	0.356431	0.834287	1.10132	-0.00275121	0.105736	0.145742	0.336695	0.355721	-0.151875	0.418625	0.637982	0.903873	1.24991	0.20704	0.256139	0.807227	0.840068	1.03741	0.118883	-0.117311	0.30923	0.321118	0.0783364
'C00141'	'3-Methyl-2-oxobutanoate'	'C5H8O3'	115.04	0.0184967	0.00625987	-0.136055	0.093297	-0.023497	-0.113047	-0.254695	-0.181815	-0.288603	-0.152593	-0.0900227	0.0400675	0.0458663	-0.0014808	0.0756898	-0.166696	0.0985982	0.0846205	-0.0955774	-0.109383	0.0172336	0.0412129	-0.0817576	0.0144389	0.0525613	-0.222419	-0.0471306	0.0896319	0.0331432	0.606273	-0.0426703	0.0286681	-0.044852	-0.307864	0.237639	-0.0547304	-0.0530552	0.0257684	-0.0111999	-0.274748
'C00144'	'GMP'	'C10H14N5O8P'	362.052	-0.386074	0.163589	-0.164797	0.180203	-0.076097	0.14446	2.96472	4.23248	3.97287	3.59441	0.106334	0.79625	0.729332	0.647565	2.16438	0.0424783	0.708624	0.637659	0.514023	0.498885	-0.349688	0.438313	0.682027	0.735495	0.619695	-0.091642	0.596757	0.617329	0.45544	1.16834	-0.0412185	0.716849	0.678185	0.515997	1.53893	-0.046487	0.120363	0.324023	0.20769	-0.410763
'C00147'	'Adenine'	'C5H5N5'	134.047	-0.144006	-0.0058842	-0.160916	0.2494	-0.091686	-0.0128502	0.0419625	-0.20271	-0.0700184	-0.010874	-0.0497168	-0.00252765	0.0313176	0.153938	0.0646765	0.0849513	0.159501	0.156233	0.103687	0.141676	-0.0478304	-0.0149542	0.013518	0.10697	0.072703	-0.0229918	-0.00756697	0.0381913	0.176263	0.121861	-0.068513	-0.0648241	0.0103379	0.232175	-0.00463938	0.0135554	-0.117749	-0.0510611	0.0383341	-0.365778
'C00148'	'L-Proline'	'C5H9NO2'	114.056	-0.0936925	-0.472256	-0.293662	0.0891159	-0.207707	-0.408306	3.58109	4.74046	4.63825	4.74719	0.0617241	4.91759	4.94176	4.57369	4.10413	0.140564	4.33245	4.4499	4.11006	3.35563	-0.729322	4.65076	4.51479	4.25923	3.64336	0.0744825	-0.352488	-0.296564	0.0834278	0.0996049	0.24977	4.3441	4.13919	3.47217	2.42842	-0.316533	-0.0288481	0.263126	0.0480817	-0.471833
'C00149'	'L-Malate'	'C4H6O5'	133.014	-0.538804	-0.0377315	-0.533964	0.382352	-0.176727	-0.587815	1.10343	2.44441	2.94882	2.08713	-0.417866	1.5266	2.87373	3.2877	2.53438	-0.204372	1.12686	2.49554	2.71611	1.62594	-0.488578	1.36767	2.64743	2.93442	2.05856	-0.407283	0.95921	2.54939	2.46943	1.35518	-0.31087	0.532604	0.748688	0.111078	0.53071	-0.37247	0.323925	0.179367	-0.096032	-0.335586
'C00152'	'L-Asparagine'	'C4H8N2O3'	131.046	-0.152147	0.0284698	0.0532864	-0.235935	0.0368847	-0.150324	3.51444	5.58057	5.62715	5.69811	0.166924	5.78592	5.78857	5.82398	5.68348	0.26287	4.41093	4.44114	5.44141	5.34831	-0.201148	5.626	5.59419	5.57387	5.44762	-0.150126	5.41998	5.4184	5.39814	5.34498	0.146722	-0.540152	-0.151722	-0.204689	-0.0245164	-0.175437	0.136988	0.263136	0.287514	-0.0705854
'C00153'	'Nicotinamide'	'C6H6N2O'	121.04	-0.041392	-0.0400385	-0.109356	0.169987	-0.0589815	-0.0687737	0.269176	0.275507	0.0945083	0.0413279	-0.0255496	-0.0478589	0.0275911	0.0436663	0.0599159	0.247948	0.187859	0.20608	0.129896	0.122942	-0.0620993	0.00446757	0.040499	0.0584195	0.00182299	-0.026629	-0.0292935	0.0201312	0.0137849	0.0867556	-0.00768391	-0.0849774	0.0415068	0.0691676	-0.0514833	-0.0929708	0.0237087	-0.0203039	-0.0412138	-0.303093
'C00155'	'L-Homocysteine'	'C4H9NO2S'	134.024	-0.154906	-0.12065	-0.0122907	0.221602	-0.0836533	-0.183272	0.358184	0.556695	0.819527	0.459467	-0.0162107	0.171809	0.632194	0.951985	0.644681	0.0239847	0.335822	0.726635	0.706093	0.407901	-0.145489	0.0458217	0.632583	0.59581	0.32806	-0.224899	0.0362902	0.617789	0.460645	0.227382	-0.237513	-0.004863	0.0342181	0.0858742	0.0234062	-0.14333	0.036731	-0.141731	-0.197208	-0.234406
'C00156'	'4-Hydroxybenzoate'	'C7H6O3'	137.027	-0.174493	-0.0628018	-0.127233	0.238898	-0.107527	-0.0991906	-0.00665981	-0.457541	-0.463877	-0.473661	-0.112384	-0.186204	-0.134431	-0.177172	-0.150478	-0.0675826	0.190988	0.186668	-0.18269	-0.120863	-0.0733198	-0.178639	-0.164423	-0.188934	-0.141613	-0.127316	-0.145476	-0.136128	-0.131955	-0.126615	-0.0903287	-0.166388	-0.134068	-0.114878	-0.220325	-0.117044	-0.118486	-0.11774	-0.105117	-0.422152
'C00158'	'Citrate'	'C6H8O7'	191.021	-0.0660038	0.120773	-0.10972	-0.0466836	0.0454009	0.0817471	1.09947	1.79206	2.02557	3.16108	0.0370779	0.468834	0.434114	0.292176	1.35983	0.0857923	0.26904	0.401315	0.245101	0.796787	0.0834261	0.387214	0.440775	0.218835	0.68826	0.0689853	0.171419	0.107407	0.164	0.875507	0.115792	0.455314	0.326906	0.191174	0.668409	0.170496	0.208423	0.173783	-0.0464761	-0.35522
'C00159'	'D-Mannose'	'C6H12O6'	179.056	0.0984879	0.136757	-0.00683969	-1.94791	0.0989616	0.10583	-2.25546	-0.111165	0.109256	0.309223	0.143887	0.385496	0.380945	0.510722	0.53726	0.160347	-0.546982	-0.475158	0.370495	0.386627	0.137094	0.347838	0.365502	0.366634	0.40005	0.153905	0.333648	0.327042	0.437692	0.471345	0.127637	0.293302	0.282331	0.424477	0.367205	0.19581	0.052549	0.0353168	0.0704091	0.252762
'C00160'	'Glycolate'	'C2H4O3'	75.0084	-0.0526762	-0.0989167	0.0606511	-0.027734	-0.0236852	0.0725934	-0.783455	-0.536302	-0.802643	-0.638296	0.0804613	-0.511023	-0.121702	-0.556343	-0.680584	-0.101244	-0.294606	0.040709	-0.271187	-0.336155	-0.188382	-0.0438002	-0.224497	-0.137058	-0.356348	-0.394894	-0.348847	-0.354548	-0.451463	-0.136805	-0.193619	-0.324758	-0.0301687	-0.521387	-0.655103	-0.187409	-0.142274	-0.173789	-0.036733	-0.00351042
'C00163'	'Propionate (n-C3:0)'	'C3H6O2'	73.0293	0.0473919	-0.0690061	-0.147834	0.119127	-0.0474271	-0.0310942	-0.256302	-0.0726117	0.159655	0.247914	0.0157484	-0.0226899	0.395477	0.693743	0.710022	-0.0475052	-0.0221308	0.486966	0.552201	0.530933	0.0104461	0.0726874	0.330748	0.697344	0.671879	0.0237507	-0.118691	0.271657	0.204555	0.197468	-0.0640157	-0.0679646	0.0239003	-0.274621	0.0744827	0.0207875	-0.0851481	0.0736553	-0.0483695	-0.23254
'C00164'	'Acetoacetate'	'C4H6O3'	101.024	0.045263	0.00669919	-0.114637	0.0413655	-0.00124076	-0.00380856	-0.200699	-0.323284	-0.162291	0.0299516	0.0150462	-0.0242277	0.168932	0.0381576	0.268629	0.0379432	0.0350455	0.192231	0.0945816	0.301981	0.0443461	0.116722	0.00713204	-0.0902477	0.226983	-0.026379	-0.00600148	0.0747829	0.14903	0.341455	0.124221	0.0790564	0.124933	-0.0529847	0.221164	0.0588068	-0.0128407	0.158692	0.0619493	-0.14286
'C00166'	'Phenylpyruvate'	'C9H8O3'	163.04	-0.081252	0.0955949	0.0179737	-0.132681	0.0102721	-0.163154	-0.069806	0.610348	0.686014	0.599006	-0.102914	0.771996	1.06175	0.729735	0.782459	-0.230042	0.391789	0.702698	0.801267	1.05968	-0.172245	0.604021	1.03288	1.26356	1.46857	-0.229259	0.566053	0.714146	1.0941	1.6655	-0.154186	0.504772	0.786768	0.712151	1.13116	-0.0957181	0.0347021	0.123767	0.176854	-0.192923
'C00167'	'UDP-D-glucuronate'	'C15H22N2O18P2'	579.027	-0.0820576	0.260212	0.131733	-1.33267	0.213942	0.158258	-0.964033	0.177914	0.561628	1.79481	0.123791	0.319054	0.590454	0.51467	1.76578	0.089719	0.137362	0.543811	0.412893	0.861522	0.31108	0.0994564	0.182639	0.35637	0.842182	0.123727	0.26347	0.246384	0.300262	1.17468	0.13622	0.0718571	0.19716	0.386023	1.32188	0.21129	0.131533	0.0806952	0.198488	-0.856531
'C00168'	'Hydroxypyruvate'	'C3H4O4'	103.002	-0.108937	-0.0834064	-0.194428	0.262869	-0.0993349	-0.0298832	0.0879175	-0.400593	-0.661707	-0.51762	-0.309375	-0.0980838	-0.293618	-0.437663	-0.426904	-0.225578	0.13508	0.139575	-0.241582	-0.412441	-0.187014	-0.161146	-0.384219	-0.16653	-0.298049	-0.222594	-0.212816	-0.196633	-0.337222	-0.284863	-0.161515	-0.120545	-0.276602	-0.21971	-0.367219	-0.251506	-0.0142339	-0.0782364	-0.196158	-0.595937
'C00169'	'Carbamoyl phosphate'	'CH4NO5P'	139.974	-0.0215381	-0.0800519	-0.103361	-0.0520907	-0.0679486	-0.291849	-0.029347	-0.465282	-0.059523	0.124846	-0.339534	-0.307814	-0.204486	-0.219913	0.298633	-0.176264	0.140006	0.125316	-0.0843996	0.169097	-0.114862	-0.0488059	-0.183748	-0.126167	0.168317	-0.111285	-0.329235	-0.0714179	-0.0184451	0.241217	0.0560943	-0.260296	-0.166168	0.0269803	0.174089	-0.234111	-0.162243	-0.0128502	-0.109259	-0.1617
'C00178'	'Thymine'	'C5H6N2O2'	125.034	0.123924	-0.270417	0.040578	0.0770787	-0.0580201	-0.131618	0.271031	0.392151	0.214831	0.222954	-0.199771	-0.367912	-0.185276	-0.557973	-0.3643	-0.0819493	0.0431117	0.118428	-0.299119	-0.0998679	-0.0913216	-0.0173091	-0.494025	-0.368153	-0.123403	-0.0500298	-0.0846578	-0.109362	-0.405279	-0.18173	0.167559	-0.12023	-0.149038	-0.50679	-0.409076	-0.127533	-0.0378647	-0.0612544	-0.100232	-0.286736
'C00181'	'D-Xylose'	'C5H10O5'	149.046	0.112974	0.112709	0.000541345	-0.829737	0.0859404	0.0072753	-0.611698	0.578107	0.690505	0.653817	0.0152096	1.05549	0.994998	0.88324	0.617311	0.0416773	0.27158	0.396712	0.714847	0.502607	-0.0606208	0.939579	0.911016	0.846109	0.669322	0.0727437	0.821298	0.802859	0.748963	0.550239	0.049674	0.792506	0.651369	0.578283	0.122734	0.11143	-0.0696869	0.111217	-0.00412011	0.130382
'C00182'	'glycogen'	'C6H10O5'	161.045	0.113892	-0.0216513	-0.0100072	-0.167218	0.0191772	0.0879399	-0.421473	-0.18686	-0.152102	-0.0233909	0.0331912	0.102726	0.163816	0.0861521	0.0918039	0.0916753	-0.120092	-0.0494944	0.10772	0.157306	0.0790537	0.207906	0.0295691	0.0952046	0.160923	0.0685759	0.179406	0.175175	0.0916536	0.125417	0.121029	0.115694	0.144764	0.0215915	-0.0218134	0.0975924	-0.0596211	0.0283367	-0.0391618	0.0110517
'C00183'	'L-Valine'	'C5H11NO2'	116.072	-0.130691	-0.488936	-0.246465	0.075312	-0.200817	-0.415526	2.88936	3.61231	3.58088	3.76245	-0.0872074	4.31806	4.35537	4.09779	3.96896	0.0747984	3.63433	3.77788	3.70893	3.41854	-0.433274	4.01408	3.90835	3.9364	3.83992	0.0941698	3.61026	3.67525	3.52671	3.46328	0.174828	3.72007	3.60456	3.23484	2.97567	-0.158905	-0.227841	0.337166	-0.0875624	-0.337137
'C00184'	'Dihydroxyacetone'	'C3H6O3'	89.0242	0.0762853	0.1588	-0.0474758	-0.72574	0.102527	0.0370677	-1.08292	-0.00723773	0.0543858	-0.00076542	0.0742355	0.280985	0.462853	0.359156	0.38411	0.00347205	-0.413761	-0.215113	0.230231	0.281008	0.0810907	0.218327	0.285702	0.343195	0.326789	0.0478243	0.144251	0.270283	0.303849	0.454602	0.0539783	0.233438	0.246324	0.133722	0.342252	0.111635	0.0992407	0.060453	0.0489705	0.196702
'C00186'	'L-Lactate'	'C3H6O3'	89.0242	0.0762853	0.1588	-0.0474758	-0.72574	0.102527	0.0370677	-1.08292	-0.00723773	0.0543858	-0.00076542	0.0742355	0.280985	0.462853	0.359156	0.38411	0.00347205	-0.413761	-0.215113	0.230231	0.281008	0.0810907	0.218327	0.285702	0.343195	0.326789	0.0478243	0.144251	0.270283	0.303849	0.454602	0.0539783	0.233438	0.246324	0.133722	0.342252	0.111635	0.0992407	0.060453	0.0489705	0.196702
'C00188'	'L-Threonine'	'C4H9NO3'	118.051	0.00145584	0.169328	-0.121599	-0.312146	0.0852684	-0.103627	2.48198	4.78915	4.54246	4.01522	0.187493	5.28353	5.23802	4.88635	3.69991	0.187087	-0.101275	0.054577	0.430948	0.148487	0.034272	0.0664395	0.173277	0.288221	0.0282099	0.083502	4.88803	4.80505	4.46909	3.22862	0.328512	4.89925	4.68589	4.13822	0.704612	0.278303	0.225359	0.270525	0.0576844	-0.169402
'C00191'	'D-Glucuronate'	'C6H10O7'	193.034	-0.10742	0.119347	0.0267815	-0.123664	0.0397097	-0.0479049	0.56408	0.900634	0.855343	0.645161	0.0904161	0.12	0.112623	0.0540751	-0.0427111	0.113347	0.00595717	-0.0201934	0.0554876	0.118746	0.0124252	0.123999	0.150356	0.194015	0.13623	-0.013634	0.0657187	-0.0276308	-0.0487302	-0.0381539	0.0154058	0.0161905	0.0136219	-0.0652426	-0.124894	0.00760794	0.155456	0.0243663	-0.00720329	-0.345901
'C00196'	'2,3-Dihydroxybenzoate'	'C7H6O4'	153.019	0.0497075	0.180814	0.0653187	-0.664771	0.124972	0.0646425	-0.931587	-0.206662	0.32408	1.08093	0.100207	-0.186994	0.219592	0.695633	1.84344	0.143112	-0.138677	0.265923	0.543128	1.56424	0.081673	-0.0485384	0.232709	0.615475	1.20083	0.045967	-0.0350667	0.262881	0.561106	1.7546	0.217631	0.0290312	0.261769	0.943946	2.09594	0.0565236	0.105381	0.0592739	0.211367	-0.093756
'C00197'	'3-Phospho-D-glycerate'	'C3H7O7P'	184.988	-0.0600694	0.102148	0.163116	-0.444777	0.0766792	-0.0965621	-0.436451	-0.0517633	0.103032	0.127852	-0.113486	-0.0869625	0.0885388	0.101644	0.192872	-0.0533014	-0.02734	0.0709996	0.105794	0.266373	-0.0186699	0.0363766	0.128008	0.0127656	0.20984	0.0569906	0.0529894	0.132557	0.0976306	0.139316	0.067521	0.0763715	0.234401	0.0772781	0.0186851	-0.0653919	0.067344	0.127088	0.112441	-0.0525909
'C00203'	'UDP-N-acetyl-D-galactosamine'	'C17H27N3O17P2'	606.074	-0.226457	0.332848	0.253675	-2.35322	0.0830455	-0.220236	-1.92792	-0.137976	-0.447125	-0.309394	-0.414266	-0.500791	0.402387	0.157153	0.434218	-0.456739	-0.654924	0.00693035	0.525753	0.537854	-0.135492	-0.541006	0.48191	0.514205	0.472332	-0.502168	-0.538677	0.424327	0.422169	0.429299	-0.35184	-0.663508	0.383049	0.220138	0.644991	-0.191785	-0.0223423	0.130748	0.273936	-0.454965
'C00204'	'2-Dehydro-3-deoxy-D-gluconate'	'C6H10O6'	177.041	-0.045913	0.0722292	0.00159452	-0.0723712	0.0100658	0.0257701	-0.108083	0.395523	0.420329	0.438301	-0.109944	0.0180886	0.323666	0.158762	0.0789177	-0.0483533	-0.131546	-0.0489541	0.162787	-0.0277626	-0.0789562	0.0646991	0.133153	0.202678	0.167736	-0.204499	0.0580408	0.157933	0.161913	0.123047	-0.0134353	-0.0389411	0.39489	0.0742033	-0.0521592	-0.195799	0.0138286	0.0112088	0.129775	-0.226092
'C00208'	'Maltose'	'C12H22O11'	341.109	-0.0684362	0.0424291	0.0106584	-0.0151295	0.00671627	-0.0137456	1.52749	2.30303	2.25674	2.1582	-0.0596672	-0.273013	-0.186947	-0.340144	-0.232772	0.0344102	-0.0896668	-0.0900908	-0.210315	-0.114965	-0.0110356	-0.19468	-0.223456	-0.201102	-0.186654	-0.029992	-0.227572	-0.0958268	-0.146262	-0.103821	-0.0150925	-0.166259	-0.0792537	-0.191854	-0.0857184	0.0490565	0.0314294	0.0104099	-0.0234469	-0.438717
'C00209'	'Oxalate'	'C2H2O4'	88.9878	-0.607979	0.246625	-0.457269	0.327875	-0.426293	0.267111	-0.792755	-1.22463	-0.527287	-0.260768	-0.0392322	-0.84868	-1.29643	-1.23741	-0.574135	-0.864062	-0.196199	-0.639462	-0.769839	-2.35657	-0.399059	-0.859099	-0.591966	-0.364154	-1.28356	-0.61447	-1.36918	-0.520821	-0.850265	-1.43482	-1.93702	-0.648492	-0.327246	0.221514	0.0739555	-0.31649	0.0102266	-0.950344	-0.163427	-0.0373114
'C00212'	'Adenosine'	'C10H13N5O4'	266.088	-0.139567	0.0180404	0.0212278	0.0599783	-0.0183496	0.0117034	1.59495	1.87393	1.68371	1.59969	-0.0364264	1.69486	1.10636	0.63188	0.626472	0.074878	0.133755	0.414263	0.504503	0.458648	-0.00514344	0.245641	0.37811	0.514059	0.52973	0.00118804	1.46175	0.714861	0.582739	0.528889	0.0972867	1.49159	0.631075	0.560596	0.291542	-0.10221	0.0335095	0.0849157	0.190311	-0.195098
'C00213'	'Sarcosine'	'C3H7NO2'	88.0402	-0.211443	0.31845	-0.138393	-0.157889	0.0108455	-0.407081	1.60558	2.55485	1.53782	0.907618	-0.216765	3.80213	3.51808	1.97732	1.38985	-0.401271	2.7098	2.48526	1.22466	0.0234583	-0.417339	2.74184	2.16058	0.927139	0.698157	-0.421688	3.049	2.69403	1.74752	1.36262	-0.354286	2.23849	2.21669	1.30785	0.956463	-0.228388	0.147526	0.316202	0.18459	-0.318069
'C00217'	'D-Glutamate'	'C5H9NO4'	146.046	0.0768819	0.0914447	0.00185485	-0.659244	0.0534905	-0.115358	1.53039	3.62587	3.33874	2.3792	0.0112739	4.5182	4.56569	4.03493	2.77002	-0.0394174	3.41235	3.49914	3.56934	2.62223	-0.0114808	4.27863	4.32203	4.1372	3.57002	-0.0432393	0.233857	-0.0157743	-0.144496	-0.352688	0.0335527	3.9194	3.75518	2.90374	-0.493069	0.0394603	4.52761	4.28836	3.84466	3.1102
'C00232'	'Succinic semialdehyde'	'C4H6O3'	101.024	0.045263	0.00669919	-0.114637	0.0413655	-0.00124076	-0.00380856	-0.200699	-0.323284	-0.162291	0.0299516	0.0150462	-0.0242277	0.168932	0.0381576	0.268629	0.0379432	0.0350455	0.192231	0.0945816	0.301981	0.0443461	0.116722	0.00713204	-0.0902477	0.226983	-0.026379	-0.00600148	0.0747829	0.14903	0.341455	0.124221	0.0790564	0.124933	-0.0529847	0.221164	0.0588068	-0.0128407	0.158692	0.0619493	-0.14286
'C00233'	'4-Methyl-2-oxopentanoate'	'C6H10O3'	129.056	-0.144556	0.00602995	-0.125819	0.207788	-0.0621972	-0.104268	1.35681	1.78695	1.70752	2.21244	-0.0956094	0.492143	0.375523	0.881285	1.72384	-0.0467011	0.352707	0.36921	0.46712	0.526847	-0.136225	0.394307	0.25903	0.520832	0.583074	-0.172977	0.0337893	0.440068	1.15092	2.89016	-0.0641462	0.418584	0.253974	0.430297	2.09687	-0.0162584	0.199948	0.0830991	0.0735146	-0.337596
'C00234'	'10-Formyltetrahydrofolate'	'C20H23N7O7'	472.159	-0.217938	-0.0429915	-0.0230309	-0.0229747	-0.0912315	0.0220447	2.32614	4.18202	4.17333	4.28464	-0.324987	-0.145102	0.23116	0.367738	0.677613	-0.363999	-0.362065	0.199212	0.333053	0.186308	0.187273	-0.106382	0.105708	0.310126	0.228283	-0.0950185	0.1571	0.299985	0.174156	0.532929	-0.108607	0.49147	0.165778	0.012836	0.152052	-0.130876	0.00769499	0.245151	-0.0594881	0.00461871
'C00236'	'3-Phospho-D-glyceroyl phosphate'	'C3H8O10P2'	264.947	0.00821921	0.175001	0.0483351	-0.548826	0.116892	0.0759369	-0.82731	-0.542408	-0.560399	-0.430551	0.0159914	-0.188927	-0.0954617	-0.292189	0.232416	0.101967	-0.317381	-0.244884	-0.134974	0.130685	0.132723	-0.116099	-0.133493	-0.0968836	0.0982959	0.0589473	-0.102952	0.0118898	-0.179391	0.191799	0.0461377	-0.0375263	-0.00641016	-0.136448	0.185446	0.0264654	0.232447	0.042558	0.0230422	-0.4374
'C00239'	'dCMP'	'C9H14N3O7P'	306.048	-0.253853	0.215348	-0.111322	-0.0145915	0.0087504	-0.317833	1.03862	2.50079	2.76138	2.9349	-0.126326	1.53954	1.84092	1.94475	2.02202	-0.357046	0.942201	1.32948	1.6062	1.48721	-0.243792	1.36138	1.69716	1.94923	1.9461	-0.459897	1.09213	1.83616	2.2672	2.15161	-0.0507519	1.28698	1.57551	1.66496	1.24141	-0.24707	0.173342	0.148883	0.191905	-0.186171
'C00242'	'Guanine'	'C5H5N5O'	150.04	-0.109962	-0.331771	-0.0956206	0.324292	-0.235295	-0.115254	1.69573	2.43041	2.51261	2.6686	-0.370325	2.82785	2.79749	2.64129	2.36136	0.0718664	2.1455	2.1465	2.09769	1.68797	-0.175578	2.52154	2.52571	2.36475	2.08405	-0.283904	2.5055	2.31791	2.30476	1.89636	-0.184723	2.30839	1.97268	1.8845	0.831392	-0.237721	-0.360701	-0.281939	-0.475005	-0.592846
'C00243'	'Lactose'	'C12H22O11'	341.109	-0.0684362	0.0424291	0.0106584	-0.0151295	0.00671627	-0.0137456	1.52749	2.30303	2.25674	2.1582	-0.0596672	-0.273013	-0.186947	-0.340144	-0.232772	0.0344102	-0.0896668	-0.0900908	-0.210315	-0.114965	-0.0110356	-0.19468	-0.223456	-0.201102	-0.186654	-0.029992	-0.227572	-0.0958268	-0.146262	-0.103821	-0.0150925	-0.166259	-0.0792537	-0.191854	-0.0857184	0.0490565	0.0314294	0.0104099	-0.0234469	-0.438717
'C00244'	'Nitrate'	'HNO3'	61.9881	0.00990024	0.0494212	-0.00722273	-0.198215	-0.0493081	0.0174238	-0.423228	-0.176463	-0.341679	-0.487761	0.0914903	0.124029	0.0218383	-0.143368	-0.379636	0.171977	-0.124744	0.128726	0.0589758	0.142086	0.14782	0.173264	0.138041	0.0208386	0.182531	0.237186	-0.0148406	-0.0567196	0.153742	0.032422	0.150878	0.0968324	0.0528409	-0.0505567	-0.367063	0.153595	0.258201	0.0821156	0.173252	-0.270205
'C00244'	'Nitrate'	'HNO3'	61.9933	0.0815089	-0.277228	-0.112616	0.00166858	-0.450453	-0.280116	-0.283914	-0.294215	-0.927812	-1.64574	-0.0271198	-0.0738943	-0.463266	-0.619568	-1.55451	0.132003	-0.133011	0.299905	-0.250438	-0.247323	0.169841	-0.030542	0.0658597	-0.279436	-0.0850514	0.341948	-0.26157	-0.613042	-0.0407879	-0.541017	0.27826	-0.269108	-0.068889	-0.570235	-1.31161	0.0200311	0.11822	-0.251553	0.145256	0.0468432
'C00245'	'Taurine'	'C2H7NO3S'	124.007	-0.473767	-0.167436	-0.0532952	0.119057	-0.314182	-0.364607	0.17782	-0.59915	-0.719399	-0.789283	-0.420221	-0.26412	-0.283378	-0.0194172	-0.615774	-0.120138	0.265163	0.446184	-0.647569	-1.02607	-0.365565	-0.632519	-0.163452	0.419632	-0.620894	-0.287947	-0.244532	-0.525668	-0.677508	-0.607795	-0.499838	-0.542415	-0.527278	-0.544373	-0.175852	-0.319066	-0.165806	-0.478859	-0.584975	-0.70271
'C00246'	'Butyrate (n-C4:0)'	'C4H8O2'	87.0449	0.00623907	-0.0557823	-0.0988396	0.127161	-0.0384867	0.170187	0.269023	0.0783496	0.00380101	0.0370368	0.130263	-0.0236022	-0.0175912	-0.0899403	-0.238849	-0.0181228	0.232147	0.268142	0.0272258	-0.0274413	0.0489446	0.0832904	-0.277501	-0.0103059	-0.0169692	0.0360189	-0.0514278	-0.0843854	-0.169135	-0.0748591	0.117909	0.0511101	-0.055273	-0.306624	-0.227293	0.00960062	0.144174	0.15431	0.163187	-0.0395936
'C00249'	'Hexadecanoate (n-C16:0)'	'C16H32O2'	255.233	0.00411395	0.0492613	0.0321318	-0.158603	0.0433693	0.0926578	-0.482703	-0.269434	-0.133509	-0.037311	0.0823774	0.0758233	0.105264	0.106798	0.253902	0.161584	0.0391531	-0.0500135	0.203977	-0.00312747	0.230196	-0.0118306	0.0138116	0.0454646	0.0958244	0.0857127	0.0919015	0.0512367	0.0863492	0.420378	0.13388	0.0634269	0.0284993	0.117346	0.298126	0.0959289	0.0929695	0.163322	0.328161	-0.47972
'C00250'	'Pyridoxal'	'C8H9NO3'	166.051	0.00894037	-0.0875855	-0.00675306	0.0536795	-0.0265579	-0.114818	0.204616	0.165397	0.0874701	0.0117725	-0.130887	-0.238314	0.0162831	-0.0207754	0.18681	0.0359957	0.065802	0.121648	0.0749483	0.299913	-0.0653154	-0.187261	-0.228891	-0.130343	-0.0620766	-0.138292	-0.0350249	-0.00636266	0.00935261	0.40085	0.0114982	-0.15618	-0.0670846	-0.00369519	0.286762	-0.0953023	-0.0377461	-0.130083	0.030506	-0.184403
'C00251'	'chorismate'	'C10H10O6'	225.043	-0.18383	0.0463845	0.0576007	0.0212194	-0.00697303	0.0204074	0.592364	1.24933	1.28384	1.67514	-0.223129	0.439612	0.518591	0.640737	1.0684	-0.122014	0.30127	0.419262	0.500049	0.928467	0.00409696	0.489869	0.387854	0.609069	0.842976	-0.0968339	0.277985	0.503647	0.453891	0.757265	-0.268462	0.0963578	0.178519	0.487149	0.419465	0.036185	-0.0621834	0.0215872	0.11215	-0.281125
'C00253'	'Nicotinate'	'C6H5NO2'	122.024	-0.00829862	-0.261893	-0.0449026	0.218671	-0.123687	-0.123336	0.333336	-0.0408729	-0.0676068	-0.253286	-0.122562	-0.140603	0.0301489	-0.319546	0.00905062	-0.0501402	0.21871	0.308968	-0.0243151	0.180431	-0.0607642	0.163541	-0.0895393	-0.192737	0.0772368	-0.0464258	-0.0342888	-0.138678	-0.147694	0.0334985	0.0494325	-0.108317	-0.0645305	-0.192538	0.267257	-0.0349906	-0.171158	0.111189	-0.0965942	-0.174591
'C00254'	'Prephenate'	'C10H10O6'	225.043	-0.18383	0.0463845	0.0576007	0.0212194	-0.00697303	0.0204074	0.592364	1.24933	1.28384	1.67514	-0.223129	0.439612	0.518591	0.640737	1.0684	-0.122014	0.30127	0.419262	0.500049	0.928467	0.00409696	0.489869	0.387854	0.609069	0.842976	-0.0968339	0.277985	0.503647	0.453891	0.757265	-0.268462	0.0963578	0.178519	0.487149	0.419465	0.036185	-0.0621834	0.0215872	0.11215	-0.281125
'C00256'	'D-Lactate'	'C3H6O3'	89.0242	0.0762853	0.1588	-0.0474758	-0.72574	0.102527	0.0370677	-1.08292	-0.00723773	0.0543858	-0.00076542	0.0742355	0.280985	0.462853	0.359156	0.38411	0.00347205	-0.413761	-0.215113	0.230231	0.281008	0.0810907	0.218327	0.285702	0.343195	0.326789	0.0478243	0.144251	0.270283	0.303849	0.454602	0.0539783	0.233438	0.246324	0.133722	0.342252	0.111635	0.0992407	0.060453	0.0489705	0.196702
'C00257'	'D-Gluconate'	'C6H12O7'	195.051	0.0606337	0.146008	0.0202323	-1.20241	0.164031	0.172115	-1.13329	0.0771811	0.484047	3.07512	0.169365	0.120719	-0.0299643	0.0124812	2.29082	0.132214	-0.862944	-0.871509	0.0356801	0.859101	0.172082	0.101891	-0.0108344	-0.0229935	0.603022	0.163637	-0.0626343	-0.149327	0.00128012	1.13922	0.121361	0.101894	-0.0650101	0.275129	2.17145	0.234249	0.222091	0.220921	0.210333	0.212669
'C00258'	'(R)-Glycerate'	'C3H6O4'	105.019	0.0462954	0.0273159	-0.0533727	-0.0810028	0.0181638	-0.0727295	0.529261	0.702844	0.696779	0.464488	-0.210754	-0.208398	0.0381569	-0.202872	-0.265157	-0.120287	-0.126568	-0.085734	-0.125098	0.00933517	-0.0925306	-0.0213849	-0.224545	-0.090551	0.0586792	-0.203524	-0.221411	-0.204105	-0.0632786	0.0271633	0.0568313	-0.0416263	-0.120995	-0.3245	-0.0714385	-0.141332	-0.0789952	-0.0538812	-0.127995	-0.306997
'C00259'	'L-Arabinose'	'C5H10O5'	149.046	0.112974	0.112709	0.000541345	-0.829737	0.0859404	0.0072753	-0.611698	0.578107	0.690505	0.653817	0.0152096	1.05549	0.994998	0.88324	0.617311	0.0416773	0.27158	0.396712	0.714847	0.502607	-0.0606208	0.939579	0.911016	0.846109	0.669322	0.0727437	0.821298	0.802859	0.748963	0.550239	0.049674	0.792506	0.651369	0.578283	0.122734	0.11143	-0.0696869	0.111217	-0.00412011	0.130382
'C00262'	'Hypoxanthine'	'C5H4N4O'	135.03	-0.0269795	0.126491	-0.142397	-0.046103	0.025911	-0.0889708	1.8551	2.97931	3.0957	3.25305	0.0190608	-0.0952992	-0.00120316	0.294916	0.50193	0.185312	-0.239703	-0.140357	0.243632	0.214741	-0.0508213	-0.0798732	0.107663	0.392205	0.201653	-0.00849548	-0.132158	-0.0801667	0.178019	0.341596	0.0687212	0.00917705	-0.0481926	0.211744	0.505428	-0.0526401	-0.000182586	0.181773	0.184118	-0.206813
'C00263'	'L-Homoserine'	'C4H9NO3'	118.051	0.00145584	0.169328	-0.121599	-0.312146	0.0852684	-0.103627	2.48198	4.78915	4.54246	4.01522	0.187493	5.28353	5.23802	4.88635	3.69991	0.187087	-0.101275	0.054577	0.430948	0.148487	0.034272	0.0664395	0.173277	0.288221	0.0282099	0.083502	4.88803	4.80505	4.46909	3.22862	0.328512	4.89925	4.68589	4.13822	0.704612	0.278303	0.225359	0.270525	0.0576844	-0.169402
'C00266'	'Glycolaldehyde'	'C2H4O2'	59.0135	0.140206	0.166298	-0.0500539	-0.728629	0.12989	0.0527725	-1.00139	-0.342452	-0.367146	-0.182353	0.181634	0.444993	0.557249	0.321904	0.345122	0.144494	0.0328106	0.239348	0.26572	0.199401	0.0550815	0.337662	0.332264	0.373436	0.385058	0.178484	0.231053	0.374749	0.235479	0.431153	0.179127	0.380963	0.274034	0.154081	0.23442	0.212525	0.284891	0.155196	0.0775044	-0.286862
'C00270'	'N-Acetylneuraminate'	'C11H19NO9'	308.1	0.215013	-0.206893	0.136128	-0.310707	0.0121201	0.00597526	4.15936	7.05661	6.85084	6.4125	0.0829572	2.78294	2.75071	1.95903	1.13944	0.340998	1.93424	1.82935	1.70177	1.12035	-0.137464	2.76608	2.3822	2.33267	1.75985	0.05566	0.653992	0.463702	0.0101705	0.195774	0.394889	2.41052	2.21577	1.14515	-0.346322	-0.102774	2.87561	2.64279	2.10504	1.08123
'C00275'	'D-Mannose 6-phosphate'	'C6H13O9P'	259.023	0.126249	0.0676907	0.017646	-0.953638	0.0697743	0.103128	-1.44637	-0.522859	-0.301851	-0.3831	0.0318285	-0.411105	-0.149863	-0.249323	-0.203476	-0.0557444	-0.883322	-0.555458	-0.0759021	0.147699	0.0729338	-0.0943562	-0.100201	-0.0601638	0.144759	0.0726055	-0.12345	0.0404602	-0.0898492	-0.00362614	0.0430109	-0.04767	0.0824068	-0.0412784	-0.271043	0.126026	0.106685	0.111954	0.0741177	0.783382
'C00279'	'D-Erythrose 4-phosphate'	'C4H9O7P'	199.003	-0.164733	0.0635963	-0.00549469	0.0493439	-0.0118477	-0.0174022	-0.177165	-0.327248	-0.272884	-0.119548	-0.0603822	-0.324768	-0.181882	-0.157014	0.158981	-0.00826331	0.0644955	0.0804651	-0.110475	0.112857	0.0597867	-0.234291	-0.262577	-0.164597	0.00509019	0.00878399	-0.116332	-0.0984375	-0.191691	0.138279	0.0155425	-0.146892	-0.0442273	-0.115553	0.0176673	-0.0338645	0.0697942	-0.00843489	0.0187815	-0.254226
'C00286'	'dGTP'	'C10H16N5O13P3'	505.988	-0.509209	0.0184572	-0.181243	0.228663	-0.112575	-0.290604	0.421883	0.386715	0.252293	-0.0793848	-0.397617	0.895274	0.859904	0.477198	-0.093578	-0.278652	0.966351	0.848073	0.466861	0.115351	-0.412338	0.569594	0.723598	0.565471	0.279849	-0.399872	0.070634	0.351345	0.364686	-0.101185	-0.565071	0.453945	0.687736	0.263337	-0.40638	-0.273939	0.187258	0.320888	0.244287	-0.571788
'C00288'	'Bicarbonate'	'CH2O3'	60.9927	0.0642525	-0.0129311	-0.142	0.0454895	-0.0599887	-0.05014	-0.159162	-0.170152	0.0217352	0.109324	0.0736716	-0.296524	-0.194838	0.00597925	-0.0803076	-0.0047896	-0.31283	-0.338197	-0.0217162	0.12378	0.05954	-0.0508051	-0.178015	-0.113208	0.0998756	0.066671	-0.158634	-0.137394	0.110154	-0.00534243	0.0950099	-0.164084	0.0103275	0.270513	-0.0656837	0.0318582	-0.096755	-0.0800598	0.0362669	0.175527
'C00294'	'Inosine'	'C10H12N4O5'	267.074	-0.280886	-0.117328	-0.168076	0.348405	-0.157217	-0.228442	3.15339	2.20963	0.677024	0.76701	-0.20922	0.880849	1.8731	0.672895	0.930381	-0.0888707	0.566175	0.742098	0.621512	0.705786	-0.304533	0.247956	0.611354	0.488374	0.771007	-0.193204	0.642505	1.35282	0.441036	0.532445	-0.186021	0.748551	1.31187	0.295347	0.31277	-0.0794763	-0.130767	-0.0259895	-0.193161	-0.505573
'C00295'	'Orotate'	'C5H4N2O4'	155.01	-0.271426	0.41432	-0.0282808	-2.15079	0.0621754	-0.264427	-2.64989	0.00716311	0.165499	0.19969	-0.125902	0.514865	0.732612	0.481593	0.297231	-0.131587	-0.718439	0.0558046	0.679731	0.202033	-0.190744	0.325889	0.712219	0.804998	0.612187	-0.199999	0.111118	0.418516	0.595532	0.520384	-0.347675	0.293998	0.422692	0.354931	0.0344032	-0.0869303	0.110605	0.286015	0.243286	-0.3569
'C00296'	'Quinate'	'C7H12O6'	191.055	-0.0868307	0.121077	0.0246519	-0.149932	0.0434448	0.0302616	0.916938	1.80777	1.78841	1.57483	-0.0212953	0.378433	0.264597	0.0871964	0.198055	0.087113	0.0537775	0.121695	0.0295896	0.16409	-0.00955198	0.263735	0.18865	0.155941	0.240257	0.0366255	0.240249	0.0681882	-0.15427	0.130422	-0.0158176	0.316528	0.157818	-0.0186259	-0.148965	0.0396904	0.293726	0.0448513	0.0742307	-0.19318
'C00299'	'Uridine'	'C9H12N2O6'	243.064	-0.115098	0.0745988	0.115515	-0.158432	-0.0544007	0.0299464	5.38284	8.37738	7.80529	6.96407	0.0746002	0.214778	0.393059	-0.204033	-0.498331	0.431108	0.0778789	-0.15483	-0.187716	-0.320696	-0.101305	-0.230227	-0.213857	0.0854233	-0.383812	-0.159801	-0.0686447	-0.104484	-0.204448	-0.211861	0.229531	-0.0463395	0.0135718	-0.135735	-0.665701	-0.312841	-0.0726975	0.126714	0.232252	-0.631509
'C00301'	'ADPribose'	'C15H23N5O14P2'	558.063	0.0391668	-0.111355	0.164776	-0.500977	-0.0227453	0.0744886	1.25633	2.49676	2.27728	1.99131	0.124013	1.57211	1.54006	1.14545	1.1838	-0.314865	0.734469	1.03086	0.613306	0.46133	-0.00953853	1.1063	1.20871	1.30563	1.13352	-0.0223935	1.13427	1.08931	0.690331	0.511948	0.257737	1.19222	0.94733	0.446348	0.510209	0.217817	0.0559858	-0.289585	-0.232177	-0.570084
'C00310'	'D-Xylulose'	'C5H10O5'	149.046	0.112974	0.112709	0.000541345	-0.829737	0.0859404	0.0072753	-0.611698	0.578107	0.690505	0.653817	0.0152096	1.05549	0.994998	0.88324	0.617311	0.0416773	0.27158	0.396712	0.714847	0.502607	-0.0606208	0.939579	0.911016	0.846109	0.669322	0.0727437	0.821298	0.802859	0.748963	0.550239	0.049674	0.792506	0.651369	0.578283	0.122734	0.11143	-0.0696869	0.111217	-0.00412011	0.130382
'C00311'	'Isocitrate'	'C6H8O7'	191.021	-0.0660038	0.120773	-0.10972	-0.0466836	0.0454009	0.0817471	1.09947	1.79206	2.02557	3.16108	0.0370779	0.468834	0.434114	0.292176	1.35983	0.0857923	0.26904	0.401315	0.245101	0.796787	0.0834261	0.387214	0.440775	0.218835	0.68826	0.0689853	0.171419	0.107407	0.164	0.875507	0.115792	0.455314	0.326906	0.191174	0.668409	0.170496	0.208423	0.173783	-0.0464761	-0.35522
'C00312'	'L-Xylulose'	'C5H10O5'	149.046	0.112974	0.112709	0.000541345	-0.829737	0.0859404	0.0072753	-0.611698	0.578107	0.690505	0.653817	0.0152096	1.05549	0.994998	0.88324	0.617311	0.0416773	0.27158	0.396712	0.714847	0.502607	-0.0606208	0.939579	0.911016	0.846109	0.669322	0.0727437	0.821298	0.802859	0.748963	0.550239	0.049674	0.792506	0.651369	0.578283	0.122734	0.11143	-0.0696869	0.111217	-0.00412011	0.130382
'C00314'	'Pyridoxine'	'C8H11NO3'	168.066	-0.0100172	-0.321168	0.072418	0.201899	-0.138715	-0.103958	0.362428	0.173236	0.375874	0.578656	-0.018027	-0.0997548	0.143991	0.0468648	0.244113	-0.0369829	0.218192	0.329744	-0.0152498	0.250211	-0.0771075	0.0175755	-0.10383	-0.0490694	0.24015	-0.0293265	-0.164264	-0.128439	-0.0381591	0.223192	-0.0564646	0.0286025	0.0871108	-0.124212	0.186306	-0.169107	0.158069	0.154235	-0.00621217	-0.16279
'C00320'	'Thiosulfate'	'H2O3S2'	112.937	-0.197767	-0.18282	-0.569628	0.246886	-0.372753	-0.337163	1.9172	-0.237598	-1.07903	-1.15798	-0.320476	-0.14734	-0.370936	-1.12733	-1.22892	-0.560956	0.632932	0.624978	-0.456383	-1.18168	-0.197726	0.118561	-0.771035	-1.10259	-1.02781	-0.28837	-0.317578	-0.693164	-1.13406	-0.954065	-0.296665	-0.120384	-0.685135	-1.52269	-0.824749	0.0556039	-0.383205	-0.342334	-0.525674	-1.44126
'C00327'	'L-Citrulline'	'C6H13N3O3'	174.088	-0.139007	0.103193	0.0140846	-0.0386468	0.00430422	-0.176605	2.95701	4.3738	4.03261	3.20932	0.0108816	0.508535	1.36269	1.27484	0.951552	-0.00570953	0.472075	0.935346	1.20636	0.957738	-0.068082	0.379144	1.02801	1.52956	1.61618	-0.103381	0.535121	1.03474	0.712507	0.219147	-0.0653208	0.279077	0.937094	0.729909	-0.0701011	-0.189999	0.0763405	0.316256	0.364961	-0.108965
'C00329'	'D-Glucosamine'	'C6H13NO5'	178.07	-0.153515	-0.489138	-0.48509	0.34217	-0.254918	-0.310992	1.76847	3.0311	1.32798	1.41918	-0.0168518	1.85045	2.73974	1.28247	1.81956	0.152597	1.20525	1.3268	1.37324	1.66454	-0.63911	1.39342	1.23395	1.49844	1.99375	-0.0436876	0.674487	1.56975	0.808314	0.919126	0.19855	1.45865	1.72922	0.343351	0.186819	-0.241128	0.0694033	0.381251	0.26771	-0.411101
'C00330'	'Deoxyguanosine'	'C10H13N5O4'	266.088	-0.139567	0.0180404	0.0212278	0.0599783	-0.0183496	0.0117034	1.59495	1.87393	1.68371	1.59969	-0.0364264	1.69486	1.10636	0.63188	0.626472	0.074878	0.133755	0.414263	0.504503	0.458648	-0.00514344	0.245641	0.37811	0.514059	0.52973	0.00118804	1.46175	0.714861	0.582739	0.528889	0.0972867	1.49159	0.631075	0.560596	0.291542	-0.10221	0.0335095	0.0849157	0.190311	-0.195098
'C00333'	'D-Galacturonate'	'C6H10O7'	193.034	-0.10742	0.119347	0.0267815	-0.123664	0.0397097	-0.0479049	0.56408	0.900634	0.855343	0.645161	0.0904161	0.12	0.112623	0.0540751	-0.0427111	0.113347	0.00595717	-0.0201934	0.0554876	0.118746	0.0124252	0.123999	0.150356	0.194015	0.13623	-0.013634	0.0657187	-0.0276308	-0.0487302	-0.0381539	0.0154058	0.0161905	0.0136219	-0.0652426	-0.124894	0.00760794	0.155456	0.0243663	-0.00720329	-0.345901
'C00334'	'4-Aminobutanoate'	'C4H9NO2'	102.056	-0.0765596	0.170457	-0.124766	-0.238846	0.0190736	-0.186707	2.37157	4.27744	3.65641	2.70832	0.00942289	5.35442	5.40364	4.63307	3.23579	-0.116293	4.11861	4.3331	4.2079	3.05304	-0.168333	5.01227	4.93759	4.85877	4.19479	-0.171977	0.296931	0.234969	-0.223382	-0.471659	-0.22259	4.72738	4.40698	3.3493	-0.750478	-0.0595763	5.37237	4.98466	4.4663	3.62058
'C00334'	'4-Aminobutanoate'	'C4H9NO2'	102.061	-0.108756	0.0983425	0.28863	-0.879107	-0.0576636	-0.10405	2.87162	5.04217	4.40408	3.61964	0.223392	5.30054	4.85338	5.16541	3.27075	0.488742	4.48246	4.06087	4.62525	3.34679	-0.161091	5.07138	5.15104	4.37265	4.15497	0.207326	0.634399	0.473952	-0.0157906	-1.12382	0.204708	4.88309	4.89307	3.95558	-1.33229	0.131682	5.31258	5.23429	5.11144	3.93863
'C00337'	'(S)-Dihydroorotate'	'C5H6N2O4'	157.026	-0.307159	0.376632	0.0517755	-1.7422	0.03595	-0.440187	-2.55969	-0.447748	-0.244876	0.0609163	-0.361657	0.203086	0.373926	0.232846	0.128039	-0.385375	-0.744283	-0.416434	0.296766	-0.0620475	-0.30796	0.0635171	0.37611	0.428503	0.189529	-0.457375	-0.114183	0.271659	0.306368	0.352077	-0.48817	-0.0220706	0.203128	-0.0157202	0.0215755	-0.304574	0.0202997	0.182515	0.302324	-0.134734
'C00344'	'Phosphatidylglycerol (didodecanoyl, n-C12:0)'	'C30H59O10P1'	609.37	-0.235976	0.177286	0.030338	-0.565306	0.0294468	0.0119985	1.73243	3.71254	3.26405	2.74796	-0.940061	1.31324	1.52377	1.12944	0.514435	-0.732558	0.240466	0.324749	0.964587	0.530048	-0.213619	0.963083	1.25007	1.30801	0.629866	-0.04157	0.95674	0.63113	0.573687	-0.0589912	-0.187515	1.21323	1.07237	0.501119	0.467195	-0.160496	1.08825	1.09379	0.771518	0.622918
'C00344'	'Phosphatidylglycerol (dihexadec-9-enoyl, n-C16:1)'	'C38H71O10P1'	717.471	-0.247663	0.304424	0.306355	-3.28911	0.0807948	-0.288246	-2.32758	0.0575506	0.0534048	-0.13362	-0.336239	0.703001	0.804352	0.420703	0.263953	-0.190479	-0.502626	-0.359497	0.341816	0.0449068	-0.198154	0.424965	0.627683	0.400388	0.0239932	-0.333586	0.297243	0.559518	0.251224	0.118618	-0.372261	0.428738	0.729885	0.292275	0.0795895	-0.168323	0.182398	0.258949	0.169105	-0.403588
'C00344'	'Phosphatidylglycerol (dioctadec-11-enoyl, n-C18:1)'	'C42H79O10P1'	773.536	-0.714175	0.430583	0.43553	-1.73154	0.0535947	-0.803626	-2.35975	0.685797	0.586488	1.07383	-0.903053	0.370167	1.6561	1.41013	1.39134	-1.00418	-0.729108	0.509752	1.60729	1.22467	-0.744522	0.189733	1.59763	1.85196	1.52426	-1.15226	0.17376	1.45595	1.12506	0.949456	-0.956253	-0.0817302	1.48588	1.10708	0.970839	-0.699884	0.182458	0.800523	0.842408	0.0564592
'C00350'	'phosphatidylethanolamine (ditetradecanoyl, n-C14:0)'	'C33H66N1O8P1'	634.442	-0.128223	0.253839	0.063164	-2.37855	0.0810077	0.0451553	-1.06992	-0.156609	-0.377043	0.270476	0.0177841	0.872826	1.44167	1.11489	1.54669	-0.475595	0.155691	0.204376	0.762025	0.834777	-0.138562	0.831884	1.00653	1.08244	1.15219	-0.967699	0.408068	0.550545	0.355611	0.77947	-0.386061	0.960674	0.974785	0.702879	0.987849	-0.105125	1.26414	0.809007	0.502976	-0.317975
'C00350'	'phosphatidylethanolamine (dihexadec-9enoyl, n-C16:1)'	'C37H70N1O8P1'	686.477	-0.312653	0.229863	0.358466	-2.28314	0.0659175	-0.272637	-2.35525	0.48107	0.187031	0.447315	-0.287431	0.695495	1.22944	0.977677	0.896781	-0.487006	-0.268033	0.206452	0.892473	0.455179	-0.293596	0.477459	1.0205	0.953351	0.450294	-0.36957	0.493334	1.03822	0.7613	0.674401	-0.423935	0.350318	1.13209	0.811247	0.806103	-0.219462	0.205867	0.463904	0.393206	-0.154564
'C00350'	'phosphatidylethanolamine (dioctadec-11-enoyl, n-C18:1)'	'C41H78N1O8P1'	742.54	-0.610027	0.453595	0.359957	-1.44844	0.0500872	-0.785441	-2.40686	0.526133	0.471759	1.15226	-0.741132	0.436442	1.64754	1.49353	1.6281	-0.808803	-0.525502	0.656953	1.68396	1.3801	-0.72499	0.172553	1.57416	1.83737	1.57852	-0.873186	0.259083	1.48385	1.22403	1.11272	-0.968957	0.0926456	1.52984	1.24997	1.28838	-0.759891	0.102187	0.69281	0.796928	-0.0742459
'C00352'	'D-Glucosamine 6-phosphate'	'C6H14NO8P'	258.039	0.0798068	0.0933571	-0.0798755	-0.347403	0.0404066	-0.0660839	1.33581	2.24586	1.85677	1.58263	0.0724117	1.25947	1.30966	1.05224	0.864725	-0.10278	0.865942	0.911268	0.892723	0.619359	0.198051	0.970083	1.12247	0.930427	0.86903	-0.0657573	1.13591	0.960013	0.858382	0.615263	0.304786	1.04742	1.0373	0.734543	0.653501	0.301549	0.102396	0.0576956	0.0898579	0.140684
'C00357'	'N-Acetyl-D-glucosamine 6-phosphate'	'C8H16NO9P'	300.046	-0.164362	0.0288696	0.18639	-0.387532	0.0171074	0.452679	1.26837	2.14519	1.39626	0.821468	-0.0271941	1.59763	1.41474	0.599781	0.243382	-0.00151804	1.02595	0.872964	0.618399	0.180436	0.00549664	1.3935	1.28306	0.830147	0.504194	-0.141225	1.36351	1.13945	0.361502	0.201502	-0.293271	1.26941	1.02166	0.441025	0.00567093	-0.0897572	0.319126	0.267714	0.0941071	-0.377109
'C00360'	'dAMP'	'C10H14N5O6P'	330.054	0.00543761	-0.128225	0.156287	-0.199061	-0.00363401	0.0643333	1.6061	2.49701	2.29813	2.09046	0.0345517	1.61349	1.81212	1.63751	1.65766	-0.183428	1.24585	1.3741	1.51613	1.2668	-0.242147	1.26735	1.62981	1.60463	1.5154	-0.061784	1.02478	1.29162	1.36453	1.21562	0.0398395	1.28474	1.41318	1.26652	1.12239	0.0775154	0.609422	0.510855	0.611599	0.0494191
'C00361'	'dGDP'	'C10H15N5O10P2'	426.022	-0.396069	0.22393	-0.036695	0.0791351	-0.00165711	-0.0929831	0.0778384	-0.0188785	0.106677	0.468501	-0.0443373	0.316291	0.321443	0.311445	0.739543	-0.141778	0.263877	0.250802	0.362243	0.0793221	-0.147686	-0.0804804	0.357827	0.227027	0.121121	-0.136767	0.156334	0.367775	0.400161	0.298937	-0.22661	0.153928	0.2477	0.370525	0.482321	-0.0845026	-0.0187551	-0.0732638	-0.00800806	-0.452778
'C00362'	'dGMP'	'C10H14N5O7P'	346.056	-0.239821	0.212851	-0.0273896	-0.0469623	0.024871	-0.0940732	2.02842	3.13471	2.96738	3.10524	-0.0849876	0.0620807	0.0887453	0.0886189	2.11883	-0.112455	0.0691071	0.00154824	0.0461545	-0.183868	-0.103096	-0.387027	0.0926672	0.19429	-0.0934665	-0.118068	-0.0563272	0.0875253	0.149177	0.765896	-0.217689	-0.0636619	-0.00203875	0.195653	1.71285	-0.0206848	0.0935096	-0.0808754	0.107354	-0.351534
'C00363'	'dTDP'	'C10H16N2O11P2'	401.012	-0.428116	-0.110239	-0.140761	0.127298	-0.165057	-0.0194189	1.58614	1.71495	1.7996	1.57964	0.00906125	1.24542	1.18934	1.06852	1.02031	0.314809	0.922879	1.14165	0.952953	0.884053	-0.251983	0.889067	0.869257	0.911128	0.868801	-0.0436431	0.686133	0.726742	0.972143	0.675332	0.0564386	0.722557	0.689947	0.480115	0.47406	0.0885393	0.00522943	0.130804	-0.143404	-0.499552
'C00380'	'Cytosine'	'C4H5N3O'	110.033	-0.0030456	0.197197	-0.199724	-0.198819	0.0481198	-0.297354	-0.445797	-0.219354	-0.46035	-0.40986	-0.00284312	0.0934656	0.286041	0.154177	0.168399	0.0109994	-0.135777	0.078672	0.214148	0.0444189	0.0268876	0.132437	0.15597	0.254207	0.179865	-0.285078	-0.00962674	0.247112	0.0979223	0.456979	0.0363159	0.0310295	0.146704	-0.149029	0.418698	-0.0104207	0.243661	0.257901	0.0648537	-0.142113
'C00385'	'Xanthine'	'C5H4N4O2'	151.025	-0.0644289	-0.14816	0.0237922	0.149806	-0.0701121	-0.0207821	-0.245512	-0.194991	-0.257473	-0.00430325	0.0876773	-0.390827	-0.260209	-0.322406	-0.0525132	0.00703845	-0.127788	-0.291208	-0.224254	0.0625157	0.038959	-0.212957	-0.340445	-0.256326	-0.0842956	0.0205753	-0.249508	-0.287235	-0.258306	0.0892528	-0.01759	-0.39513	-0.0678623	-0.0774927	0.060218	0.0792925	-0.178898	-0.284196	-0.17192	-0.320377
'C00387'	'Guanosine'	'C10H13N5O5'	282.085	-0.0608436	-0.0472522	0.162012	-0.170251	-0.00535274	-0.0924241	2.07724	1.73402	1.46826	1.26423	0.0976551	-0.0530004	0.0425297	-0.0855666	0.0363762	0.0490651	-0.283963	-0.0683217	0.0416302	0.114797	0.00240751	0.0572291	0.39554	0.296195	0.310077	0.13638	0.274874	0.270322	0.213438	-0.0272013	0.0764889	0.395197	0.189434	0.265214	-0.124722	-0.00450725	0.0787657	0.381428	0.472641	0.0214526
'C00390'	'Ubiquinol-8'	'C49H76O4'	727.565	-1.4243	0.352929	0.188131	-0.408905	-0.0361344	-1.33749	-4.74699	-1.21512	-1.17163	-1.04365	-1.1782	0.649316	0.128162	0.0360288	-0.566552	-0.999665	-1.89689	-2.28743	0.261209	-0.4955	-1.00323	0.272556	0.515988	0.591447	-0.389514	-1.15925	0.469426	0.196521	0.266438	-0.797092	-1.48796	0.768952	0.485956	-0.00792103	-0.485958	-1.24872	0.0247776	0.228665	0.583912	-2.17383
'C00392'	'D-Mannitol'	'C6H14O6'	181.071	-0.145177	-0.0786223	-0.138697	0.279092	-0.113884	-0.0713849	0.569138	0.310381	0.0174071	-0.141354	-0.0977349	0.836109	0.650373	0.154375	-0.0871004	-0.0601059	0.731728	0.640222	-0.0736402	-0.0650223	-0.02922	0.564483	0.458898	0.147554	-0.06947	-0.0664523	0.536309	0.296182	-0.0228944	-0.126398	-0.182543	0.429056	0.225767	-0.0277353	-0.198226	0.734546	-0.127146	-0.0642226	-0.151396	-0.522552
'C00399'	'Ubiquinone-8'	'C49H74O4'	725.551	-0.621759	-0.146577	-0.320246	-0.155987	-0.167968	-2.62345	-7.22574	-8.76574	-3.54499	-3.20403	-1.15811	-4.42576	-0.887795	0.262285	-0.22889	-0.295843	-2.62008	-3.38871	0.473082	0.0271108	-0.557207	-2.69957	0.120257	0.621479	0.273794	-0.0743155	-3.70487	0.0660552	0.742375	-0.203099	-0.930456	-0.903975	-0.371952	0.501701	-0.453746	-0.52208	-1.27589	-0.202895	0.582677	-1.04268
'C00407'	'L-Isoleucine'	'C6H13NO2'	130.087	-0.0966981	-0.47191	-0.22077	0.062724	-0.172485	-0.396273	3.26845	4.22516	4.14421	4.27668	-0.093888	5.11444	5.11474	4.93725	4.73237	0.103963	4.31769	4.4116	4.40766	4.10838	-0.455803	4.72402	4.61136	4.62116	4.526	0.0439778	4.51473	4.50949	4.38153	4.22185	0.154002	4.36567	4.23728	3.91917	3.52315	-0.152636	-0.2677	0.323883	-0.154865	-0.332007
'C00416'	'1,2-dihexadec-9-enoyl-sn-glycerol 3-phosphate'	'C35H67O8P1'	645.447	-0.23469	0.264375	0.212765	-1.13552	0.0954613	0.040048	-1.13102	0.383206	-0.026698	0.0861874	-0.235175	1.51215	1.30928	0.833644	0.864981	-0.311059	0.620964	0.376831	0.745397	0.550297	0.00526697	1.12668	0.903274	0.761938	0.562632	-1.69326	1.07178	0.830984	0.488297	0.361958	-0.121576	1.30012	1.01696	0.703211	0.0152083	-0.104984	0.64109	0.530479	0.363699	0.0170341
'C00416'	'1,2-dioctadec-11-enoyl-sn-glycerol 3-phosphate'	'C39H73O8P1'	699.497	-2.21826	-1.31935	-1.31692	-0.452936	-0.115641	-2.51685	-3.36322	1.03225	0.599777	0.821567	-2.37469	2.82127	2.79547	1.52924	1.19436	-3.22672	1.96968	1.88257	1.78499	0.53013	-2.0065	2.1708	1.94978	1.79242	1.36973	-0.314133	2.54994	1.96923	0.282955	0.563568	-1.22312	2.32985	2.37106	1.30142	-0.150181	-4.32191	1.43671	0.685222	0.661805	-1.20289
'C00417'	'cis-Aconitate'	'C6H6O6'	173.01	-0.0199216	0.196464	-0.0622157	-0.355492	0.0705611	0.113961	0.122211	1.15528	1.29366	1.2879	0.0978154	0.300697	0.387638	0.349369	0.34857	0.102748	0.0294079	0.0825221	0.310379	0.325604	0.102434	0.28632	0.248477	0.456031	0.550848	0.0266722	0.193036	0.255392	0.14018	0.355638	0.0781487	0.32423	0.211917	0.084901	0.0596185	0.132764	0.17029	0.0160462	0.089566	-0.334787
'C00423'	'trans-Cinnamate'	'C9H8O2'	147.048	0.00037814	0.100927	0.0494692	-0.368523	0.0439516	-0.0181242	2.01442	3.60817	3.29655	2.72428	0.0499765	4.42876	4.34172	3.86013	2.94291	-0.0359473	3.40749	3.37092	3.4931	2.702	-0.0323255	4.1186	4.08413	3.91634	3.36727	-0.0343631	2.59994	2.33851	2.35812	1.74256	-0.0337859	3.80953	3.62866	3.0568	0.892508	0.0136153	3.73738	3.48961	3.08829	2.46182
'C00424'	'L-Lactaldehyde'	'C3H6O2'	73.0293	0.0473919	-0.0690061	-0.147834	0.119127	-0.0474271	-0.0310942	-0.256302	-0.0726117	0.159655	0.247914	0.0157484	-0.0226899	0.395477	0.693743	0.710022	-0.0475052	-0.0221308	0.486966	0.552201	0.530933	0.0104461	0.0726874	0.330748	0.697344	0.671879	0.0237507	-0.118691	0.271657	0.204555	0.197468	-0.0640157	-0.0679646	0.0239003	-0.274621	0.0744827	0.0207875	-0.0851481	0.0736553	-0.0483695	-0.23254
'C00429'	'5,6-dihydrouracil'	'C4H6N2O2'	113.036	-0.137101	0.369207	-0.0956392	-0.903408	0.0489285	-0.230867	-0.742579	0.400389	0.0767955	0.159765	-0.149408	1.13959	1.09637	0.679887	0.372971	-0.189114	0.186943	0.392073	0.701747	0.186536	-0.129789	0.967633	0.98105	0.919778	0.579467	-0.266453	0.710082	0.817291	0.687414	0.652183	-0.283834	0.0683296	0.0929552	-0.211857	0.0594219	-0.110014	0.180704	0.169378	0.0985024	-0.184889
'C00430'	'5-Amino-4-oxopentanoate'	'C5H9NO3'	130.051	-0.190202	0.386022	-0.0378647	-0.635823	0.0432932	-0.389015	-0.780686	0.97713	0.41923	-0.267337	-0.223465	0.705488	1.71458	1.12586	0.35718	-0.346578	-0.0583281	1.00685	1.14063	0.432003	-0.237231	0.341627	1.40495	1.56646	1.23194	-0.374813	0.144871	1.30564	0.849939	0.245663	-0.364462	0.234116	0.841874	0.224785	-0.348429	-0.227974	-0.0137915	0.265954	0.262398	-0.030545
'C00437'	'N2-Acetyl-L-ornithine'	'C7H14N2O3'	173.093	-0.106257	0.0632978	0.0108619	-0.091255	-0.0118691	-0.284198	3.04571	4.68298	3.99718	2.54953	-0.16679	0.482467	0.384469	0.00938674	-0.754498	-0.0212419	0.0836865	0.0456694	0.121935	-0.464165	-0.265445	0.370548	0.494701	0.464542	-0.0253834	-0.218465	0.171588	0.753222	0.680511	0.269457	-0.0669757	0.166333	0.213539	-0.0147548	-1.22248	-0.199083	-0.140139	0.290833	0.424896	0.0801829
'C00438'	'N-Carbamoyl-L-aspartate'	'C5H8N2O5'	175.036	-0.308917	0.387893	0.0457546	-1.39526	0.0437095	-0.406313	-2.48751	0.177476	-0.107243	0.0440336	-0.355489	0.452935	1.18134	0.548111	0.329901	-0.343661	-0.493325	0.259988	0.713954	-0.0717054	-0.321186	0.275133	0.939295	0.880934	0.553017	-0.436445	-0.0314799	0.996556	0.52921	0.398079	-0.474994	0.242567	1.05288	0.479682	0.0619987	-0.288882	0.116577	0.321777	0.334978	-0.171338
'C00441'	'L-Aspartate 4-semialdehyde'	'C4H7NO3'	116.035	0.0913763	0.139384	-0.0847532	-0.67252	0.0462854	-0.169304	-1.0353	-0.321323	-0.393671	-0.373282	-0.0135411	0.158552	0.323995	-0.00017808	-0.0721489	-0.104622	-0.403994	-0.116889	0.0182966	-0.149201	0.0768779	0.0139518	0.0180461	0.160033	0.0429171	-0.076709	0.0284752	0.134926	0.036504	0.295973	0.0112873	0.174072	0.0172771	-0.176017	0.0365461	0.148557	0.0835159	0.094661	-0.0907044	-0.20585
'C00446'	'alpha-D-Galactose 1-phosphate'	'C6H13O9P'	259.023	0.126249	0.0676907	0.017646	-0.953638	0.0697743	0.103128	-1.44637	-0.522859	-0.301851	-0.3831	0.0318285	-0.411105	-0.149863	-0.249323	-0.203476	-0.0557444	-0.883322	-0.555458	-0.0759021	0.147699	0.0729338	-0.0943562	-0.100201	-0.0601638	0.144759	0.0726055	-0.12345	0.0404602	-0.0898492	-0.00362614	0.0430109	-0.04767	0.0824068	-0.0412784	-0.271043	0.126026	0.106685	0.111954	0.0741177	0.783382
'C00455'	'NMN'	'C11H15N2O8P'	333.048	-0.2297	-0.132884	-0.132846	0.267723	-0.106321	-0.242197	1.39253	1.46147	1.34099	1.12622	-0.161756	0.522433	0.449057	0.464632	0.763763	-0.148792	0.437474	0.374906	0.234886	0.39303	-0.563346	0.214414	0.288194	0.190653	0.507429	-0.21008	0.177057	0.338729	0.194124	0.522633	-0.214311	0.23223	0.389225	0.266501	0.15673	-0.0930457	0.0132051	-0.0259487	-0.0853285	-0.449411
'C00458'	'dCTP'	'C9H16N3O13P3'	465.979	-0.396094	-0.192198	-0.0777333	0.22527	-0.297856	-0.736435	2.08645	2.46825	2.4902	2.53055	-0.401259	2.73188	2.85365	2.67432	2.78502	-0.164689	2.0953	2.35226	2.27439	2.08053	-0.262817	1.57571	1.72848	1.67221	1.55022	-0.365833	2.29628	2.29092	2.19129	1.90766	-0.195961	2.12091	2.07675	2.0688	1.69436	0.023473	-0.112323	0.0393737	0.289993	-0.313338
'C00460'	'dUTP'	'C9H15N2O14P3'	466.963	-0.251144	-0.169055	-0.31424	0.157088	-0.22474	-0.276524	1.04073	0.445393	0.991847	1.19698	-0.0871255	0.802261	0.877039	0.946825	1.65086	0.00254481	0.742002	0.953207	0.888048	0.923676	-0.209413	0.525862	0.417332	0.470917	0.902927	-0.125515	0.333774	0.480752	0.809998	1.06226	0.0714103	0.410897	0.490814	0.477056	0.94769	0.103537	-0.15651	-0.0398233	-0.303071	-0.776749
'C00463'	'Indole'	'C8H7N'	116.05	0.0097078	-0.0185594	0.0986431	-0.269672	0.00851508	-0.240105	3.09698	4.94205	4.71636	4.55832	0.00660482	5.25086	5.23703	4.89426	4.50968	-0.022933	4.13057	4.27677	4.41279	3.99575	-0.0286408	1.05337	1.09478	1.14123	1.55249	-0.0730888	4.63785	4.63415	4.42117	4.16658	0.0802046	4.48555	4.27957	3.75243	3.32799	0.149624	0.0500112	0.2014	-0.11719	-0.183575
'C00475'	'Cytidine'	'C9H13N3O5'	242.08	-0.00614717	-0.0472966	0.0673709	-0.0960086	-0.00244892	-0.100515	3.70328	5.53467	5.52444	5.42389	-0.0955899	0.695545	0.807696	0.660671	0.719352	0.0810423	0.515139	0.353785	0.327737	0.439317	-0.155704	0.21996	0.176283	0.302497	0.393202	-0.0243254	0.499546	0.389952	0.443351	0.637991	0.195218	0.244431	0.413403	0.341793	0.312665	-0.0244523	0.117565	0.112846	0.0636113	-0.269127
'C00479'	'Propanal'	'C3H6O'	57.0342	0.193261	0.0576366	-0.0477645	-0.428272	0.0935784	-0.0435664	-0.279788	-0.354016	-0.532204	-0.433705	0.00172323	0.0653464	0.153347	-0.138152	-0.0713658	0.0466882	0.124515	0.0911786	-0.0161525	-0.0376269	0.00174447	-0.00446	-0.0729008	-0.0788148	0.1057	0.0252803	-0.0936926	0.0612623	-0.295883	0.0873034	0.166124	0.142436	0.0174181	-0.27161	-0.11087	0.118528	0.201548	0.0186645	-0.039755	-0.387992
'C00479'	'Propanal'	'C3H6O'	57.0394	0.26933	-0.317986	0.0374201	-0.697282	-0.152944	0.0131117	-0.0434663	0.0157272	-0.550754	0.150312	-0.176357	-0.360238	-0.225073	-0.146346	-0.086245	0.111499	0.00309321	-0.176239	0.242929	-0.160255	-0.110028	-0.14875	-0.227269	-0.434979	0.0261856	-0.135121	-0.012639	-0.0170021	-0.240079	0.00305909	0.30085	-0.134811	-0.120874	-0.283849	-0.019669	-0.0792786	-0.617653	-0.50223	-0.0869765	-0.475845
'C00483'	'Tyramine'	'C8H11NO'	136.077	-0.0799737	-0.0561584	-0.0758715	-0.0240812	-0.0627245	-0.0736914	0.832774	0.776606	1.15816	1.28378	-0.0167401	0.223926	0.273023	-0.0762628	0.541866	-0.320482	0.280563	0.207985	0.332173	0.324797	-0.236351	0.188756	0.342394	0.089659	0.335099	-0.254078	0.0374917	0.0416445	0.239049	0.378749	-0.0469372	0.105194	0.114086	0.0313045	0.136097	-0.00828296	0.113037	0.064774	-0.0777862	-0.344737
'C00493'	'Shikimate'	'C7H10O5'	173.045	-0.0806948	0.0526909	-0.000419161	-0.0123112	-0.00538196	-0.00573877	0.234368	0.121625	0.209312	0.120703	0.085254	0.139439	0.0456366	-0.080999	0.00598835	-0.010777	0.0442684	0.150836	-0.0917697	0.0832128	-0.0324284	0.178321	0.262975	0.0697431	0.0335615	-0.0385378	0.171976	0.0546709	-0.000804712	0.00217017	-0.0282289	0.00482403	-0.215285	0.0139834	-0.254277	0.131221	0.0337978	-0.0525265	0.0709713	-0.276253
'C00497'	'D-Malate'	'C4H6O5'	133.014	-0.538804	-0.0377315	-0.533964	0.382352	-0.176727	-0.587815	1.10343	2.44441	2.94882	2.08713	-0.417866	1.5266	2.87373	3.2877	2.53438	-0.204372	1.12686	2.49554	2.71611	1.62594	-0.488578	1.36767	2.64743	2.93442	2.05856	-0.407283	0.95921	2.54939	2.46943	1.35518	-0.31087	0.532604	0.748688	0.111078	0.53071	-0.37247	0.323925	0.179367	-0.096032	-0.335586
'C00507'	'L-Rhamnose'	'C6H12O5'	163.061	-0.103684	0.00399456	0.0324633	0.0495657	-0.0178128	-0.0929068	0.756757	1.23875	1.05111	1.0078	-0.0206189	0.125264	0.187581	0.0945437	0.0528199	0.137495	-0.127401	0.250118	0.282424	0.238679	-0.043603	0.222955	0.276395	0.283916	0.293772	-0.0573916	0.0446829	0.0936105	0.205091	0.418842	0.0839976	0.0275317	0.123422	0.00812514	0.0723786	0.160549	0.0668368	0.107096	0.0191053	-0.307235
'C00508'	'L-Ribulose'	'C5H10O5'	149.046	0.112974	0.112709	0.000541345	-0.829737	0.0859404	0.0072753	-0.611698	0.578107	0.690505	0.653817	0.0152096	1.05549	0.994998	0.88324	0.617311	0.0416773	0.27158	0.396712	0.714847	0.502607	-0.0606208	0.939579	0.911016	0.846109	0.669322	0.0727437	0.821298	0.802859	0.748963	0.550239	0.049674	0.792506	0.651369	0.578283	0.122734	0.11143	-0.0696869	0.111217	-0.00412011	0.130382
'C00514'	'D-Mannonate'	'C6H12O7'	195.051	0.0606337	0.146008	0.0202323	-1.20241	0.164031	0.172115	-1.13329	0.0771811	0.484047	3.07512	0.169365	0.120719	-0.0299643	0.0124812	2.29082	0.132214	-0.862944	-0.871509	0.0356801	0.859101	0.172082	0.101891	-0.0108344	-0.0229935	0.603022	0.163637	-0.0626343	-0.149327	0.00128012	1.13922	0.121361	0.101894	-0.0650101	0.275129	2.17145	0.234249	0.222091	0.220921	0.210333	0.212669
'C00522'	'(R)-Pantoate'	'C6H12O4'	147.067	-0.00618991	0.17979	0.0147212	-1.51585	0.0585682	0.0351847	-2.40015	-0.866774	-1.21516	-1.43971	0.0771513	-0.0167599	-0.125283	-0.425949	-1.03563	0.0968484	-0.691483	-0.653027	-0.297918	-0.69916	0.0632502	-0.0109222	-0.0145594	-0.159022	-0.379554	0.0176024	-0.0112189	-0.0686174	-0.210897	-0.663172	0.00268041	-0.0348017	-0.0398398	-0.276865	-1.13637	0.0142971	-0.0245859	0.174361	0.274555	-0.0583116
'C00526'	'Deoxyuridine'	'C9H12N2O5'	227.067	-0.00767691	0.0976784	0.0334419	-0.272536	0.0732974	0.136691	0.673807	1.31952	1.44692	1.79193	0.129006	0.421455	0.540348	0.43876	1.08644	0.219501	0.414728	0.267319	0.187948	0.521637	0.0868079	0.231133	0.178548	0.238526	0.460175	0.291679	0.264329	0.372799	0.282735	0.80579	0.182976	0.402834	0.389576	0.391722	0.773819	0.110815	0.249823	0.0129946	0.0688947	-0.346218
'C00530'	'Hydroquinone'	'C6H6O2'	109.025	-0.475878	-0.559137	0.198327	-0.405799	-0.529217	-0.683564	-1.69497	-0.518817	0.334456	-0.250943	-0.695905	-0.928169	-0.536226	-0.952541	0.49319	-1.64209	-1.29967	-0.838615	-0.744438	0.697016	-0.195916	-0.19114	-0.183096	0.523951	0.635333	-0.972136	0.0502133	-0.827304	-0.332934	1.06702	-0.878905	-0.895979	-0.458905	-0.0205819	0.998113	-0.522085	-0.781975	0.103166	-0.35522	-0.56218
'C00530'	'Hydroquinone'	'C6H6O2'	109.029	-0.0312863	0.269617	-0.121758	-0.817717	0.10471	-0.282296	-1.36819	-0.479848	-0.682514	-0.382653	-0.148249	0.122459	0.443977	0.263337	0.333569	-0.172214	-0.266534	0.0255269	0.217908	0.206732	-0.0693631	0.101348	0.0860274	0.271312	0.386606	-0.263727	-0.0150232	0.300653	0.184456	0.616257	0.0116065	0.103587	0.156117	-0.131372	0.598774	0.134889	0.276319	0.229535	0.0604973	-0.0738649
'C00534'	'Pyridoxamine'	'C8H12N2O2'	167.083	-0.104201	-0.76993	-0.21895	0.282931	-0.340517	-0.141216	2.8897	4.14937	4.03047	3.90968	0.0354145	0.605224	0.432365	-0.0121512	-0.208903	0.267243	0.667516	0.405274	-0.0461191	-0.0120634	-0.685067	0.342297	0.0570816	0.641949	-0.262907	-0.104512	0.43641	-0.0513096	-0.0402516	0.27069	0.141652	0.027437	0.282004	-0.254724	-0.373325	-0.362659	-0.402816	0.576562	-0.0345326	-0.28406
'C00546'	'Methylglyoxal'	'C3H4O2'	71.0136	0.10635	0.149819	-0.0839294	-0.552427	0.0989618	0.0101532	-0.826514	-0.209292	-0.0817479	-0.0155979	0.149718	0.428295	0.515097	0.35435	0.415586	0.153129	0.035045	0.23264	0.268707	0.242826	0.176402	0.225127	0.210074	0.399558	0.439383	0.16913	0.186273	0.368453	0.174978	0.432702	0.241699	0.217223	0.196352	0.00926145	0.278913	0.196052	0.188075	0.128847	0.0958658	-0.0640378
'C00555'	'4-Aminobutanal'	'C4H9NO'	86.0604	-0.46741	0.0525453	-0.264111	-0.00954031	-0.0169878	-0.216708	-0.293937	-0.125884	0.502587	0.789751	-0.0586577	-0.181077	-0.0954951	0.0277191	0.302763	-0.11816	-0.170574	-0.0696073	-0.0722636	0.478238	-0.131186	-0.164414	-0.141987	0.172757	0.334517	-0.0267544	0.393981	-0.0215262	0.563374	0.149407	-0.205676	-0.642229	-0.44441	-0.106078	0.227025	0.672248	-0.340715	-0.321292	0.168134	0.202013
'C00558'	'D-Tagaturonate'	'C6H10O7'	193.034	-0.10742	0.119347	0.0267815	-0.123664	0.0397097	-0.0479049	0.56408	0.900634	0.855343	0.645161	0.0904161	0.12	0.112623	0.0540751	-0.0427111	0.113347	0.00595717	-0.0201934	0.0554876	0.118746	0.0124252	0.123999	0.150356	0.194015	0.13623	-0.013634	0.0657187	-0.0276308	-0.0487302	-0.0381539	0.0154058	0.0161905	0.0136219	-0.0652426	-0.124894	0.00760794	0.155456	0.0243663	-0.00720329	-0.345901
'C00559'	'Deoxyadenosine'	'C10H13N5O3'	250.095	-0.127191	-0.135342	0.0115321	0.180729	-0.116852	0.0399448	3.0692	4.29901	4.28493	4.21904	-0.0926059	2.39531	2.38296	2.08313	2.08932	0.0305031	1.78042	1.67773	1.48605	1.15317	-0.100694	1.52461	1.42143	1.35791	1.38429	-0.0452467	2.08502	1.84713	1.47153	1.58865	0.0151547	1.78962	1.78144	1.44388	1.03872	-0.278843	-0.0303199	0.004938	0.0263839	0.0700922
'C00568'	'4-Aminobenzoate'	'C7H7NO2'	136.04	-0.0382831	-0.10461	-0.116031	0.181009	-0.0676557	-0.00896888	0.335448	0.0619441	-0.000950787	-0.118242	-0.147882	-0.26185	-0.0831562	-0.415086	-0.325391	-0.025737	-0.0375586	0.219984	-0.29737	-0.16863	-0.173619	-0.0614767	-0.171977	-0.199482	-0.0755022	-0.0984198	-0.116047	-0.145116	-0.164662	-0.0623012	0.100604	-0.175829	-0.0783942	-0.295054	-0.372774	-0.0427746	-0.0389494	-0.000338433	-0.0989551	-0.24854
'C00577'	'D-Glyceraldehyde'	'C3H6O3'	89.0242	0.0762853	0.1588	-0.0474758	-0.72574	0.102527	0.0370677	-1.08292	-0.00723773	0.0543858	-0.00076542	0.0742355	0.280985	0.462853	0.359156	0.38411	0.00347205	-0.413761	-0.215113	0.230231	0.281008	0.0810907	0.218327	0.285702	0.343195	0.326789	0.0478243	0.144251	0.270283	0.303849	0.454602	0.0539783	0.233438	0.246324	0.133722	0.342252	0.111635	0.0992407	0.060453	0.0489705	0.196702
'C00596'	'2-Oxopent-4-enoate'	'C5H6O3'	113.024	0.107974	0.142321	-0.091412	-0.506651	0.098593	0.0935925	-0.97869	-0.591452	-0.550121	-0.320983	0.100261	0.0145844	0.125252	0.0238584	0.166661	0.0360565	-0.251685	0.0304091	0.0823002	0.111413	0.170357	0.0622229	0.00171762	0.0517447	0.204592	0.0563664	-0.048937	0.0885006	0.0863991	0.312738	0.0844588	0.0517507	0.0368527	-0.140803	0.203469	0.205923	0.112154	0.114264	-0.0100165	-0.253761
'C00601'	'Phenylacetaldehyde'	'C8H8O'	119.053	0.0145787	0.0561273	-0.0249106	-0.155659	0.0161787	-0.000608265	0.865751	1.81473	1.5884	1.38592	0.150291	2.08033	2.0205	1.76185	1.08711	0.277463	0.454531	0.22786	0.367857	0.209377	0.0146802	0.607056	0.40944	0.380146	0.344522	0.190177	1.82051	1.72547	1.49639	0.911465	0.110562	1.77504	1.62377	1.2653	0.15367	0.0570831	0.0562371	0.00402627	0.0561241	0.0240575
'C00606'	'3-Sulfino-L-alanine'	'C3H7NO4S'	152.001	-0.0202759	0.100474	-0.121084	-0.325151	0.0458766	-0.251744	-0.472018	0.0638312	0.140265	0.138765	-0.206441	-0.532496	-0.215968	-0.587305	-0.0878816	0.213854	0.371639	-0.219555	-0.351075	-0.289774	-0.0624911	-0.646904	-0.367929	-0.224714	-0.207538	-0.00789641	-0.218753	-0.207918	-0.786355	-0.438692	0.0820768	-0.343252	-0.0952901	0.0917687	-0.534574	0.105812	0.283571	-0.14861	-0.892298	-0.370557
'C00612'	'N1-Acetylspermidine'	'C9H21N3O'	186.158	-0.164001	0.08552	-0.21624	0.0664138	-0.0455124	-0.159322	0.177793	0.110579	0.1145	0.0867997	-0.0928502	-0.293352	-0.085226	0.049337	0.246841	-0.0901348	0.0490896	-0.272921	0.00605357	-0.147569	-0.136361	-0.222861	-0.0676087	-0.0519336	-0.205808	-0.0727988	-0.195593	-0.35896	0.0321489	0.139137	-0.117307	0.0857587	-0.104788	-0.129129	0.108435	0.0132109	-0.142351	-0.110029	-0.1968	0.134744
'C00618'	'3-Dehydro-L-gulonate'	'C6H10O7'	193.034	-0.10742	0.119347	0.0267815	-0.123664	0.0397097	-0.0479049	0.56408	0.900634	0.855343	0.645161	0.0904161	0.12	0.112623	0.0540751	-0.0427111	0.113347	0.00595717	-0.0201934	0.0554876	0.118746	0.0124252	0.123999	0.150356	0.194015	0.13623	-0.013634	0.0657187	-0.0276308	-0.0487302	-0.0381539	0.0154058	0.0161905	0.0136219	-0.0652426	-0.124894	0.00760794	0.155456	0.0243663	-0.00720329	-0.345901
'C00624'	'N-Acetyl-L-glutamate'	'C7H11NO5'	188.056	-0.176599	0.245215	0.100825	-1.28835	0.0358619	-0.317503	-1.67832	0.149383	-0.317253	-1.02686	-0.282965	0.835525	0.837775	0.186513	-0.497418	-0.306474	-0.0242175	0.119372	0.134661	-0.492317	-0.171366	0.497791	0.558284	0.397508	0.0570507	-0.281228	1.50814	1.85513	1.37492	0.846253	-0.266902	0.43495	0.346541	-0.241136	-1.13619	-0.234338	0.316019	0.581671	0.684053	0.284256
'C00631'	'D-Glycerate 2-phosphate'	'C3H7O7P'	184.988	-0.0600694	0.102148	0.163116	-0.444777	0.0766792	-0.0965621	-0.436451	-0.0517633	0.103032	0.127852	-0.113486	-0.0869625	0.0885388	0.101644	0.192872	-0.0533014	-0.02734	0.0709996	0.105794	0.266373	-0.0186699	0.0363766	0.128008	0.0127656	0.20984	0.0569906	0.0529894	0.132557	0.0976306	0.139316	0.067521	0.0763715	0.234401	0.0772781	0.0186851	-0.0653919	0.067344	0.127088	0.112441	-0.0525909
'C00636'	'D-Mannose 1-phosphate'	'C6H13O9P'	259.023	0.126249	0.0676907	0.017646	-0.953638	0.0697743	0.103128	-1.44637	-0.522859	-0.301851	-0.3831	0.0318285	-0.411105	-0.149863	-0.249323	-0.203476	-0.0557444	-0.883322	-0.555458	-0.0759021	0.147699	0.0729338	-0.0943562	-0.100201	-0.0601638	0.144759	0.0726055	-0.12345	0.0404602	-0.0898492	-0.00362614	0.0430109	-0.04767	0.0824068	-0.0412784	-0.271043	0.126026	0.106685	0.111954	0.0741177	0.783382
'C00644'	'D-Mannitol 1-phosphate'	'C6H15O9P'	261.043	-0.30464	-0.209792	-0.140045	0.250849	-0.20166	-0.277105	0.569113	0.235223	0.150961	0.528034	-0.320237	0.436233	0.547537	0.396804	0.797705	-0.327969	0.596481	0.520807	0.234646	0.0386529	-0.220932	-0.362772	-0.404674	-0.291135	-0.353739	-0.284686	0.342574	0.282028	0.225871	0.131824	-0.358898	0.231278	0.149372	0.144379	0.462161	-0.234873	-0.22512	-0.296641	-0.276702	-0.467717
'C00645'	'N-Acetyl-D-mannosamine'	'C8H15NO6'	220.081	0.0462101	0.0346146	-0.125243	-0.180522	0.0417363	0.143875	2.12964	3.22999	3.31657	3.39361	-0.0260993	0.0981154	0.977176	0.977945	1.37309	0.168576	0.284911	0.356431	0.834287	1.10132	-0.00275121	0.105736	0.145742	0.336695	0.355721	-0.151875	0.418625	0.637982	0.903873	1.24991	0.20704	0.256139	0.807227	0.840068	1.03741	0.118883	-0.117311	0.30923	0.321118	0.0783364
'C00647'	'Pyridoxamine 5''-phosphate'	'C8H13N2O5P'	247.046	-0.150741	0.00508996	-0.0187904	-0.0943035	-0.0441435	-0.151031	1.06447	1.14468	1.39837	1.54068	0.0140742	0.621651	0.632011	0.778008	1.10685	0.121074	0.495557	0.707358	0.725375	0.715524	-0.0218606	0.512626	0.641539	0.549932	0.847899	0.201828	0.325162	0.137249	0.821785	0.874099	0.0336892	0.342172	0.306025	0.351575	0.745544	0.0910583	0.0759228	0.187859	0.195984	-0.0670583
'C00655'	'Xanthosine 5''-phosphate'	'C10H13N4O9P'	363.037	0.158625	-0.168156	-0.199828	0.0414119	-0.0896168	-0.0796963	1.91862	2.56042	2.76755	2.96128	0.0789024	1.33988	1.28589	1.23378	1.38905	0.422239	0.824928	0.631902	0.999537	1.06738	-0.250271	0.953624	0.740303	0.943036	1.22075	-0.0487005	0.210038	0.339256	0.549142	0.539931	0.188271	0.741249	0.80373	0.481659	0.63685	-0.126906	0.327912	0.276843	0.126675	-0.322738
'C00661'	'Glyceraldehyde 3-phosphate'	'C3H7O6P'	168.99	-0.0799706	-0.0487695	-0.0517068	0.171348	-0.0663613	-0.0633404	-0.101627	-0.263684	-0.13162	0.000944332	0.109087	-0.123176	0.144377	0.0586778	0.12603	0.0157481	0.212466	0.34481	0.153311	0.0211707	-0.0299053	-0.0645238	0.132124	0.0817567	0.134794	0.0201215	-0.103318	0.218074	0.0948619	0.191705	0.0257612	-0.0479537	0.0360135	0.0893564	0.0710928	0.077522	-0.269706	-0.0206465	-0.169924	-0.332005
'C00666'	'LL-2,6-Diaminoheptanedioate'	'C7H14N2O4'	189.088	-0.199049	0.0474264	-0.0018047	0.113179	-0.0276693	-0.0513416	2.9238	3.83367	2.86662	1.37166	-0.110095	-0.0288389	-0.125039	-0.518796	-0.778086	-0.0363692	-0.017363	-0.0292555	-0.321882	-0.576547	-0.220427	-0.166012	-0.26531	-0.278577	-0.433178	-0.303341	-0.234254	-0.146523	-0.220959	-0.663796	-0.134383	-0.191094	-0.0615343	-0.482957	-1.11888	-0.0941363	0.0106461	0.069935	0.0416858	-0.265437
'C00670'	'sn-Glycero-3-phosphocholine'	'C8H20NO6P'	256.095	0.191775	0.022393	-0.0813552	-0.328055	-0.000412902	0.159599	4.29052	6.51919	6.26564	6.00119	0.0570907	1.1406	0.940378	0.79284	0.386011	0.208168	0.398523	0.331997	0.374707	0.372941	0.286794	0.191843	0.378409	0.564648	0.326023	0.135122	0.833286	0.801095	0.646257	0.41451	0.240999	0.821289	0.66068	0.477803	0.100677	0.0163389	0.345859	0.391692	0.409494	-0.218703
'C00671'	'(S)-3-Methyl-2-oxopentanoate'	'C6H10O3'	129.056	-0.144556	0.00602995	-0.125819	0.207788	-0.0621972	-0.104268	1.35681	1.78695	1.70752	2.21244	-0.0956094	0.492143	0.375523	0.881285	1.72384	-0.0467011	0.352707	0.36921	0.46712	0.526847	-0.136225	0.394307	0.25903	0.520832	0.583074	-0.172977	0.0337893	0.440068	1.15092	2.89016	-0.0641462	0.418584	0.253974	0.430297	2.09687	-0.0162584	0.199948	0.0830991	0.0735146	-0.337596
'C00672'	'2-Deoxy-D-ribose 1-phosphate'	'C5H11O7P'	213.017	-0.0220751	0.0625317	0.0173971	-0.190261	0.0282242	-0.0734075	-0.611852	0.0138388	-0.19469	-0.404028	-0.147541	0.0938808	0.299984	-0.0970965	-0.0249619	-0.0485708	-0.228273	0.0200313	0.158554	-0.107025	-0.178076	0.0691985	0.177576	0.265382	0.160802	-0.203046	-0.0245221	0.221509	-0.0489462	0.0977748	-0.140815	0.0939629	0.306295	0.243563	-0.0767061	-0.0932961	0.152523	0.113005	0.0126905	-0.350374
'C00673'	'2-Deoxy-D-ribose 5-phosphate'	'C5H11O7P'	213.017	-0.0220751	0.0625317	0.0173971	-0.190261	0.0282242	-0.0734075	-0.611852	0.0138388	-0.19469	-0.404028	-0.147541	0.0938808	0.299984	-0.0970965	-0.0249619	-0.0485708	-0.228273	0.0200313	0.158554	-0.107025	-0.178076	0.0691985	0.177576	0.265382	0.160802	-0.203046	-0.0245221	0.221509	-0.0489462	0.0977748	-0.140815	0.0939629	0.306295	0.243563	-0.0767061	-0.0932961	0.152523	0.113005	0.0126905	-0.350374
'C00679'	'5-Dehydro-4-deoxy-D-glucarate'	'C6H8O7'	191.021	-0.0660038	0.120773	-0.10972	-0.0466836	0.0454009	0.0817471	1.09947	1.79206	2.02557	3.16108	0.0370779	0.468834	0.434114	0.292176	1.35983	0.0857923	0.26904	0.401315	0.245101	0.796787	0.0834261	0.387214	0.440775	0.218835	0.68826	0.0689853	0.171419	0.107407	0.164	0.875507	0.115792	0.455314	0.326906	0.191174	0.668409	0.170496	0.208423	0.173783	-0.0464761	-0.35522
'C00680'	'meso-2,6-Diaminoheptanedioate'	'C7H14N2O4'	189.088	-0.199049	0.0474264	-0.0018047	0.113179	-0.0276693	-0.0513416	2.9238	3.83367	2.86662	1.37166	-0.110095	-0.0288389	-0.125039	-0.518796	-0.778086	-0.0363692	-0.017363	-0.0292555	-0.321882	-0.576547	-0.220427	-0.166012	-0.26531	-0.278577	-0.433178	-0.303341	-0.234254	-0.146523	-0.220959	-0.663796	-0.134383	-0.191094	-0.0615343	-0.482957	-1.11888	-0.0941363	0.0106461	0.069935	0.0416858	-0.265437
'C00687'	'dTDP-4-dehydro-6-deoxy-D-glucose'	'C16H24N2O15P2'	545.061	-0.122106	0.0489499	0.343754	-0.674787	0.0792784	-0.112607	0.392902	1.63173	1.5505	1.36246	-0.063681	2.07588	1.99678	1.75492	1.86926	0.0723138	0.841865	0.809368	1.25635	1.37363	-0.188288	1.43278	1.5253	1.6466	1.60192	-0.0876461	1.37774	1.32234	1.07366	1.15172	0.117435	1.10302	1.10958	0.780891	0.532411	-0.0200941	0.117044	0.0755772	0.218397	-0.66637
'C00688'	'dTDP-4-dehydro-6-deoxy-L-mannose'	'C16H24N2O15P2'	545.061	-0.122106	0.0489499	0.343754	-0.674787	0.0792784	-0.112607	0.392902	1.63173	1.5505	1.36246	-0.063681	2.07588	1.99678	1.75492	1.86926	0.0723138	0.841865	0.809368	1.25635	1.37363	-0.188288	1.43278	1.5253	1.6466	1.60192	-0.0876461	1.37774	1.32234	1.07366	1.15172	0.117435	1.10302	1.10958	0.780891	0.532411	-0.0200941	0.117044	0.0755772	0.218397	-0.66637
'C00689'	'alpha,alpha''-Trehalose 6-phosphate'	'C12H23O14P'	421.078	-0.13656	0.0140359	0.0744956	-0.00410912	-0.0440352	0.153976	1.11421	2.19956	2.16246	1.80688	-0.140245	1.70521	1.77012	1.30761	1.06619	-0.0890718	0.989337	0.889655	0.808874	0.573603	0.0898374	1.33901	1.28818	1.14777	0.956048	-0.104467	0.996891	1.00047	0.738733	0.568372	0.0845802	1.04984	0.809028	0.588239	0.0180145	-0.0144967	-0.0959517	0.0227558	-0.0665064	-0.534092
'C00692'	'UDP-N-acetylmuramoyl-L-alanyl-D-glutamate'	'C28H43N5O23P2'	878.175	0.025551	0.0845049	-0.0849005	-0.784662	-0.0643577	0.287003	-5.91825	-7.12847	-5.44429	-2.73454	-0.911832	1.12422	1.25213	1.2058	0.27656	0.501296	-0.761155	-0.525023	0.775789	0.285411	-0.135401	0.988261	0.963791	0.727206	0.493751	0.994965	0.732098	0.681331	0.720982	0.550766	0.0492881	-1.42809	0.421135	0.423683	0.821979	0.308233	0.52755	0.2095	0.143797	0.796229
'C00705'	'dCDP'	'C9H15N3O10P2'	386.016	-0.28983	0.0279704	-0.31963	0.147442	-0.123034	-0.160684	1.31707	1.63363	1.76222	1.63741	0.166243	2.08623	2.09863	2.07413	2.08185	0.253784	1.65937	1.84393	1.80997	1.59517	-0.316878	1.84413	1.9119	1.88061	1.9548	0.203009	1.61002	1.7211	1.83816	1.59122	0.0345654	1.61837	1.6682	1.49667	1.23852	0.124943	0.394303	0.607131	0.315922	-0.32231
'C00718'	'1,4-alpha-D-glucan'	'C36H62O31'	989.31	-0.0856095	0.203498	0.189486	-1.04982	0.141369	0.0189508	-2.53854	-2.27785	-2.38455	-2.14406	-0.416518	-0.512408	-0.364897	-0.553144	0.0786669	-0.570866	-1.14214	-1.32403	-0.27632	0.0633263	-0.00298767	-0.404758	-0.414047	-0.279435	-0.0198664	-0.44706	-0.12184	-0.0743539	-0.28286	0.226877	-0.095604	-0.413451	-0.245717	-0.499611	0.178145	0.0585781	0.208038	-0.00690134	-0.0132229	0.206321
'C00719'	'Glycine betaine'	'C5H11NO2'	116.072	-0.130691	-0.488936	-0.246465	0.075312	-0.200817	-0.415526	2.88936	3.61231	3.58088	3.76245	-0.0872074	4.31806	4.35537	4.09779	3.96896	0.0747984	3.63433	3.77788	3.70893	3.41854	-0.433274	4.01408	3.90835	3.9364	3.83992	0.0941698	3.61026	3.67525	3.52671	3.46328	0.174828	3.72007	3.60456	3.23484	2.97567	-0.158905	-0.227841	0.337166	-0.0875624	-0.337137
'C00725'	'Lipoate'	'C8H14O2S2'	205.037	0.0198579	-0.0157173	0.00597277	-0.118316	0.0105066	0.0325356	1.79482	2.5133	2.72443	2.72508	-0.0935398	0.201219	0.00266669	0.00929848	0.410295	-0.116269	0.065828	0.125757	0.0219683	0.14188	-0.164939	0.115177	0.237602	0.0727459	0.216019	-0.0989105	0.0425688	-0.117399	-0.112985	0.363162	0.0324926	0.21313	0.29229	0.0942033	0.318308	-0.176535	0.144113	0.0191001	0.25483	0.0292896
'C00740'	'D-Serine'	'C3H7NO3'	104.035	0.0401776	-0.142187	0.0606649	-0.294628	0.0349836	-0.270381	3.98964	4.55011	0.612017	0.961267	0.370223	6.78995	5.0531	0.567203	0.832643	-0.0444947	-0.344725	0.191309	-0.262153	-0.231781	-0.185723	0.20856	-0.379567	-0.188426	-0.120798	0.148175	6.37897	4.03802	0.762067	0.757774	0.192285	6.33525	3.32094	0.449815	0.626969	0.0702431	-0.107711	0.362687	0.43961	-0.152271
'C00770'	'L-Idonate'	'C6H12O7'	195.051	0.0606337	0.146008	0.0202323	-1.20241	0.164031	0.172115	-1.13329	0.0771811	0.484047	3.07512	0.169365	0.120719	-0.0299643	0.0124812	2.29082	0.132214	-0.862944	-0.871509	0.0356801	0.859101	0.172082	0.101891	-0.0108344	-0.0229935	0.603022	0.163637	-0.0626343	-0.149327	0.00128012	1.13922	0.121361	0.101894	-0.0650101	0.275129	2.17145	0.234249	0.222091	0.220921	0.210333	0.212669
'C00794'	'D-Sorbitol'	'C6H14O6'	181.071	-0.145177	-0.0786223	-0.138697	0.279092	-0.113884	-0.0713849	0.569138	0.310381	0.0174071	-0.141354	-0.0977349	0.836109	0.650373	0.154375	-0.0871004	-0.0601059	0.731728	0.640222	-0.0736402	-0.0650223	-0.02922	0.564483	0.458898	0.147554	-0.06947	-0.0664523	0.536309	0.296182	-0.0228944	-0.126398	-0.182543	0.429056	0.225767	-0.0277353	-0.198226	0.734546	-0.127146	-0.0642226	-0.151396	-0.522552
'C00802'	'Oxalureate'	'C3H4N2O4'	131.013	-0.0568832	-0.0570147	-0.392163	0.305586	-0.28302	0.0268672	-0.0544884	-0.829037	-0.447566	-0.447892	-0.0685749	-0.745008	-0.628988	-0.497879	-0.133125	-0.0578918	-0.48732	-0.404131	-0.547844	-0.541792	0.0114371	-0.746775	-0.670958	-0.568302	-0.450435	-0.000251205	-0.89561	-0.580013	-0.628009	-0.314637	-0.274864	-0.873256	-0.78742	-0.690689	-0.553973	-0.141445	-0.232007	-0.375246	-0.0040004	-0.568747
'C00817'	'D-Altronate'	'C6H12O7'	195.051	0.0606337	0.146008	0.0202323	-1.20241	0.164031	0.172115	-1.13329	0.0771811	0.484047	3.07512	0.169365	0.120719	-0.0299643	0.0124812	2.29082	0.132214	-0.862944	-0.871509	0.0356801	0.859101	0.172082	0.101891	-0.0108344	-0.0229935	0.603022	0.163637	-0.0626343	-0.149327	0.00128012	1.13922	0.121361	0.101894	-0.0650101	0.275129	2.17145	0.234249	0.222091	0.220921	0.210333	0.212669
'C00818'	'D-Glucarate'	'C6H10O8'	209.031	-0.0816659	-0.0132844	-0.213707	0.198514	-0.0782332	-0.0500626	0.456327	0.364416	0.201792	-0.157295	-0.137267	1.52877	1.2459	0.0148134	-0.13476	0.0144255	1.34771	0.738082	-0.125236	-0.172488	0.0725732	1.4699	1.01744	0.102012	0.087948	-0.0714375	-0.250607	-0.0588451	-0.213756	-0.0723421	-0.289761	1.26574	0.756967	-0.0717441	-0.445017	-0.0678053	0.178829	-0.0235669	0.158591	-0.597662
'C00855'	'D-Methionine'	'C5H11NO2S'	148.044	-0.2751	-0.249338	0.086745	-0.0704758	-0.0602061	-0.261467	4.11775	5.93892	5.99044	5.99957	0.0781126	6.53729	6.48451	6.22979	5.70143	0.254952	5.6298	5.60772	5.62919	5.07346	-0.285238	6.21981	6.13893	5.8884	5.55634	0.0562292	6.12241	5.99736	5.76021	5.11698	0.129424	5.8895	5.69666	5.27584	3.65124	-0.0353149	0.768214	0.877769	0.572449	0.0584382
'C00860'	'L-Histidinol'	'C6H11N3O'	140.083	-0.678559	0.256958	-0.124554	-0.264679	-0.156937	-0.532031	-0.857101	-0.746264	-2.00596	-3.32106	-0.813834	-0.558401	-1.82633	-2.75485	-3.17107	-1.04462	-1.23487	-1.79044	-2.27077	-2.79395	-0.962652	-0.842816	-1.29455	-2.05417	-3.66978	-0.818406	-0.998841	-1.42001	-2.58728	-3.78282	-1.37778	-0.89447	-1.29344	-2.23536	-2.48937	-1.00572	-0.935829	-0.783491	-0.54219	-1.0121
'C00861'	'L-Rhamnulose'	'C6H12O5'	163.061	-0.103684	0.00399456	0.0324633	0.0495657	-0.0178128	-0.0929068	0.756757	1.23875	1.05111	1.0078	-0.0206189	0.125264	0.187581	0.0945437	0.0528199	0.137495	-0.127401	0.250118	0.282424	0.238679	-0.043603	0.222955	0.276395	0.283916	0.293772	-0.0573916	0.0446829	0.0936105	0.205091	0.418842	0.0839976	0.0275317	0.123422	0.00812514	0.0723786	0.160549	0.0668368	0.107096	0.0191053	-0.307235
'C00864'	'(R)-Pantothenate'	'C9H17NO5'	218.104	-0.372248	0.540729	0.0207638	-0.7762	0.03072	-0.560185	-0.555074	-0.152377	-1.22028	-2.78855	-0.617064	0.0990192	-0.689923	-1.48661	-3.19238	-0.309696	-0.537383	-0.766924	-0.397009	0.550599	-0.508514	-0.0991138	-0.0841498	0.308515	-0.118538	-0.558508	-0.21564	-0.628365	-1.14802	-3.06422	-0.599324	-0.279759	-0.938603	-2.05318	-3.7647	-0.301498	0.0615825	-0.0115437	-0.0312489	-0.47175
'C00879'	'D-Galactarate'	'C6H10O8'	209.031	-0.0816659	-0.0132844	-0.213707	0.198514	-0.0782332	-0.0500626	0.456327	0.364416	0.201792	-0.157295	-0.137267	1.52877	1.2459	0.0148134	-0.13476	0.0144255	1.34771	0.738082	-0.125236	-0.172488	0.0725732	1.4699	1.01744	0.102012	0.087948	-0.0714375	-0.250607	-0.0588451	-0.213756	-0.0723421	-0.289761	1.26574	0.756967	-0.0717441	-0.445017	-0.0678053	0.178829	-0.0235669	0.158591	-0.597662
'C00880'	'D-Galactonate'	'C6H12O7'	195.051	0.0606337	0.146008	0.0202323	-1.20241	0.164031	0.172115	-1.13329	0.0771811	0.484047	3.07512	0.169365	0.120719	-0.0299643	0.0124812	2.29082	0.132214	-0.862944	-0.871509	0.0356801	0.859101	0.172082	0.101891	-0.0108344	-0.0229935	0.603022	0.163637	-0.0626343	-0.149327	0.00128012	1.13922	0.121361	0.101894	-0.0650101	0.275129	2.17145	0.234249	0.222091	0.220921	0.210333	0.212669
'C00885'	'Isochorismate'	'C10H10O6'	225.043	-0.18383	0.0463845	0.0576007	0.0212194	-0.00697303	0.0204074	0.592364	1.24933	1.28384	1.67514	-0.223129	0.439612	0.518591	0.640737	1.0684	-0.122014	0.30127	0.419262	0.500049	0.928467	0.00409696	0.489869	0.387854	0.609069	0.842976	-0.0968339	0.277985	0.503647	0.453891	0.757265	-0.268462	0.0963578	0.178519	0.487149	0.419465	0.036185	-0.0621834	0.0215872	0.11215	-0.281125
'C00898'	'L-tartrate'	'C4H6O6'	149.009	0.0698177	0.0050094	-0.0864065	-0.0129463	0.00426864	0.22791	-0.442695	-0.3029	-0.454233	-0.193194	0.0308203	-0.185726	-0.153481	-0.098135	0.108693	0.110499	0.0288393	0.160747	0.00651414	-0.0866968	0.0932717	-0.137951	-0.181806	-0.116634	-0.13064	-0.0144891	-0.0967875	-0.112502	-0.236623	-0.0752943	-0.00552154	-0.0542802	-0.187859	-0.121924	0.039778	0.140403	0.134425	-0.0725918	-0.106342	-0.314926
'C00905'	'D-Fructuronate'	'C6H10O7'	193.034	-0.10742	0.119347	0.0267815	-0.123664	0.0397097	-0.0479049	0.56408	0.900634	0.855343	0.645161	0.0904161	0.12	0.112623	0.0540751	-0.0427111	0.113347	0.00595717	-0.0201934	0.0554876	0.118746	0.0124252	0.123999	0.150356	0.194015	0.13623	-0.013634	0.0657187	-0.0276308	-0.0487302	-0.0381539	0.0154058	0.0161905	0.0136219	-0.0652426	-0.124894	0.00760794	0.155456	0.0243663	-0.00720329	-0.345901
'C00931'	'Porphobilinogen'	'C10H14N2O4'	225.089	-0.0513771	-0.0322041	-0.00882629	0.0539836	-0.0594376	-0.0787722	4.17276	6.33047	6.42293	6.37722	0.0819645	1.17247	1.06267	0.773497	0.762112	0.186049	0.714872	0.757946	0.76029	0.493981	-0.117647	0.476556	0.328259	0.498151	0.319353	-0.106495	0.743089	0.772052	0.543014	0.680173	0.235179	0.626076	0.648442	0.47202	0.164724	-0.0761714	-0.0301126	0.211186	0.0359196	-0.453963
'C00937'	'D-Lactaldehyde'	'C3H6O2'	73.0293	0.0473919	-0.0690061	-0.147834	0.119127	-0.0474271	-0.0310942	-0.256302	-0.0726117	0.159655	0.247914	0.0157484	-0.0226899	0.395477	0.693743	0.710022	-0.0475052	-0.0221308	0.486966	0.552201	0.530933	0.0104461	0.0726874	0.330748	0.697344	0.671879	0.0237507	-0.118691	0.271657	0.204555	0.197468	-0.0640157	-0.0679646	0.0239003	-0.274621	0.0744827	0.0207875	-0.0851481	0.0736553	-0.0483695	-0.23254
'C00942'	'3'',5''-Cyclic GMP'	'C10H12N5O7P'	344.041	-0.141145	-0.0180061	-0.0212407	0.11994	-0.0521151	-0.0882938	3.06108	4.67719	4.70515	4.41487	-0.315912	0.680779	1.04066	1.35316	0.837194	0.129632	0.669385	0.739198	1.13599	1.0243	-0.0247007	0.654983	1.08806	1.16622	1.04835	-0.306099	0.740548	1.12385	1.21557	0.770095	-0.370291	0.642914	1.14579	1.35761	0.646249	-0.0577382	-0.0418678	0.0920014	0.282382	0.130565
'C00944'	'3-Dehydroquinate'	'C7H10O6'	189.04	-0.174905	0.147192	-0.086569	0.0281673	-0.0227673	-0.0978742	-0.0359914	0.0197184	-0.264445	-0.599855	-0.117411	0.152808	-0.0102975	-0.492065	-0.597422	-0.0416054	-0.0852198	-0.142313	-0.295933	-0.368833	-0.0889941	-0.0790327	-0.0206938	-0.162993	-0.24922	-0.205415	0.0518555	-0.230548	-0.510043	-0.535045	-0.101888	0.00414602	-0.0913066	-0.305726	-0.495219	-0.0656441	-0.0142174	0.000157994	0.264478	-0.170048
'C00957'	'Mercaptopyruvate'	'C3H4O3S'	118.98	0.0833916	0.152457	-0.00816188	-0.79624	0.11459	0.159982	-1.39545	-0.759815	-0.759747	-0.508876	0.1578	-0.127348	-0.0522675	-0.0935553	0.141838	0.160835	-0.103436	0.239392	-0.00523237	0.0865471	0.224656	-0.0803358	-0.0801364	0.00405741	0.0829279	0.14339	-0.0840943	-0.0220005	0.0138583	0.162773	0.143041	0.00125745	-0.0512036	-0.0209967	0.0703074	0.229447	0.185688	0.0955037	0.0360405	-0.243678
'C00966'	'2-Dehydropantoate'	'C6H10O4'	145.05	-0.0418642	0.0804156	-0.0900036	0.0188696	0.00508415	-0.0789633	-0.148071	-0.00305278	0.135971	0.470154	0.0106984	-0.108465	0.0941381	0.0980188	0.325229	-0.0131136	0.0241743	0.14207	0.167551	0.368002	0.0755687	-0.10399	-0.0752968	0.0280976	0.370267	-0.0219299	-0.0826083	0.0110729	0.150369	0.262742	-0.0229358	-0.0887261	-0.0785033	0.122183	0.337968	-0.0421281	-0.0787962	-0.0346927	0.0846176	-0.0515303
'C00979'	'O-Acetyl-L-serine'	'C5H9NO4'	146.046	0.0768819	0.0914447	0.00185485	-0.659244	0.0534905	-0.115358	1.53039	3.62587	3.33874	2.3792	0.0112739	4.5182	4.56569	4.03493	2.77002	-0.0394174	3.41235	3.49914	3.56934	2.62223	-0.0114808	4.27863	4.32203	4.1372	3.57002	-0.0432393	0.233857	-0.0157743	-0.144496	-0.352688	0.0335527	3.9194	3.75518	2.90374	-0.493069	0.0394603	4.52761	4.28836	3.84466	3.1102
'C00988'	'2-Phosphoglycolate'	'C2H5O6P'	154.975	-0.157013	0.0594312	-0.118958	0.134078	-0.0393964	-0.112791	-1.13525	-0.509318	0.299802	0.185654	-0.129422	-0.181079	0.704312	1.77205	0.914276	0.169237	0.205045	1.16134	1.35631	0.878242	0.0622451	-0.273781	0.91986	1.62529	1.19218	0.021943	-0.237887	0.730292	0.862175	-0.260411	-0.185167	-0.29965	-0.222823	-0.335194	-0.423446	0.0720122	0.116065	-0.213771	-0.219268	-0.487047
'C00989'	'gamma-hydroxybutyrate'	'C4H8O3'	103.04	0.00767298	0.101374	-0.119439	-0.090279	0.0142226	-0.127589	-0.335391	-0.314583	0.179889	0.748823	-0.170388	-0.0571908	-0.0569186	0.114412	0.240518	-0.240324	-0.261548	-0.0632564	-0.0344142	-0.163447	-0.102612	0.0531492	-0.128603	0.0952135	-0.0615084	-0.23364	-0.298505	-0.158586	-0.145992	-0.157158	-0.160832	-0.113679	-0.352712	-0.10676	0.171835	-0.0779126	-0.0169091	-0.0156575	0.00913995	-0.125232
'C00993'	'D-Alanyl-D-alanine'	'C6H12N2O3'	159.077	-0.0189112	0.147521	0.0760436	-1.16756	0.0581944	0.0248633	-0.855637	0.560793	0.424578	0.189324	0.00517116	-0.0348107	0.108845	0.0223672	-0.133455	-0.0102309	-0.525084	0.0316013	1.09402	0.955559	0.0172308	0.00378908	0.194156	0.454504	0.319622	-0.0323197	-0.160142	0.0552387	0.00348932	-0.381074	-0.0611527	-0.0319141	0.149971	0.148782	-0.240848	-0.0319058	0.0642705	0.10495	0.257099	-0.115566
'C01005'	'O-Phospho-L-serine'	'C3H8NO6P'	184.001	-0.135837	-0.303764	-0.228274	0.387514	-0.189695	-0.260573	2.92703	4.02429	3.7412	2.91889	0.0470273	4.36702	4.16597	3.99224	2.29797	0.100271	3.90478	4.09441	3.46389	2.26665	-0.304875	4.11445	4.18952	3.97979	3.1155	-0.250798	0.0519828	-0.203282	-0.254243	-0.683866	0.152745	3.72132	3.61134	3.19387	-0.779954	-0.432752	4.32829	4.25224	3.83349	2.80609
'C01013'	'3-Hydroxypropanoate'	'C3H6O3'	89.0242	0.0762853	0.1588	-0.0474758	-0.72574	0.102527	0.0370677	-1.08292	-0.00723773	0.0543858	-0.00076542	0.0742355	0.280985	0.462853	0.359156	0.38411	0.00347205	-0.413761	-0.215113	0.230231	0.281008	0.0810907	0.218327	0.285702	0.343195	0.326789	0.0478243	0.144251	0.270283	0.303849	0.454602	0.0539783	0.233438	0.246324	0.133722	0.342252	0.111635	0.0992407	0.060453	0.0489705	0.196702
'C01019'	'L-Fucose'	'C6H12O5'	163.061	-0.103684	0.00399456	0.0324633	0.0495657	-0.0178128	-0.0929068	0.756757	1.23875	1.05111	1.0078	-0.0206189	0.125264	0.187581	0.0945437	0.0528199	0.137495	-0.127401	0.250118	0.282424	0.238679	-0.043603	0.222955	0.276395	0.283916	0.293772	-0.0573916	0.0446829	0.0936105	0.205091	0.418842	0.0839976	0.0275317	0.123422	0.00812514	0.0723786	0.160549	0.0668368	0.107096	0.0191053	-0.307235
'C01029'	'N8-Acetylspermidine'	'C9H21N3O'	186.158	-0.164001	0.08552	-0.21624	0.0664138	-0.0455124	-0.159322	0.177793	0.110579	0.1145	0.0867997	-0.0928502	-0.293352	-0.085226	0.049337	0.246841	-0.0901348	0.0490896	-0.272921	0.00605357	-0.147569	-0.136361	-0.222861	-0.0676087	-0.0519336	-0.205808	-0.0727988	-0.195593	-0.35896	0.0321489	0.139137	-0.117307	0.0857587	-0.104788	-0.129129	0.108435	0.0132109	-0.142351	-0.110029	-0.1968	0.134744
'C01050'	'UDP-N-acetylmuramate'	'C20H31N3O19P2'	678.093	-0.333015	0.0156225	0.33586	-0.925225	-0.0414935	-0.00191718	-0.178087	0.787433	0.449216	-0.408657	-1.9669	-0.249787	-0.138089	-0.613315	-0.540246	-3.18462	-1.26967	-0.0885257	-0.0763527	-0.0316754	0.255504	-0.590058	0.0830088	-0.272747	0.160169	-3.22327	-1.11875	0.314858	-0.0669083	-0.235059	-0.0612153	-3.42066	0.124195	-0.525582	0.196866	-0.1004	0.287854	0.254139	0.345916	-0.923668
'C01062'	'5-Dehydro-D-gluconate'	'C6H10O7'	193.034	-0.10742	0.119347	0.0267815	-0.123664	0.0397097	-0.0479049	0.56408	0.900634	0.855343	0.645161	0.0904161	0.12	0.112623	0.0540751	-0.0427111	0.113347	0.00595717	-0.0201934	0.0554876	0.118746	0.0124252	0.123999	0.150356	0.194015	0.13623	-0.013634	0.0657187	-0.0276308	-0.0487302	-0.0381539	0.0154058	0.0161905	0.0136219	-0.0652426	-0.124894	0.00760794	0.155456	0.0243663	-0.00720329	-0.345901
'C01083'	'Trehalose'	'C12H22O11'	341.109	-0.0684362	0.0424291	0.0106584	-0.0151295	0.00671627	-0.0137456	1.52749	2.30303	2.25674	2.1582	-0.0596672	-0.273013	-0.186947	-0.340144	-0.232772	0.0344102	-0.0896668	-0.0900908	-0.210315	-0.114965	-0.0110356	-0.19468	-0.223456	-0.201102	-0.186654	-0.029992	-0.227572	-0.0958268	-0.146262	-0.103821	-0.0150925	-0.166259	-0.0792537	-0.191854	-0.0857184	0.0490565	0.0314294	0.0104099	-0.0234469	-0.438717
'C01092'	'8-Amino-7-oxononanoate'	'C9H17NO3'	186.112	-0.00490065	-0.102777	0.0912035	-0.0872396	-0.0189812	-0.415205	0.97358	1.61121	1.535	1.39735	-0.208065	-0.0364062	0.0707451	-0.223488	-0.08585	-0.274548	-0.218064	-0.24757	-0.0696469	-0.0483159	-0.102732	0.0925921	-0.153511	0.0406239	0.0702962	-0.354916	-0.111676	-0.132844	-0.012773	0.148977	-0.238598	-0.150866	-0.220042	-0.22483	-0.440713	-0.377646	-0.150825	-0.106533	-0.156254	-0.0870546
'C01096'	'D-Sorbitol 6-phosphate'	'C6H15O9P'	261.043	-0.30464	-0.209792	-0.140045	0.250849	-0.20166	-0.277105	0.569113	0.235223	0.150961	0.528034	-0.320237	0.436233	0.547537	0.396804	0.797705	-0.327969	0.596481	0.520807	0.234646	0.0386529	-0.220932	-0.362772	-0.404674	-0.291135	-0.353739	-0.284686	0.342574	0.282028	0.225871	0.131824	-0.358898	0.231278	0.149372	0.144379	0.462161	-0.234873	-0.22512	-0.296641	-0.276702	-0.467717
'C01097'	'D-Tagatose 6-phosphate'	'C6H13O9P'	259.023	0.126249	0.0676907	0.017646	-0.953638	0.0697743	0.103128	-1.44637	-0.522859	-0.301851	-0.3831	0.0318285	-0.411105	-0.149863	-0.249323	-0.203476	-0.0557444	-0.883322	-0.555458	-0.0759021	0.147699	0.0729338	-0.0943562	-0.100201	-0.0601638	0.144759	0.0726055	-0.12345	0.0404602	-0.0898492	-0.00362614	0.0430109	-0.04767	0.0824068	-0.0412784	-0.271043	0.126026	0.106685	0.111954	0.0741177	0.783382
'C01118'	'O-Succinyl-L-homoserine'	'C8H13NO6'	218.068	0.0449649	0.191094	0.0919399	-1.13156	0.14412	0.136833	-0.528638	0.700277	0.814133	1.06298	0.197169	0.0593284	0.00606693	0.0601699	0.647828	0.158679	-0.405833	-0.177544	-0.0184292	0.219142	0.207509	0.124003	0.107696	-0.0225165	0.186284	0.133616	0.0703015	0.105037	0.0598442	0.540051	0.228672	0.250924	0.197017	0.0824827	0.168124	0.183417	0.291236	0.0992274	0.093135	-0.192818
'C01132'	'N-Acetyl-D-galactosamine'	'C8H15NO6'	220.081	0.0462101	0.0346146	-0.125243	-0.180522	0.0417363	0.143875	2.12964	3.22999	3.31657	3.39361	-0.0260993	0.0981154	0.977176	0.977945	1.37309	0.168576	0.284911	0.356431	0.834287	1.10132	-0.00275121	0.105736	0.145742	0.336695	0.355721	-0.151875	0.418625	0.637982	0.903873	1.24991	0.20704	0.256139	0.807227	0.840068	1.03741	0.118883	-0.117311	0.30923	0.321118	0.0783364
'C01134'	'Pantetheine 4''-phosphate'	'C11H23N2O7PS'	357.087	-0.178859	0.17325	0.116262	-0.272052	0.0534711	-0.164579	1.02992	2.30122	2.10509	1.74512	0.0834577	0.23877	0.525821	0.253018	0.258469	0.0660854	0.0443448	-0.028395	0.473831	0.378648	0.139081	0.210041	0.565955	0.8435	0.676475	0.0227882	0.16517	0.387055	0.203082	0.0780128	-0.0191026	0.367932	0.400946	0.0965101	-0.117739	0.0852437	0.137039	0.270316	0.328124	-0.106912
'C01137'	'S-Adenosylmethioninamine'	'C14H22N6O3S'	353.141	0.0417422	0.104933	0.0737824	-0.460326	0.104036	0.0533165	1.49922	2.9106	3.11803	3.59894	0.0614068	0.18064	0.289787	0.151907	0.79582	-0.160453	-0.01622	-0.012397	0.576429	0.65229	0.117814	0.164369	0.21431	0.246924	0.505489	0.165092	0.102582	0.22945	0.376405	0.479965	0.382739	0.180106	0.185185	0.322213	0.551817	-0.0532063	-0.0134194	0.108772	-0.0284188	-0.225392
'C01146'	'2-Hydroxy-3-oxopropanoate'	'C3H4O4'	103.002	-0.108937	-0.0834064	-0.194428	0.262869	-0.0993349	-0.0298832	0.0879175	-0.400593	-0.661707	-0.51762	-0.309375	-0.0980838	-0.293618	-0.437663	-0.426904	-0.225578	0.13508	0.139575	-0.241582	-0.412441	-0.187014	-0.161146	-0.384219	-0.16653	-0.298049	-0.222594	-0.212816	-0.196633	-0.337222	-0.284863	-0.161515	-0.120545	-0.276602	-0.21971	-0.367219	-0.251506	-0.0142339	-0.0782364	-0.196158	-0.595937
'C01165'	'L-Glutamate 5-semialdehyde'	'C5H9NO3'	130.051	-0.190202	0.386022	-0.0378647	-0.635823	0.0432932	-0.389015	-0.780686	0.97713	0.41923	-0.267337	-0.223465	0.705488	1.71458	1.12586	0.35718	-0.346578	-0.0583281	1.00685	1.14063	0.432003	-0.237231	0.341627	1.40495	1.56646	1.23194	-0.374813	0.144871	1.30564	0.849939	0.245663	-0.364462	0.234116	0.841874	0.224785	-0.348429	-0.227974	-0.0137915	0.265954	0.262398	-0.030545
'C01170'	'UDP-N-acetyl-D-mannosamine'	'C17H27N3O17P2'	606.074	-0.226457	0.332848	0.253675	-2.35322	0.0830455	-0.220236	-1.92792	-0.137976	-0.447125	-0.309394	-0.414266	-0.500791	0.402387	0.157153	0.434218	-0.456739	-0.654924	0.00693035	0.525753	0.537854	-0.135492	-0.541006	0.48191	0.514205	0.472332	-0.502168	-0.538677	0.424327	0.422169	0.429299	-0.35184	-0.663508	0.383049	0.220138	0.644991	-0.191785	-0.0223423	0.130748	0.273936	-0.454965
'C01177'	'1D-myo-Inositol 1-phosphate'	'C6H13O9P'	259.023	0.126249	0.0676907	0.017646	-0.953638	0.0697743	0.103128	-1.44637	-0.522859	-0.301851	-0.3831	0.0318285	-0.411105	-0.149863	-0.249323	-0.203476	-0.0557444	-0.883322	-0.555458	-0.0759021	0.147699	0.0729338	-0.0943562	-0.100201	-0.0601638	0.144759	0.0726055	-0.12345	0.0404602	-0.0898492	-0.00362614	0.0430109	-0.04767	0.0824068	-0.0412784	-0.271043	0.126026	0.106685	0.111954	0.0741177	0.783382
'C01179'	'3-(4-Hydroxyphenyl)pyruvate'	'C9H8O4'	179.035	-0.0777055	0.099614	0.0126191	-0.115709	0.0167572	-0.250036	-0.66519	-0.512507	-0.395678	-0.397693	-0.0927911	-0.0683853	0.0726656	0.0324088	0.0490211	-0.135609	-0.171082	0.0617485	0.152855	0.156357	-0.139992	-0.127845	0.148943	0.281061	0.194905	-0.167512	-0.112063	0.253122	0.32491	0.408858	-0.191603	-0.0631217	0.25172	0.189511	0.149362	-0.181815	-0.0284592	0.109401	0.138471	-0.231129
'C01216'	'2-Dehydro-3-deoxy-D-galactonate'	'C6H10O6'	177.041	-0.045913	0.0722292	0.00159452	-0.0723712	0.0100658	0.0257701	-0.108083	0.395523	0.420329	0.438301	-0.109944	0.0180886	0.323666	0.158762	0.0789177	-0.0483533	-0.131546	-0.0489541	0.162787	-0.0277626	-0.0789562	0.0646991	0.133153	0.202678	0.167736	-0.204499	0.0580408	0.157933	0.161913	0.123047	-0.0134353	-0.0389411	0.39489	0.0742033	-0.0521592	-0.195799	0.0138286	0.0112088	0.129775	-0.226092
'C01222'	'GDP-4-dehydro-6-deoxy-D-mannose'	'C16H23N5O15P2'	586.059	-0.345982	-0.850852	0.0247722	-0.628687	-0.127752	0.0567126	1.83808	2.86868	2.28342	1.11914	-0.449704	0.543403	0.569009	-0.647032	-0.954003	-1.02576	0.00342685	-0.139409	-0.0875738	-0.477353	0.263294	-0.393565	0.439884	0.143221	-0.609799	-0.0761933	-0.476273	-0.291181	-0.097008	-0.613251	-0.431388	0.405243	-0.092239	-1.68094	0.320311	-0.976529	0.410427	0.435535	-0.577761	0.33389
'C01228'	'Guanosine 3'',5''-bis(diphosphate)'	'C10H17N5O17P4'	601.951	-0.165493	0.280684	0.196426	-1.43838	0.199358	0.0744108	-1.67126	-0.803713	-0.760699	0.118301	-0.0406775	-0.779054	-0.608198	-0.492942	0.562378	0.00643455	-1.43849	-1.29706	-0.258584	0.134119	0.282645	-0.74474	-0.590412	-0.44091	0.143631	-0.0223011	-0.498902	-0.425371	-0.458829	0.410568	0.124266	-0.505563	-0.586116	-0.361456	0.883832	0.215783	0.33843	-0.119138	-0.00110638	-0.574054
'C01233'	'sn-Glycero-3-phosphoethanolamine'	'C5H14NO6P'	214.049	0.0374353	-0.130473	0.0567456	0.0068156	-0.0284136	-0.122773	2.69895	4.03411	3.77361	3.39493	-0.124688	1.07492	1.19727	0.962307	0.794915	0.0659608	0.842135	1.10057	0.943596	0.800774	-0.0329195	1.07244	0.925513	1.09223	0.868226	-0.018395	0.741398	0.8491	0.870371	0.739637	0.0388385	0.763376	0.906809	0.701828	0.426109	0.0448557	0.06146	0.205404	0.118348	-0.224265
'C01236'	'6-phospho-D-glucono-1,5-lactone'	'C6H11O9P'	257.01	-0.228302	0.0991689	0.100888	-0.0305904	0.00233218	-0.143269	0.114245	0.612429	0.315998	0.0388924	-0.0475356	0.304877	0.429245	0.244467	0.160314	-0.196257	0.267891	0.0935822	0.264379	0.152177	0.0324399	0.184762	0.245782	0.113743	0.186027	-0.151143	0.237878	0.373803	0.109239	-0.139614	-0.150267	0.27494	0.180324	0.025893	-0.387415	-0.113121	0.0274767	-0.2077	-0.0346315	-0.491331
'C01250'	'N-Acetyl-L-glutamate 5-semialdehyde'	'C7H11NO4'	172.062	-0.0942397	0.0189306	0.0770308	-0.120876	-0.00746059	-0.136022	0.221912	0.577506	0.161286	-0.583908	-0.0946257	-0.0147767	0.00753708	-0.352725	-0.908725	-0.232291	-0.0228702	-0.0252672	-0.0423163	-0.695856	-0.252661	0.0297808	0.101804	0.0667209	-0.180825	-0.315623	-0.0340062	0.31433	0.174097	-0.12611	-0.209046	-0.00609286	0.0372216	-0.381343	-1.03313	-0.225818	-0.158281	0.0820061	0.196955	-0.238305
'C01279'	'4-Amino-5-hydroxymethyl-2-methylpyrimidine'	'C6H9N3O'	138.065	-0.0192732	-0.0440261	-0.12674	0.15336	-0.0634443	-0.0388696	0.502111	0.396189	0.080823	-0.348084	-0.0359431	0.100344	-0.234247	-0.52045	-0.971452	0.119903	0.29488	0.0625078	-0.279772	-0.614866	0.0446422	-0.0125911	-0.0475156	-0.219866	-0.327466	-0.063471	-0.0367367	-0.110815	-0.297112	-0.751262	0.0290568	-0.0667274	-0.149547	-0.358368	-0.845074	-0.00463564	0.132952	0.185777	-0.0670596	-0.59335
'C01286'	'2-Dehydro-3-deoxy-D-galactonate 6-phosphate'	'C6H11O9P'	257.01	-0.228302	0.0991689	0.100888	-0.0305904	0.00233218	-0.143269	0.114245	0.612429	0.315998	0.0388924	-0.0475356	0.304877	0.429245	0.244467	0.160314	-0.196257	0.267891	0.0935822	0.264379	0.152177	0.0324399	0.184762	0.245782	0.113743	0.186027	-0.151143	0.237878	0.373803	0.109239	-0.139614	-0.150267	0.27494	0.180324	0.025893	-0.387415	-0.113121	0.0274767	-0.2077	-0.0346315	-0.491331
'C01302'	'1-(2-Carboxyphenylamino)-1-deoxy-D-ribulose 5-phosphate'	'C12H16NO9P'	348.051	-0.122972	-0.0899555	0.113348	0.0522284	-0.0503073	0.168385	0.975631	2.01432	1.67924	1.62608	0.0136097	0.606814	0.544349	0.415206	0.429788	-0.095519	0.333607	0.294031	0.196726	-0.0940152	0.0699552	0.325347	0.363993	0.408431	0.248468	-0.151459	0.438215	0.400366	0.0969427	0.309508	-0.0969362	0.34652	0.404269	0.206318	0.48607	-0.219462	-0.080371	0.171766	-0.0197506	-0.452877
'C01304'	'2,5-Diamino-6-(ribosylamino)-4-(3H)-pyrimidinone 5''-phosphate'	'C9H16N5O8P'	352.065	-0.141166	0.0313874	0.126376	-0.254043	0.00582647	0.202102	0.845238	1.92037	1.74995	1.19333	-0.0120079	0.574999	0.611406	0.0828882	-0.151341	-0.00112532	0.301587	0.221095	0.156861	-0.320964	-0.0582728	0.388094	0.531744	0.519261	0.493164	-0.0408857	0.318109	0.318268	-0.252916	-0.3475	-0.103687	0.417768	0.365111	-0.282135	-0.55037	-0.114131	0.491848	0.0213106	-0.230987	-0.998091
'C01337'	'XDP'	'C10H14N4O12P2'	442.998	-0.162205	-0.020613	-0.176613	0.10743	-0.0926441	-0.0311894	2.9127	3.82842	3.95047	3.99245	-0.111187	4.17974	4.28397	3.96405	4.26595	0.155138	3.28977	3.21173	3.53921	3.49959	-0.0677154	0.304421	0.272239	0.392563	0.416771	-0.00524599	3.73946	3.79861	3.50503	3.54473	0.158062	3.52033	3.46268	3.00413	2.78824	-0.0757126	-0.000368542	-0.0660708	-0.0232401	-0.742392
'C01367'	'3''-AMP'	'C10H14N5O7P'	346.056	-0.239821	0.212851	-0.0273896	-0.0469623	0.024871	-0.0940732	2.02842	3.13471	2.96738	3.10524	-0.0849876	0.0620807	0.0887453	0.0886189	2.11883	-0.112455	0.0691071	0.00154824	0.0461545	-0.183868	-0.103096	-0.387027	0.0926672	0.19429	-0.0934665	-0.118068	-0.0563272	0.0875253	0.149177	0.765896	-0.217689	-0.0636619	-0.00203875	0.195653	1.71285	-0.0206848	0.0935096	-0.0808754	0.107354	-0.351534
'C01368'	'3''-UMP'	'C9H13N2O9P'	323.032	-0.145727	0.10575	-0.0420068	0.0106147	0.00252434	-0.0475237	2.86976	3.81548	3.48935	3.09856	-0.00496436	2.87209	2.74118	2.53263	2.65543	0.13188	1.92093	1.92244	2.21471	1.78509	-0.089119	0.0191944	0.156078	0.0782534	0.133797	-0.0442494	2.37814	2.17651	2.10382	1.85271	0.00444231	2.14157	1.98524	1.87779	1.97709	-0.010871	0.115476	0.131678	0.139319	-0.227047
'C01412'	'Butanal'	'C4H8O'	71.0491	-0.491202	-0.784777	-0.0658559	0.299651	-0.486913	-0.278336	0.359174	-0.120125	0.161283	-0.878703	0.191254	0.859132	-0.50629	-0.324181	-0.906402	0.335131	-0.00525967	-0.0590678	-0.586802	-1.14698	0.183087	-0.192109	-0.375835	-0.727535	-0.219621	0.630676	-0.182314	-0.0628038	-1.30112	-0.913335	0.807376	-0.458594	0.251069	-1.04555	-0.810769	-0.130375	-0.101712	0.375186	0.278304	0.21731
'C01444'	'Oxamate'	'C2H3NO3'	88.0041	-0.502321	-0.0376552	-0.0673644	-1.27872	-0.435007	-2.113	-0.412743	-0.47883	-0.789118	-0.639873	-0.584753	-1.28726	-6.62572	-2.36304	-2.1859	-1.46419	-1.95694	-0.719869	-0.421374	-2.15747	0.288417	-2.65145	-2.23788	-2.50305	-1.42437	-1.88324	-3.44553	-0.930884	-0.572752	-0.468363	-2.29947	-2.54088	0.178614	-2.12783	-0.86671	-0.564708	-0.80468	-2.18317	0.0135627	-1.88722
'C01449'	'7-aminomethyl-7-deazaguanine'	'C7H9N5O'	178.07	-0.153515	-0.489138	-0.48509	0.34217	-0.254918	-0.310992	1.76847	3.0311	1.32798	1.41918	-0.0168518	1.85045	2.73974	1.28247	1.81956	0.152597	1.20525	1.3268	1.37324	1.66454	-0.63911	1.39342	1.23395	1.49844	1.99375	-0.0436876	0.674487	1.56975	0.808314	0.919126	0.19855	1.45865	1.72922	0.343351	0.186819	-0.241128	0.0694033	0.381251	0.26771	-0.411101
'C01468'	'p-Cresol'	'C7H8O'	107.051	-0.0655257	-0.0982893	0.0196246	0.119314	-0.0481664	-0.0243116	1.50246	1.94444	1.76921	1.68991	-0.0929411	0.415545	0.365362	0.361458	0.321301	-0.0425867	0.277354	0.351672	0.274572	0.177212	-0.00951371	0.356897	0.356726	0.353882	0.301009	-0.0345571	0.239761	0.261017	0.343843	0.436805	0.034735	0.23974	0.27692	0.31446	0.325616	-0.0795763	0.102104	0.120091	0.0835021	-0.178137
'C01487'	'D-Allose'	'C6H12O6'	179.056	0.0984879	0.136757	-0.00683969	-1.94791	0.0989616	0.10583	-2.25546	-0.111165	0.109256	0.309223	0.143887	0.385496	0.380945	0.510722	0.53726	0.160347	-0.546982	-0.475158	0.370495	0.386627	0.137094	0.347838	0.365502	0.366634	0.40005	0.153905	0.333648	0.327042	0.437692	0.471345	0.127637	0.293302	0.282331	0.424477	0.367205	0.19581	0.052549	0.0353168	0.0704091	0.252762
'C01508'	'L-Lyxose'	'C5H10O5'	149.046	0.112974	0.112709	0.000541345	-0.829737	0.0859404	0.0072753	-0.611698	0.578107	0.690505	0.653817	0.0152096	1.05549	0.994998	0.88324	0.617311	0.0416773	0.27158	0.396712	0.714847	0.502607	-0.0606208	0.939579	0.911016	0.846109	0.669322	0.0727437	0.821298	0.802859	0.748963	0.550239	0.049674	0.792506	0.651369	0.578283	0.122734	0.11143	-0.0696869	0.111217	-0.00412011	0.130382
'C01530'	'octadecanoate (n-C18:0)'	'C18H36O2'	283.264	-0.0556331	0.0750988	0.0475479	-0.1608	0.04073	0.0902024	-0.504163	-0.209684	0.0105782	0.128745	0.0886177	0.0922544	0.146575	0.208486	0.396715	0.167516	-0.0166917	0.0169856	0.224933	0.0515657	0.134547	0.033128	0.0388853	0.186396	0.183662	0.0676405	0.110046	0.0472962	0.185139	0.446607	0.0747787	0.122798	0.032128	0.264378	0.407603	0.108686	0.125976	0.171949	0.349417	-0.592979
'C01551'	'Allantoin'	'C4H6N4O3'	157.04	-0.281836	0.306346	0.258233	-1.26373	0.0584457	-0.432626	-1.5486	-0.108319	0.0718696	0.210457	-0.263061	0.0409487	0.106654	0.192745	0.288462	-0.330095	-0.511968	-0.33571	0.221952	0.0479603	-0.396825	-0.0046238	0.377635	0.203266	0.101138	-0.312511	-0.228061	0.31965	0.268895	0.39024	-0.347546	0.0802223	0.301745	0.132877	-0.161678	-0.407993	0.0875295	0.236333	0.378905	-0.0640427
'C01571'	'Decanoate (n-C10:0)'	'C10H20O2'	171.139	-0.186957	-0.0288778	-0.00302192	0.200007	-0.0676401	-0.107248	-0.0457324	-0.246914	-0.130492	-0.245677	-0.0694575	-0.0868228	-0.0555448	-0.0451633	-0.136061	-0.080605	0.105662	0.118587	0.0631474	-0.139159	-0.00400829	-0.17855	0.0591671	-0.0257642	-0.130542	-0.036157	-0.0743424	-0.0132946	0.0254242	-0.0257	-0.104908	-0.128018	-0.116119	0.00126249	-0.193145	-0.0567743	-0.0928127	-0.0638584	-0.069901	-0.450888
'C01582'	'beta D-Galactose'	'C6H12O6'	179.056	0.0984879	0.136757	-0.00683969	-1.94791	0.0989616	0.10583	-2.25546	-0.111165	0.109256	0.309223	0.143887	0.385496	0.380945	0.510722	0.53726	0.160347	-0.546982	-0.475158	0.370495	0.386627	0.137094	0.347838	0.365502	0.366634	0.40005	0.153905	0.333648	0.327042	0.437692	0.471345	0.127637	0.293302	0.282331	0.424477	0.367205	0.19581	0.052549	0.0353168	0.0704091	0.252762
'C01585'	'Hexanoate (n-C6:0)'	'C6H12O2'	115.076	-0.190672	0.0671462	-0.177068	0.266461	-0.0715353	-0.140856	0.108717	0.0785966	-0.0882548	-0.111145	-0.174954	0.113675	0.139068	-0.255413	-0.435417	-0.216783	0.0926366	0.00308772	-0.130508	-0.603055	-0.227943	0.0732843	-0.136573	-0.0951701	-0.28838	-0.248453	0.0277443	-0.0891598	-0.246901	-0.44919	-0.117628	0.0745395	-0.068955	-0.559874	-0.637507	-0.055967	-0.0534552	-0.110002	-0.151203	-0.321072
'C01602'	'Ornithine'	'C5H12N2O2'	131.082	-0.23479	-1.60019	-1.46304	0.119144	-1.39784	-1.00012	2.16309	1.83087	2.23249	2.20708	0.431708	2.17793	2.04972	2.22059	1.97726	0.0768166	1.76615	1.79888	1.99651	1.52485	-2.58612	2.06007	1.84288	1.97988	2.18341	-0.0428229	-0.850597	-0.624564	1.12191	-0.213383	0.708587	1.51639	1.35496	1.42938	0.0291453	-0.0660599	-0.363104	0.976718	0.15416	-2.22153
'C01697'	'Galactitol'	'C6H14O6'	181.071	-0.145177	-0.0786223	-0.138697	0.279092	-0.113884	-0.0713849	0.569138	0.310381	0.0174071	-0.141354	-0.0977349	0.836109	0.650373	0.154375	-0.0871004	-0.0601059	0.731728	0.640222	-0.0736402	-0.0650223	-0.02922	0.564483	0.458898	0.147554	-0.06947	-0.0664523	0.536309	0.296182	-0.0228944	-0.126398	-0.182543	0.429056	0.225767	-0.0277353	-0.198226	0.734546	-0.127146	-0.0642226	-0.151396	-0.522552
'C01721'	'L-fuculose'	'C6H12O5'	163.061	-0.103684	0.00399456	0.0324633	0.0495657	-0.0178128	-0.0929068	0.756757	1.23875	1.05111	1.0078	-0.0206189	0.125264	0.187581	0.0945437	0.0528199	0.137495	-0.127401	0.250118	0.282424	0.238679	-0.043603	0.222955	0.276395	0.283916	0.293772	-0.0573916	0.0446829	0.0936105	0.205091	0.418842	0.0839976	0.0275317	0.123422	0.00812514	0.0723786	0.160549	0.0668368	0.107096	0.0191053	-0.307235
'C018126'	'1-Acyl-sn-glycero-3-phosphoglycerol (n-C12:0)'	'C18H37O9P1'	427.211	0.175157	-0.0249148	-0.0633932	-0.313602	0.0547508	0.227906	4.07012	6.02638	5.90811	5.66038	-0.00540534	-0.194136	-0.267543	-0.168635	-0.184694	0.199004	0.200454	-0.294459	-0.526692	-0.277211	0.104918	0.0314296	-0.46383	0.143634	-0.208152	0.00123388	-0.0431379	-0.0435754	-0.554929	-0.131807	0.149057	0.13867	-0.0446358	-0.0692186	-0.303769	0.0881235	-0.00889829	0.0971877	0.130496	-0.436413
'C018126'	'1-Acyl-sn-glycero-3-phosphoglycerol (n-C18:0)'	'C24H48O9P1'	510.293	0.0543288	-0.0217492	0.130935	-0.301652	0.0405076	0.184759	1.8208	3.2385	3.34015	3.49962	0.15884	0.495077	0.513029	0.498235	0.572733	0.338212	-0.0579157	-0.175528	0.400211	0.173388	0.452428	0.148446	0.29356	0.126342	0.214297	-0.0464866	0.248906	0.358206	0.111451	0.561952	0.0951762	0.361924	0.334965	0.373786	0.566922	-0.0357001	0.160538	0.186028	0.180366	-0.120655
'C01835'	'Maltotriose'	'C18H32O16'	503.162	-0.072756	0.116748	0.17411	-0.526244	0.0918581	0.0617808	0.65958	1.71458	1.71314	1.71648	0.0235133	-0.231579	-0.12785	-0.302456	0.106514	0.0825661	-0.410863	-0.288199	-0.146526	-0.100276	0.0543408	-0.239788	-0.239049	-0.166872	-0.022782	0.0522986	-0.221686	0.0169075	-0.160132	0.0367629	0.0297376	-0.182003	-0.112336	-0.183211	-0.191117	0.0591082	0.228229	0.0559596	0.0517977	-0.141497
'C01847'	'Reduced FMN'	'C17H23N4O9P'	457.11	-0.071295	0.257245	0.0496574	-0.920213	0.0401891	0.161784	-0.462234	1.05027	1.0727	1.22363	0.0985939	-0.56568	-0.584868	-0.318422	-0.203768	0.220484	-0.822433	-1.10092	-0.605971	-0.17223	0.417727	-0.401055	-0.228167	-0.33937	-0.242602	-0.0510319	-0.0444337	-0.214991	-0.243072	0.047364	0.134068	-0.103651	-0.197252	-0.328548	-0.272698	0.112431	-0.0378459	-0.138078	-0.0788814	-0.326457
'C01888'	'Aminoacetone'	'C3H7NO'	72.045	-0.0682234	0.165547	-0.168976	-0.526822	0.0302879	-0.291642	-0.496946	-0.467059	-0.105174	-1.34495	0.20397	0.283111	0.144335	0.0162195	-0.422423	-0.018677	-0.030363	-0.0970586	-0.268147	-0.177842	-0.0718027	-0.424504	-0.104712	-0.214747	-0.297202	-0.0832225	-0.205112	0.117757	-0.342887	0.041646	-0.43261	0.0756371	0.027766	-0.229993	-0.198116	0.0422108	-0.0246166	-0.0309752	-0.117237	-0.0721131
'C01909'	'Dethiobiotin'	'C10H18N2O3'	213.125	-0.361197	-0.701714	-0.0298644	0.0537838	-0.509	-0.483737	6.68922	9.80018	9.23316	7.538	-0.299046	0.267461	0.476087	-0.683299	-0.965066	0.406708	0.978395	0.102651	-0.494645	-0.796403	-0.773171	-0.26855	-0.161111	0.295154	-0.795193	-0.850456	-0.138612	-0.359971	-0.664085	-0.429045	0.305249	-0.249355	-0.144479	-0.845513	-1.17145	-0.901307	-0.659803	0.778411	0.0619288	-1.44577
'C01936'	'Maltohexaose'	'C36H62O31'	989.31	-0.0856095	0.203498	0.189486	-1.04982	0.141369	0.0189508	-2.53854	-2.27785	-2.38455	-2.14406	-0.416518	-0.512408	-0.364897	-0.553144	0.0786669	-0.570866	-1.14214	-1.32403	-0.27632	0.0633263	-0.00298767	-0.404758	-0.414047	-0.279435	-0.0198664	-0.44706	-0.12184	-0.0743539	-0.28286	0.226877	-0.095604	-0.413451	-0.245717	-0.499611	0.178145	0.0585781	0.208038	-0.00690134	-0.0132229	0.206321
'C02052'	'Maltotetraose'	'C24H42O21'	665.212	0.137073	-0.117348	-0.0463556	-0.00649102	-0.0262528	-0.0653348	0.97226	1.28337	1.07321	1.10585	-0.056575	0.00782076	-0.108471	0.0587405	-0.335704	-0.124122	-0.0153684	-0.180303	-0.11032	-0.172141	0.0187499	0.0955337	-0.0027629	-0.0529292	-0.268091	0.008286	0.0694747	0.0810338	0.0652137	-0.239131	-0.120409	-0.18353	-0.14155	0.285713	1.18685	-0.0991267	-0.108874	-0.10195	-0.0441422	-0.302062
'C02107'	'D-tartrate'	'C4H6O6'	149.009	0.0698177	0.0050094	-0.0864065	-0.0129463	0.00426864	0.22791	-0.442695	-0.3029	-0.454233	-0.193194	0.0308203	-0.185726	-0.153481	-0.098135	0.108693	0.110499	0.0288393	0.160747	0.00651414	-0.0866968	0.0932717	-0.137951	-0.181806	-0.116634	-0.13064	-0.0144891	-0.0967875	-0.112502	-0.236623	-0.0752943	-0.00552154	-0.0542802	-0.187859	-0.121924	0.039778	0.140403	0.134425	-0.0725918	-0.106342	-0.314926
'C02130'	'Acetyl-maltose'	'C14H24O12'	383.117	0.162564	0.137931	-0.100503	-0.905275	0.118699	0.283012	-0.314304	1.03356	1.25021	1.92767	0.293585	0.102299	0.0641297	0.339548	1.11974	0.291207	-0.31839	-0.274962	0.259678	0.657211	0.285425	-0.0221992	-0.0684379	-0.0939149	0.335511	0.277332	0.0785466	0.112126	0.233634	0.867895	0.146065	0.117036	0.130246	0.454964	1.0128	0.310121	0.224289	-0.0591214	0.0393575	0.0107751
'C02225'	'2-Methylcitrate'	'C7H10O7'	205.037	0.0198579	-0.0157173	0.00597277	-0.118316	0.0105066	0.0325356	1.79482	2.5133	2.72443	2.72508	-0.0935398	0.201219	0.00266669	0.00929848	0.410295	-0.116269	0.065828	0.125757	0.0219683	0.14188	-0.164939	0.115177	0.237602	0.0727459	0.216019	-0.0989105	0.0425688	-0.117399	-0.112985	0.363162	0.0324926	0.21313	0.29229	0.0942033	0.318308	-0.176535	0.144113	0.0191001	0.25483	0.0292896
'C02291'	'L-Cystathionine'	'C7H14N2O4S'	221.057	-0.00383428	0.0658803	0.0891914	-0.260099	0.0447594	-0.0126231	0.390699	1.04485	1.75735	2.75781	-0.0922578	-0.166605	0.459351	1.32718	2.98486	0.0809822	-0.0720455	0.559633	1.67699	2.57486	-0.00487779	-0.125557	0.497664	1.64999	2.79268	-0.0488717	-0.0567329	0.735891	1.20545	1.70977	-0.0212465	-0.134934	0.179763	-0.0399002	-0.0126921	-0.0571249	0.0432685	0.022068	0.00932586	-0.168515
'C02341'	'trans-Aconitate'	'C6H6O6'	173.01	-0.0199216	0.196464	-0.0622157	-0.355492	0.0705611	0.113961	0.122211	1.15528	1.29366	1.2879	0.0978154	0.300697	0.387638	0.349369	0.34857	0.102748	0.0294079	0.0825221	0.310379	0.325604	0.102434	0.28632	0.248477	0.456031	0.550848	0.0266722	0.193036	0.255392	0.14018	0.355638	0.0781487	0.32423	0.211917	0.084901	0.0596185	0.132764	0.17029	0.0160462	0.089566	-0.334787
'C02354'	'2'',3''-Cyclic CMP'	'C9H12N3O7P'	304.036	0.114449	0.0237697	-0.292204	-0.0303428	-0.0155026	0.0990947	2.1751	2.58796	1.49059	0.984639	0.0172558	1.22695	1.2394	0.976671	0.324705	0.227993	0.869035	1.28292	0.74125	0.552809	0.248471	1.02599	0.918151	0.713576	0.633779	-0.0313512	1.0068	0.695092	0.758295	0.48248	0.174168	0.928142	0.682076	0.523304	-0.150625	0.00234692	0.612493	0.303163	0.436195	-0.396429
'C02355'	'2'',3''-Cyclic UMP'	'C9H11N2O8P'	305.019	0.0290498	0.108884	-0.048955	-0.189311	0.046533	0.0769729	1.64852	2.35363	1.8215	1.28273	0.107137	-0.0936294	-0.0797405	0.00344656	0.370082	0.119303	-0.0332768	0.134527	-0.0271185	0.113707	0.168648	-0.114982	-0.0867463	-0.02692	0.139592	0.151149	-0.0241736	-0.124187	0.0614977	0.342509	0.097542	-0.027267	-0.038426	-0.0287763	0.284623	0.160739	0.0156867	0.0739257	0.0189458	-0.358929
'C02504'	'3-Carboxy-3-hydroxy-4-methylpentanoate'	'C7H12O5'	175.061	-0.12304	0.268994	0.0312437	-0.777407	0.0601409	-0.117383	-0.966557	-0.167723	-0.44654	-0.981287	-0.0966855	0.168731	0.0252957	-0.551769	-0.993072	-0.0872119	-0.466139	-0.250279	-0.350432	-0.942208	-0.059295	0.0481543	0.0491035	-0.140369	-0.59844	-0.131113	-0.106397	-0.145593	-0.416203	-0.890924	-0.246129	0.00150319	-0.122984	-0.542445	-1.46166	-0.079861	-0.0416446	0.103846	0.126832	-0.274776
'C02591'	'Sucrose 6-phosphate'	'C12H23O14P'	421.078	-0.13656	0.0140359	0.0744956	-0.00410912	-0.0440352	0.153976	1.11421	2.19956	2.16246	1.80688	-0.140245	1.70521	1.77012	1.30761	1.06619	-0.0890718	0.989337	0.889655	0.808874	0.573603	0.0898374	1.33901	1.28818	1.14777	0.956048	-0.104467	0.996891	1.00047	0.738733	0.568372	0.0845802	1.04984	0.809028	0.588239	0.0180145	-0.0144967	-0.0959517	0.0227558	-0.0665064	-0.534092
'C02631'	'2-Isopropylmaleate'	'C7H10O4'	157.049	-0.229223	0.227323	-0.0172631	-0.264229	0.0165262	-0.125403	-0.804111	-0.258232	-0.312654	-0.280071	-0.133924	0.292349	0.287171	-0.101268	-0.183902	-0.166755	-0.377541	-0.0356229	0.0562223	-0.416343	-0.0557204	0.0419508	0.177463	0.163582	-0.172418	-0.303708	0.0813015	0.0602103	0.0388701	-0.13473	-0.498343	-0.0517594	0.0213232	-0.168463	-0.450172	-0.105109	0.170891	0.0610271	0.153717	-0.342949
'C02637'	'3-Dehydroshikimate'	'C7H8O5'	171.03	-0.11788	0.0595511	-0.00156787	0.016531	-0.000907337	0.0991317	-0.270816	-0.294016	-0.580836	-0.499549	-0.0578803	-0.142605	-0.166889	-0.378561	-0.134605	-0.0321841	-0.137262	-0.221093	-0.326201	-0.244098	0.037204	-0.136575	-0.0719818	-0.206746	-0.181514	0.00984493	-0.0267293	-0.190141	-0.387287	-0.144397	-0.0782295	0.049936	-0.125656	-0.11283	-0.178211	-0.0730203	0.069925	0.0261579	0.184733	-0.0543036
'C02679'	'Dodecanoate (n-C12:0)'	'C12H24O2'	199.17	-0.0479622	0.0722316	-0.0264002	-0.0728927	0.0137556	-0.0612683	-0.728412	-0.645602	-0.805742	-1.10131	-0.0570268	-0.0162042	0.00075175	-0.343442	-0.634441	0.00751885	0.00427243	-0.106889	0.0452662	-0.52813	0.0955617	-0.0564275	0.00246312	-0.0178531	-0.329148	-0.0513302	-0.0965795	-0.00942948	-0.169535	-0.28656	-0.111518	-0.100796	-0.107051	-0.201811	-0.751321	-0.0530177	-0.132487	0.0301575	0.0117515	-0.525561
'C02713'	'N-Acetylmuramate'	'C11H19NO8'	292.104	-0.129123	0.158788	0.065223	-0.236346	0.0328769	-0.310393	1.6655	2.69013	2.38633	1.936	-0.137465	0.811283	0.668516	0.337208	0.840329	-0.0449468	0.203281	0.331818	0.475316	0.714974	-0.152748	0.201994	0.381697	0.41548	-0.0332448	-0.48887	0.396565	0.733599	0.462328	1.44884	-0.357657	0.492967	0.632843	0.206003	0.812161	-0.226594	-0.015674	0.00942145	0.127524	-0.33136
'C02730'	'o-Succinylbenzoate'	'C11H10O5'	221.044	0.105773	0.129716	-0.00909718	-0.552367	0.110216	0.126417	-1.08784	-0.414453	-0.471579	-0.21484	0.138932	-0.103454	0.00362992	-0.0811525	0.345348	0.194815	-0.0656557	0.143874	-0.0422818	0.172861	0.174565	-0.0592107	-0.0328748	-0.0243986	0.185878	0.153453	-0.0945169	0.124347	-0.0242919	0.178657	0.142911	0.0261961	-0.0440421	0.013043	0.257435	0.183956	0.192577	0.0760877	-0.00196344	-0.427085
'C02737'	'phosphatidylserine (dioctadec-11-enoyl, n-C18:1)'	'C42H78N1O10P1'	786.522	-1.87285	-0.757389	-0.558603	-1.99775	-0.244267	-2.32633	-8.05699	-4.80087	-5.5848	-1.47259	-0.306223	0.159072	0.349901	-0.122242	-0.425181	-3.41552	-1.1061	-1.19119	-0.121639	-0.556271	-2.73957	-1.20991	0.100924	0.205144	-0.460524	-2.349	-0.585163	0.113317	-0.105022	-0.47818	-5.73099	1.03995	0.249476	-0.876505	-0.788702	-3.04544	-1.33585	-0.595065	-0.462818	-1.23256
'C02741'	'1-(5-Phosphoribosyl)-AMP'	'C15H23N5O14P2'	558.063	0.0391668	-0.111355	0.164776	-0.500977	-0.0227453	0.0744886	1.25633	2.49676	2.27728	1.99131	0.124013	1.57211	1.54006	1.14545	1.1838	-0.314865	0.734469	1.03086	0.613306	0.46133	-0.00953853	1.1063	1.20871	1.30563	1.13352	-0.0223935	1.13427	1.08931	0.690331	0.511948	0.257737	1.19222	0.94733	0.446348	0.510209	0.217817	0.0559858	-0.289585	-0.232177	-0.570084
'C02780'	'2,5-diketo-D-gluconate'	'C6H8O7'	191.021	-0.0660038	0.120773	-0.10972	-0.0466836	0.0454009	0.0817471	1.09947	1.79206	2.02557	3.16108	0.0370779	0.468834	0.434114	0.292176	1.35983	0.0857923	0.26904	0.401315	0.245101	0.796787	0.0834261	0.387214	0.440775	0.218835	0.68826	0.0689853	0.171419	0.107407	0.164	0.875507	0.115792	0.455314	0.326906	0.191174	0.668409	0.170496	0.208423	0.173783	-0.0464761	-0.35522
'C02876'	'Propanoyl phosphate'	'C3H7O5P'	153	0.0471231	0.199988	-0.191557	-0.245211	0.0832335	0.0392693	0.0808448	0.160821	0.194163	0.23831	0.210474	-0.328611	-0.375084	-0.261478	0.17571	0.0718641	-0.238496	-0.128175	-0.169399	0.131833	0.147501	-0.199033	-0.118213	-0.144283	0.135854	0.0649445	-0.20571	-0.107648	-0.166338	0.0396334	0.0537314	-0.156883	-0.117858	-0.216955	-0.0899139	-0.00143361	-0.0776156	-0.0354582	0.083154	-0.26819
'C02962'	'D-Allose 6-phosphate'	'C6H13O9P'	259.023	0.126249	0.0676907	0.017646	-0.953638	0.0697743	0.103128	-1.44637	-0.522859	-0.301851	-0.3831	0.0318285	-0.411105	-0.149863	-0.249323	-0.203476	-0.0557444	-0.883322	-0.555458	-0.0759021	0.147699	0.0729338	-0.0943562	-0.100201	-0.0601638	0.144759	0.0726055	-0.12345	0.0404602	-0.0898492	-0.00362614	0.0430109	-0.04767	0.0824068	-0.0412784	-0.271043	0.126026	0.106685	0.111954	0.0741177	0.783382
'C02976'	'D-Fructose 1-phosphate'	'C6H13O9P'	259.023	0.126249	0.0676907	0.017646	-0.953638	0.0697743	0.103128	-1.44637	-0.522859	-0.301851	-0.3831	0.0318285	-0.411105	-0.149863	-0.249323	-0.203476	-0.0557444	-0.883322	-0.555458	-0.0759021	0.147699	0.0729338	-0.0943562	-0.100201	-0.0601638	0.144759	0.0726055	-0.12345	0.0404602	-0.0898492	-0.00362614	0.0430109	-0.04767	0.0824068	-0.0412784	-0.271043	0.126026	0.106685	0.111954	0.0741177	0.783382
'C02979'	'Glycerol 2-phosphate'	'C3H9O6P'	171.007	-0.0224027	0.137713	-0.0145054	-0.244736	0.0185097	-0.115034	-0.586516	-0.0843563	-0.0343394	-0.067491	-0.0787521	0.00323424	0.182154	-0.00739953	0.00814974	-0.167588	-0.230461	-0.281527	0.0736494	0.0435466	-0.0511861	0.070453	0.121278	0.120866	0.173744	-0.144307	-0.0415833	-0.00161591	0.00704116	0.0978191	-0.0440681	-0.0574221	-0.0134818	-0.0373187	-0.0579605	-0.15957	-0.00218147	-0.0227902	0.0495245	-0.29149
'C02983'	'N-Methyltryptophan'	'C12H14N2O2'	217.095	0.018392	0.252751	-0.0269826	-1.48158	0.200279	0.198503	-1.18998	0.679997	1.01467	1.93139	0.233507	0.270636	0.246369	0.195346	1.29119	0.261411	-0.738709	-0.679801	0.24819	0.504457	0.315036	0.157167	0.204815	0.205272	0.554615	0.268186	0.125024	0.170334	0.226444	0.931744	0.178709	0.3455	0.185561	0.223027	0.810626	0.348395	0.125944	0.0158968	-0.135965	-0.367626
'C02989'	'L-Methionine Sulfoxide'	'C5H11NO3S'	164.039	-0.269078	0.183006	0.0311314	-0.129379	0.0263144	0.0357058	1.83954	3.32303	2.97047	2.15976	0.226511	0.142066	0.344944	0.820146	0.581892	0.293973	0.0505584	0.07833	0.486236	0.337898	0.0251778	0.0837542	0.3985	0.624256	0.646986	-0.0286183	0.128718	0.253339	0.186444	0.220655	-0.0644588	0.192525	0.37546	0.57795	0.311524	0.118062	-0.123908	-0.189843	0.0801725	-0.572472
'C02989'	'L-Methionine Sulfoxide'	'C5H11NO3S'	164.043	-0.184957	0.0287291	0.239378	-0.229217	0.00178482	0.0354786	2.19014	3.56283	2.98214	2.23409	0.200525	0.397199	0.60505	0.973684	0.965665	0.213603	0.227519	0.351093	0.714621	0.756137	-0.0629617	0.322986	0.64518	0.890522	1.10177	-0.0722711	0.269851	0.436322	0.50622	1.02488	-0.0904165	0.373679	0.555327	0.870287	0.848838	-0.0830328	0.153308	-0.109379	0.0817006	-0.396374
'C02995'	'Maltose 6''-phosphate'	'C12H23O14P'	421.078	-0.13656	0.0140359	0.0744956	-0.00410912	-0.0440352	0.153976	1.11421	2.19956	2.16246	1.80688	-0.140245	1.70521	1.77012	1.30761	1.06619	-0.0890718	0.989337	0.889655	0.808874	0.573603	0.0898374	1.33901	1.28818	1.14777	0.956048	-0.104467	0.996891	1.00047	0.738733	0.568372	0.0845802	1.04984	0.809028	0.588239	0.0180145	-0.0144967	-0.0959517	0.0227558	-0.0665064	-0.534092
'C03082'	'4-Phospho-L-aspartate'	'C4H8NO7P'	211.997	-0.273005	0.250933	0.0356271	-0.700835	-0.000152118	-0.154106	-0.352538	0.239166	-0.319236	-0.843855	-0.20204	0.239905	1.02596	0.795937	-0.254327	-0.341305	0.00209345	1.04555	0.892462	0.129547	-0.144702	0.107837	1.01074	1.12771	0.658752	-0.224297	0.198254	1.06432	0.834686	-0.22698	-0.309578	-0.15372	0.654024	0.496389	-0.795512	-0.32607	-0.430563	0.321204	0.490768	0.299802
'C03089'	'5-Methylthio-D-ribose'	'C6H12O4S'	179.035	-0.0777055	0.099614	0.0126191	-0.115709	0.0167572	-0.250036	-0.66519	-0.512507	-0.395678	-0.397693	-0.0927911	-0.0683853	0.0726656	0.0324088	0.0490211	-0.135609	-0.171082	0.0617485	0.152855	0.156357	-0.139992	-0.127845	0.148943	0.281061	0.194905	-0.167512	-0.112063	0.253122	0.32491	0.408858	-0.191603	-0.0631217	0.25172	0.189511	0.149362	-0.181815	-0.0284592	0.109401	0.138471	-0.231129
'C03090'	'5-Phospho-beta-D-ribosylamine'	'C5H12NO7P'	228.031	-0.0056545	-0.328101	0.0245669	0.0294033	-0.104591	-0.2769	0.874597	1.45575	1.18482	1.00518	-0.222727	0.813531	0.622501	0.643011	0.639343	0.0124539	0.349313	0.408632	0.289701	0.705758	-0.140693	-0.154373	0.431889	0.63519	0.752066	-0.234809	0.710469	0.91441	0.855723	0.779429	0.068368	0.795298	0.869049	0.904319	0.418917	-0.18839	-0.161162	-0.0589162	0.0813673	-0.424168
'C03114'	'5,6-Dimethylbenzimidazole'	'C9H10N2'	145.077	0.00279861	0.060064	-0.0392379	-0.151705	0.0432664	-0.230148	1.47193	1.97938	1.90701	1.50472	0.101778	3.6626	3.0576	1.00267	0.58634	0.158817	2.72056	2.15338	0.662263	0.91962	0.0890491	3.59244	3.08603	0.964327	0.735235	-0.00139016	0.141708	0.365995	0.707832	0.684455	0.166413	3.34012	2.47256	0.613728	0.2131	-0.0186056	-0.141129	0.211168	0.196956	0.150459
'C03175'	'Shikimate 5-phosphate'	'C7H11O8P'	253.008	-0.26668	0.298095	0.096836	-0.62394	0.0382804	-0.324602	-1.13891	-0.359374	-0.908423	-1.27242	-0.184428	0.336149	0.210041	-0.270126	-0.731296	-0.289254	-0.0358531	-0.0899841	-0.152475	-0.641305	-0.206971	0.227859	0.174136	-0.0592787	-0.437687	-0.397699	0.148979	0.212004	-0.249092	-0.663557	-0.377856	-0.0432551	-0.0690934	-0.360818	-1.15956	-0.336928	0.0273059	0.12873	0.31427	-0.056651
'C03232'	'3-Phosphohydroxypyruvate'	'C3H5O7P'	182.972	-0.0546615	0.136953	-0.00144626	-0.22285	0.085487	0.0387065	-0.606119	-0.575265	-0.494387	0.227015	-0.0227396	-0.257094	-0.0544397	-0.0081267	0.84698	0.100986	0.227779	0.437288	-0.0373286	0.434258	0.0913392	-0.19249	0.0129322	-0.0229676	0.35778	0.109101	-0.076477	-0.0476131	0.00670672	0.561575	0.165167	0.0512199	-0.0774911	0.117106	0.917376	0.109418	0.0789461	0.00540589	-0.044131	-0.447263
'C03274'	'Glycerophosphoglycerol'	'C6H15O8P'	245.048	-0.318601	-0.133315	-0.257359	0.344909	-0.223387	-0.256599	1.19275	0.881103	0.976402	0.841034	-0.192249	0.307243	0.215449	0.494934	0.433914	0.0168595	0.402794	0.572493	0.36679	0.285456	-0.324008	0.382426	0.279341	0.161242	0.385353	0.0160482	0.0813541	0.11167	0.34044	0.254037	-0.111396	0.0232357	0.0515411	-0.0140291	-0.081292	-0.122521	-0.125026	-0.0473964	0.0309748	-0.278955
'C03287'	'L-Glutamate 5-phosphate'	'C5H10NO7P'	226.014	-0.0338512	-0.196888	0.021569	0.146079	-0.0677544	-0.297016	3.0886	4.1422	4.01775	3.68018	-0.0275116	0.841547	0.676562	0.461299	-0.165726	0.0233832	0.477375	0.762988	0.230768	-0.0794403	-0.0782013	0.659564	0.558605	0.528236	-0.0393802	0.0546284	0.633203	0.626749	0.467868	0.103709	-0.0604441	0.616982	0.425582	0.190069	-0.759161	-0.107794	0.6458	0.642971	0.82452	0.233414
'C03319'	'dTDP-L-rhamnose'	'C16H26N2O15P2'	547.073	-0.210131	0.287229	0.286124	-1.86706	0.0880552	-0.126905	-2.52923	-1.08525	-1.41304	-1.36974	-0.279398	-0.0294522	-0.290105	-0.706944	-0.637791	-0.365965	-0.464742	-0.655434	-0.188828	0.0933276	-0.139631	-0.122516	-0.234779	0.010276	0.0473092	-0.268768	-0.00903073	-0.244592	-0.26247	-0.162774	-0.176481	-0.10022	-0.278877	-0.555758	-0.628144	-0.137784	0.0807459	0.0787003	0.021494	-0.832595
'C03340'	'2,3-Dihydrodipicolinate'	'C7H7NO4'	168.028	-0.0671117	-0.118616	0.00964496	0.127011	-0.0433769	-0.188439	2.65176	4.15073	3.76486	2.70855	0.115628	5.03038	5.02911	4.50121	3.34803	-0.168794	4.22112	4.39578	4.05248	3.13637	-0.231171	4.77646	4.81753	4.67631	4.07177	-0.0719751	0.297	0.0416517	-0.156091	-0.639573	-0.0396882	4.44993	4.36164	3.54298	-0.692919	-0.0702215	5.11995	4.85707	4.41369	3.1944
'C03373'	'5-amino-1-(5-phospho-D-ribosyl)imidazole'	'C8H14N3O7P'	294.049	0.00715874	0.00343632	-0.136187	-0.0275997	0.0145637	-0.0164183	2.01082	3.24937	2.9357	2.56132	0.0858698	1.596	1.71314	1.46912	1.49542	0.0108829	1.24759	1.54944	1.52932	0.945137	-0.0162103	1.26212	1.32137	1.3916	1.25586	0.0546621	1.10812	1.23423	1.18133	1.12306	-0.130508	1.2784	1.38387	1.26841	0.961971	-0.0334647	0.33204	0.153048	0.185109	-0.286338
'C03415'	'N2-Succinyl-L-ornithine'	'C9H16N2O5'	231.099	-0.266566	0.186314	-0.0877374	0.030654	0.00386108	-0.125456	3.14975	4.52575	3.86127	2.69197	0.0265718	0.230733	0.157764	-0.311634	-0.882105	0.161137	-0.287763	-0.0297278	-0.151245	-0.344717	-0.00013247	0.161036	0.148428	-0.0787006	-0.40651	-0.0305864	-0.0376275	-0.0278735	-0.266059	-0.49349	0.0398599	-0.217193	0.153835	-0.374363	-1.07236	0.0144285	0.0196882	0.377016	0.229438	-0.41705
'C03479'	'5-Formyltetrahydrofolate'	'C20H23N7O7'	472.159	-0.217938	-0.0429915	-0.0230309	-0.0229747	-0.0912315	0.0220447	2.32614	4.18202	4.17333	4.28464	-0.324987	-0.145102	0.23116	0.367738	0.677613	-0.363999	-0.362065	0.199212	0.333053	0.186308	0.187273	-0.106382	0.105708	0.310126	0.228283	-0.0950185	0.1571	0.299985	0.174156	0.532929	-0.108607	0.49147	0.165778	0.012836	0.152052	-0.130876	0.00769499	0.245151	-0.0594881	0.00461871
'C03492'	'D-4''-Phosphopantothenate'	'C9H18NO8P'	298.071	-0.000826999	0.148562	0.0220191	-0.510889	0.0798235	0.0944848	0.411507	1.75322	1.7637	1.775	0.0181515	0.347931	0.504157	0.537629	0.693125	-0.0840498	-0.101149	0.0203103	0.476268	0.581539	-0.000717337	0.458597	0.370248	0.438799	0.576022	0.28309	0.50994	0.371591	0.606307	0.53254	0.0851853	0.510584	0.543237	0.619442	0.464352	0.101459	0.240757	0.0287879	0.208745	0.0183207
'C03508'	'L-2-Amino-3-oxobutanoate'	'C4H7NO3'	116.035	0.0913763	0.139384	-0.0847532	-0.67252	0.0462854	-0.169304	-1.0353	-0.321323	-0.393671	-0.373282	-0.0135411	0.158552	0.323995	-0.00017808	-0.0721489	-0.104622	-0.403994	-0.116889	0.0182966	-0.149201	0.0768779	0.0139518	0.0180461	0.160033	0.0429171	-0.076709	0.0284752	0.134926	0.036504	0.295973	0.0112873	0.174072	0.0172771	-0.176017	0.0365461	0.148557	0.0835159	0.094661	-0.0907044	-0.20585
'C03539'	'S-Ribosyl-L-homocysteine'	'C9H17NO6S'	266.069	-0.232116	0.0998491	0.00136423	0.0347233	-0.00571879	-0.281915	0.11648	0.210284	0.375456	0.060422	-0.355536	0.450674	0.723775	0.787357	0.440701	-0.27175	0.208823	0.678555	0.915904	0.629479	-0.360142	0.400941	0.851375	1.0177	0.756807	-0.296963	0.139935	0.65416	0.917352	0.530764	-0.294871	0.21142	0.644597	0.780172	0.00648229	-0.333241	-0.0737378	0.106003	0.150617	-0.42024
'C03589'	'4-Hydroxy-2-oxopentanoate'	'C5H8O4'	131.035	0.128028	-0.0293577	-0.0324051	-0.130412	0.016283	0.00195663	-0.347231	-0.246859	-0.216692	-0.158876	-0.0357786	-0.101126	0.068363	-0.0102843	0.0194328	-0.0861639	-0.201574	-0.0409899	-0.0270944	0.156111	0.0539626	0.11719	-0.0547814	-0.0498294	0.125108	-0.0169065	0.109652	0.0447479	0.0136778	0.185804	0.135963	0.010539	0.0494573	-0.192651	0.006511	0.0367368	-0.0960882	0.0232645	-0.0446037	0.0165721
'C03657'	'1,4-Dihydroxy-2-naphthoate'	'C11H8O4'	203.032	-0.0133087	0.0490763	-0.0371	-0.0618328	0.0113461	0.079953	-0.278751	0.162783	0.11463	-0.00836055	-0.155962	0.538553	0.561823	0.195192	0.28552	0.14455	-0.154367	0.196664	-0.159877	0.100121	0.120582	-0.0653508	-0.136263	-0.247028	0.0154941	0.0619159	0.58086	0.663085	0.336515	0.355868	0.0510245	0.529382	0.477474	0.290661	0.179289	0.0301623	-0.060062	-0.000894593	-0.145325	-0.495842
'C03722'	'Quinolinate'	'C7H5NO4'	166.015	-0.0932679	0.0384598	-0.0616408	0.00621168	-0.0232768	0.150804	-0.0280645	-0.158515	-0.202188	-0.147668	-0.0277647	-0.435882	-0.35361	-0.476821	-0.181092	0.0675054	0.0411817	0.0285054	-0.177231	0.0888176	-0.0824232	-0.151241	-0.22538	-0.00107654	-0.115589	-0.0613415	-0.285784	-0.341498	-0.216417	-0.00857913	0.117529	-0.133029	-0.280489	-0.168173	0.0175544	-0.00717332	-0.0894874	-0.107295	-0.0218602	-0.0812042
'C03733'	'UDP-D-galacto-1,4-furanose'	'C15H24N2O17P2'	565.047	-0.201095	0.18319	0.324716	-1.44824	0.049238	-0.255937	-2.09759	-0.664154	-0.436825	-1.05977	-0.380248	-0.485266	0.048987	0.209853	-0.0408833	-0.347966	-0.782853	-0.241949	0.374778	0.752378	-0.118638	-0.478047	0.325915	0.552138	0.518385	-0.396	-0.513512	0.0834197	0.249232	0.00531922	-0.233662	-0.776721	-0.0021031	0.1191	0.508236	-0.161175	-0.101493	0.186177	0.262957	-0.598445
'C03741'	'L-Glutamate 1-semialdehyde'	'C5H9NO3'	130.051	-0.190202	0.386022	-0.0378647	-0.635823	0.0432932	-0.389015	-0.780686	0.97713	0.41923	-0.267337	-0.223465	0.705488	1.71458	1.12586	0.35718	-0.346578	-0.0583281	1.00685	1.14063	0.432003	-0.237231	0.341627	1.40495	1.56646	1.23194	-0.374813	0.144871	1.30564	0.849939	0.245663	-0.364462	0.234116	0.841874	0.224785	-0.348429	-0.227974	-0.0137915	0.265954	0.262398	-0.030545
'C03758'	'Dopamine'	'C8H11NO2'	152.071	-0.115811	-0.125804	-0.113367	0.293166	-0.123418	-0.0970719	-0.00133797	-0.42828	-0.394899	-0.370819	-0.10215	-0.196304	-0.206923	-0.210933	-0.155211	-0.0870604	0.139388	0.186493	-0.145563	-0.142156	-0.111819	-0.202488	-0.183994	-0.12193	-0.174025	-0.0571127	-0.186516	-0.190296	-0.129185	-0.155547	-0.140496	-0.183713	-0.165673	0.0307636	-0.203322	-0.0714724	-0.19222	-0.0987409	-0.096501	-0.40677
'C03765'	'4-Hydroxyphenylacetaldehyde'	'C8H8O2'	135.045	0.0234784	-0.0642788	-0.0408085	0.0660143	-0.0178707	-0.0679712	0.00737767	-0.0777334	-0.255411	-0.520806	-0.0980072	0.187677	0.111049	-0.306131	-0.414859	-0.0886361	0.1629	0.176256	0.741519	-0.20438	-0.0929382	0.231488	0.0308508	-0.0210855	-0.0509228	0.423583	0.163285	0.0865051	-0.183324	-0.0841506	0.163758	0.113389	-0.0322517	-0.306201	-0.282524	-0.0241646	-0.0061264	0.147046	0.0475061	-0.425762
'C03892'	'Phosphatidylglycerophosphate (didodecanoyl, n-C12:0)'	'C30H60O13P2'	689.351	-0.109908	0.227774	0.0285495	-1.18234	-0.000534391	0.00758128	-1.16937	1.12804	0.791219	0.724904	-0.0705127	-0.123749	-0.130699	-0.212574	-0.195879	-0.026764	-1.45543	-1.04408	-0.0739482	-0.239766	0.0141541	-0.133758	-0.0244768	0.0182321	-0.232208	-0.117814	-0.0563989	0.0504598	-0.0993079	-0.139297	-0.0863618	-0.0801214	-0.15509	-0.194629	-0.242807	-0.0735101	0.068441	-0.0193736	-0.141319	0.100628
'C03892'	'Phosphatidylglycerophosphate (ditetradec-7-enoyl, n-C14:1)'	'C34H64O13P2'	741.384	-0.0316667	0.277737	0.0396301	-1.31715	0.164429	0.0276799	-0.958949	1.80516	1.88021	2.23252	-0.0461218	-0.0438244	0.017297	0.126011	0.832489	-0.119219	-2.17127	-2.79206	-0.00752107	0.378899	0.0185241	-0.186587	0.0651871	0.19774	0.418014	0.0263571	0.0846334	0.0836258	0.109698	0.583198	0.11099	-0.173803	0.00960098	0.124341	0.59636	0.193063	0.13535	-0.0795248	-0.140753	0.0467727
'C03892'	'Phosphatidylglycerophosphate (ditetradecanoyl, n-C14:0)'	'C34H68O13P2'	745.414	-0.830904	0.719404	-0.15356	-1.11317	-1.34579	-0.716495	-1.19382	0.214601	0.183678	-1.54435	0.446004	0.491187	-0.214647	-1.61282	-2.25293	-0.0549638	-1.93254	-2.65211	-1.72922	-2.04338	-2.2322	-0.0400922	-0.532504	-2.98924	-1.9835	0.433276	-0.362247	-0.990283	-1.53649	-2.18166	-1.30944	1.66001	-0.436126	-1.69102	-3.04287	-2.15261	0.0800659	-1.24092	-2.2875	-3.28047
'C03892'	'Phosphatidylglycerophosphate (dihexadec-9-enoyl, n-C16:1)'	'C38H72O13P2'	797.437	-0.435736	-0.0365124	0.412075	-3.28091	-0.20708	-0.20445	1.59793	2.94008	2.32768	2.26009	-0.275902	0.542053	-0.728969	0.0366748	-0.0791338	0.326297	-1.69378	-0.753485	-0.82772	-0.595969	-1.3098	-0.789876	0.0816187	0.0481472	-1.08833	-0.784283	0.447548	-0.422674	0.0338791	0.214355	-1.57746	0.94033	0.280584	-0.627165	0.0513916	0.127761	-0.0445603	-0.711171	-0.283154	-0.437594
'C03912'	'1-Pyrroline-5-carboxylate'	'C5H7NO2'	112.038	-0.178047	0.227436	0.149647	-0.539003	0.0548078	-0.29343	-0.17457	0.852831	0.574996	0.372023	-0.0383599	0.253916	0.61945	0.579203	0.298258	0.0528219	-0.113605	0.140332	0.564273	0.331379	-0.187899	0.179131	0.645055	0.637103	0.492225	-0.112027	0.0664702	0.516441	0.498623	0.176625	-0.212653	0.213283	0.555663	0.22333	-0.358863	-0.247538	0.214565	0.289843	0.435924	-0.266204
'C03972'	'2,3,4,5-Tetrahydrodipicolinate'	'C7H9NO4'	170.045	-0.0160184	0.0703882	-0.0848428	-0.0605335	0.016993	-0.220071	0.214513	0.583883	0.552841	0.261635	-0.0747177	1.05382	1.11014	0.772695	0.467941	-0.127489	0.696955	0.63138	0.458023	-0.0176616	0.125212	0.39287	0.330638	0.188993	0.2048	-0.0492552	0.938787	1.06311	0.896275	0.807266	-0.0554021	0.79087	0.7084	0.457429	-0.067765	-0.00350782	0.389058	0.29461	0.409405	0.166664
'C04030'	'(2,3-Dihydroxybenzoyl)adenylate'	'C17H18N5O10P'	482.07	-0.196286	0.0997173	0.0134369	-0.125099	0.00651958	0.131554	1.11579	2.56483	2.51152	2.33402	0.0641972	0.385559	0.408032	-0.069233	0.324129	0.186837	0.170191	0.0957268	-0.208176	-0.507474	0.0189098	0.176241	-0.20303	-0.0478336	-0.074644	0.0697337	0.185097	0.0768566	-0.153003	0.301652	-0.268	0.159325	0.00990624	-0.276118	0.879461	-0.174223	-0.032459	0.164844	0.129943	-0.834169
'C04043'	'3,4-Dihydroxyphenylacetaldehyde'	'C8H8O3'	151.04	-0.1236	-0.0124903	-0.076963	0.188866	-0.0615414	-0.0400675	-0.17491	-0.205092	-0.145317	-0.0442169	-0.00985896	-0.195148	-0.0139453	0.0155462	-0.00235425	-0.0886928	0.0547664	0.11827	-0.0655187	0.0621617	-0.0385077	-0.138296	-0.0749872	0.0961326	-0.0880949	-0.0835314	-0.0433549	-0.0884411	0.0293068	0.0907948	-0.0611438	-0.121303	0.0367403	-0.0533594	-0.0802493	0.0404906	-0.0663757	-0.0955219	-0.0866324	-0.388797
'C04044'	'3-(2,3-Dihydroxyphenyl)propanoate'	'C9H10O4'	181.052	0.00111408	-0.0581555	-0.0286828	0.0876936	-0.0335942	-0.0214745	0.205002	0.299051	0.311338	0.225487	-0.063697	-0.10418	0.0914262	-0.0218533	-0.135899	0.00247884	-0.0150504	0.151452	0.0579521	0.129488	0.0102549	0.0140978	-0.0275098	0.1515	0.176243	-0.0564027	0.0142474	0.151628	-0.109734	-0.019367	-0.0621992	0.045499	0.0779733	-0.0850424	-0.247654	-0.140992	-0.146553	0.0389412	0.0300911	-0.1874
'C04114'	'crotonobetaine'	'C7H13NO2'	142.087	0.00103881	-0.0855718	-0.0654413	-0.00236586	-0.0668662	-0.21293	1.5684	2.04622	2.0679	1.9409	0.30302	1.33812	1.27006	1.17691	1.01093	-0.0300976	0.858764	0.805792	0.837666	0.842606	-0.358176	-0.214056	0.0720798	-0.0762119	0.0472412	-0.266101	0.963699	1.00172	0.847356	0.851891	0.251641	0.971446	0.897035	0.759342	0.462006	0.0750743	-0.142075	-0.332393	-0.207424	0.202628
'C04133'	'N-Acetyl-L-glutamyl 5-phosphate'	'C7H12NO8P'	268.019	-0.252536	-0.0559779	0.0271817	0.0836317	-0.0602881	-0.114429	2.72389	3.60496	3.40186	3.20636	-0.0783507	4.09793	4.01991	3.89769	3.23479	-0.148398	3.59567	3.69282	3.37212	2.90251	-0.293013	3.78884	3.73101	3.48991	3.25438	-0.0156606	3.70741	3.52983	3.34785	2.77602	-0.109814	3.59929	3.45505	3.1313	1.68042	-0.0769732	0.906713	0.748897	0.795291	0.119689
'C04171'	'2,3-Dihydro-2,3-dihydroxybenzoate'	'C7H8O4'	155.034	-0.311352	0.399527	0.128831	-1.44943	0.0573287	-0.404259	-1.36064	0.244275	0.307964	0.315357	-0.199175	0.387678	0.622801	0.562365	0.398634	-0.242675	-0.466931	0.0156285	0.609137	0.31476	-0.310638	0.218131	0.70618	0.804034	0.600452	-0.281302	0.0271608	0.500567	0.596052	0.559074	-0.399864	0.236503	0.521785	0.370491	0.0438319	-0.228888	0.233985	0.273792	0.407042	-0.462786
'C04204'	'2,3-dihydroxybenzoylserine'	'C10H11NO6'	240.051	-0.323249	0.370089	0.135998	-0.899944	0.0434529	-0.305114	-1.13277	0.405795	-0.0433141	0.103295	-0.164664	0.186293	0.826371	0.708625	1.11064	-0.294112	-0.40822	0.351724	0.963872	1.2991	-0.11411	-0.197991	-0.130872	-0.207085	0.0920722	-0.266513	0.00990216	0.796438	0.900038	1.27215	-0.353743	0.113034	0.861274	1.00339	0.96824	-0.275506	0.185536	0.300396	0.435886	-0.10857
'C04225'	'cis-2-Methylaconitate'	'C7H8O6'	187.023	-0.0531945	0.0507881	-0.0362289	-0.0336011	-0.0398456	0.116158	1.7272	2.65032	2.2916	1.72579	-0.0507796	-0.0196845	-0.0049946	0.0068087	-0.421593	-0.0844163	-0.0381836	-0.183516	-0.0315235	-0.23521	0.111262	0.0399662	0.0457554	-0.103664	-0.134867	-0.0302925	0.0769583	-0.205818	-0.041126	-0.2296	0.00458684	-0.018022	-0.161494	-0.156133	-0.155822	-0.0808553	0.0890944	0.0679521	-0.0560294	-0.230045
'C04236'	'3-Carboxy-4-methyl-2-oxopentanoate'	'C7H10O5'	173.045	-0.0806948	0.0526909	-0.000419161	-0.0123112	-0.00538196	-0.00573877	0.234368	0.121625	0.209312	0.120703	0.085254	0.139439	0.0456366	-0.080999	0.00598835	-0.010777	0.0442684	0.150836	-0.0917697	0.0832128	-0.0324284	0.178321	0.262975	0.0697431	0.0335615	-0.0385378	0.171976	0.0546709	-0.000804712	0.00217017	-0.0282289	0.00482403	-0.215285	0.0139834	-0.254277	0.131221	0.0337978	-0.0525265	0.0709713	-0.276253
'C04256'	'N-Acetyl-D-glucosamine 1-phosphate'	'C8H16NO9P'	300.046	-0.164362	0.0288696	0.18639	-0.387532	0.0171074	0.452679	1.26837	2.14519	1.39626	0.821468	-0.0271941	1.59763	1.41474	0.599781	0.243382	-0.00151804	1.02595	0.872964	0.618399	0.180436	0.00549664	1.3935	1.28306	0.830147	0.504194	-0.141225	1.36351	1.13945	0.361502	0.201502	-0.293271	1.26941	1.02166	0.441025	0.00567093	-0.0897572	0.319126	0.267714	0.0941071	-0.377109
'C04257'	'N-Acetyl-D-mannosamine 6-phosphate'	'C8H16NO9P'	300.046	-0.164362	0.0288696	0.18639	-0.387532	0.0171074	0.452679	1.26837	2.14519	1.39626	0.821468	-0.0271941	1.59763	1.41474	0.599781	0.243382	-0.00151804	1.02595	0.872964	0.618399	0.180436	0.00549664	1.3935	1.28306	0.830147	0.504194	-0.141225	1.36351	1.13945	0.361502	0.201502	-0.293271	1.26941	1.02166	0.441025	0.00567093	-0.0897572	0.319126	0.267714	0.0941071	-0.377109
'C04268'	'dTDP-4-amino-4,6-dideoxy-D-galactose'	'C16H27N3O14P2'	546.079	0.11494	-0.26237	-0.0638571	-0.0867162	-0.0375232	-0.274108	1.51998	2.78441	2.49691	1.96436	-0.446507	0.309527	0.495405	0.126663	0.064602	0.0302098	0.0751972	0.0470723	0.0657071	-0.0319004	-0.191782	0.460708	0.547235	0.532085	0.113762	-0.71284	0.164867	0.299865	0.0504228	-0.237914	-0.764601	0.2117	-0.0665419	-0.00960142	-0.109685	-0.31617	-0.139246	-0.309431	-0.639687	-0.736047
'C04272'	'(R)-2,3-Dihydroxy-3-methylbutanoate'	'C5H10O4'	133.051	-0.144493	0.343872	-0.00463801	-1.30233	0.0383926	-0.361005	-2.06729	-1.15119	-1.80464	-2.4067	-0.286942	0.135662	-0.288466	-1.02493	-1.80471	-0.305815	-0.564108	-0.42997	-0.815336	-1.68016	-0.315301	0.0105529	-0.163696	-0.592655	-1.31103	-0.374424	-0.169415	-0.403448	-0.808144	-1.32422	-0.427695	-0.178777	-0.579008	-1.18511	-1.86426	-0.266531	-0.160526	0.195104	0.184196	-0.11608
'C04302'	'N-(5-Phospho-D-ribosyl)anthranilate'	'C12H16NO9P'	348.051	-0.122972	-0.0899555	0.113348	0.0522284	-0.0503073	0.168385	0.975631	2.01432	1.67924	1.62608	0.0136097	0.606814	0.544349	0.415206	0.429788	-0.095519	0.333607	0.294031	0.196726	-0.0940152	0.0699552	0.325347	0.363993	0.408431	0.248468	-0.151459	0.438215	0.400366	0.0969427	0.309508	-0.0969362	0.34652	0.404269	0.206318	0.48607	-0.219462	-0.080371	0.171766	-0.0197506	-0.452877
'C04352'	'N-((R)-4-Phosphopantothenoyl)-L-cysteine'	'C12H23N2O9PS'	401.076	0.0684534	0.146711	0.0871292	-1.54117	0.143494	0.229753	-2.13223	-0.374182	-0.199424	0.298439	0.17074	-0.420235	-0.34079	-0.270026	0.469972	0.136979	-0.611985	-0.35954	-0.150646	0.279603	0.214434	-0.241854	-0.209065	-0.0934253	0.140001	0.226696	-0.281792	-0.164686	-0.168901	0.384347	0.177135	-0.155663	-0.153638	-0.0153729	0.563295	0.222785	0.192717	0.0342588	0.0389497	-0.350475
'C04376'	'N2-Formyl-N1-(5-phospho-D-ribosyl)glycinamide'	'C8H15N2O9P'	313.048	-0.462508	-0.251546	-0.317871	-0.0692161	-0.0145856	-0.593529	2.26598	2.85625	2.76398	2.94427	-0.213747	1.3624	1.48731	1.63144	2.42008	0.0755098	0.790089	1.15105	1.56582	1.37437	-0.630003	1.29315	1.28766	1.30175	1.76849	0.108072	0.758048	1.21773	1.51698	1.94484	-0.0104866	0.888606	1.19907	1.08251	1.61237	0.318493	-0.240826	0.536861	0.191327	-0.310132
'C04411'	'3-Carboxy-2-hydroxy-4-methylpentanoate'	'C7H12O5'	175.061	-0.12304	0.268994	0.0312437	-0.777407	0.0601409	-0.117383	-0.966557	-0.167723	-0.44654	-0.981287	-0.0966855	0.168731	0.0252957	-0.551769	-0.993072	-0.0872119	-0.466139	-0.250279	-0.350432	-0.942208	-0.059295	0.0481543	0.0491035	-0.140369	-0.59844	-0.131113	-0.106397	-0.145593	-0.416203	-0.890924	-0.246129	0.00150319	-0.122984	-0.542445	-1.46166	-0.079861	-0.0416446	0.103846	0.126832	-0.274776
'C04421'	'N-Succinyl-LL-2,6-diaminoheptanedioate'	'C11H18N2O7'	289.109	-0.143569	0.142802	0.072914	-0.322266	0.0239946	-0.180771	0.923893	1.84307	1.34907	0.510647	-0.123191	0.163062	-0.0369823	-0.460349	-1.17154	-0.159495	-0.167424	-0.303315	-0.277754	-0.744074	0.104866	0.0438042	-0.343628	-0.389397	-0.613882	-0.061573	0.0455587	-0.0602921	-0.537324	-1.25247	-0.141345	0.10255	-0.145962	-0.576544	-1.46681	0.0318862	0.123175	-0.0178133	0.0475007	-0.491378
'C04438'	'1-Acyl-sn-glycero-3-phosphoethanolamine (n-C16:1)'	'C21H42NO7P1'	450.263	0.0297732	-0.170317	0.447603	-0.923536	0.0768056	0.0824248	-0.673049	0.984771	1.6155	2.35226	0.274686	0.0904779	0.719716	0.920833	1.39431	0.386093	-0.304606	0.0423367	0.457589	0.670845	0.130314	-0.00166336	0.239065	0.269484	0.419954	-0.0179846	-0.064697	0.465762	0.424201	1.04767	0.121192	0.155296	0.380873	0.845855	1.32949	0.17771	-0.00352171	0.324855	0.256701	-0.18658
'C04442'	'2-Dehydro-3-deoxy-D-gluconate 6-phosphate'	'C6H11O9P'	257.01	-0.228302	0.0991689	0.100888	-0.0305904	0.00233218	-0.143269	0.114245	0.612429	0.315998	0.0388924	-0.0475356	0.304877	0.429245	0.244467	0.160314	-0.196257	0.267891	0.0935822	0.264379	0.152177	0.0324399	0.184762	0.245782	0.113743	0.186027	-0.151143	0.237878	0.373803	0.109239	-0.139614	-0.150267	0.27494	0.180324	0.025893	-0.387415	-0.113121	0.0274767	-0.2077	-0.0346315	-0.491331
'C04462'	'N-Succinyl-2-L-amino-6-oxoheptanedioate'	'C11H15NO8'	288.067	-0.110461	0.271811	-0.205429	-0.183645	-0.0254787	-0.375368	0.807756	1.83052	1.28801	0.755795	-0.138062	2.14808	1.8894	1.28102	0.732151	0.20293	1.42378	1.48488	1.28231	0.76415	-0.288327	1.64861	1.82092	1.55217	1.00768	0.0649974	1.45239	1.34931	1.06654	0.235282	-0.111234	1.62081	1.52884	0.916274	-0.0285669	-0.122981	1.01156	0.658126	0.396096	-0.104318
'C04478'	'3-Deoxy-D-manno-octulosonate 8-phosphate'	'C8H15O11P'	317.031	-0.0123711	-0.0450084	-0.0765137	-0.0733853	-0.0144757	0.0886527	1.24971	1.37926	1.37742	1.05302	0.209507	0.733094	0.607596	0.417661	0.175381	0.0415911	0.614579	0.602695	0.285753	0.126311	-0.213553	0.55119	0.426013	0.468414	0.269221	-0.231602	0.107524	-0.107436	0.0109889	-0.15869	-0.0838991	0.233737	0.0386018	0.0472547	-0.171807	0.0160305	-0.120366	0.0607072	0.00590774	-0.318669
'C04556'	'4-Amino-2-methyl-5-phosphomethylpyrimidine'	'C6H10N3O4P'	218.034	0.143111	0.125113	-0.0284948	-1.47021	0.117958	0.192808	-1.9489	-0.379641	0.0289996	0.384723	0.151319	0.228442	0.283705	0.152864	0.598169	0.0867569	-0.490467	-0.325773	0.171724	0.357661	0.169955	0.23567	0.254074	0.245023	0.398161	0.191245	0.101044	0.149324	0.204837	0.566942	0.179568	0.232731	0.116061	0.24573	0.463635	0.263349	0.144132	0.0668382	-0.0418025	-0.0615298
'C04575'	'2,3-Dioxo-L-gulonate'	'C6H8O7'	191.021	-0.0660038	0.120773	-0.10972	-0.0466836	0.0454009	0.0817471	1.09947	1.79206	2.02557	3.16108	0.0370779	0.468834	0.434114	0.292176	1.35983	0.0857923	0.26904	0.401315	0.245101	0.796787	0.0834261	0.387214	0.440775	0.218835	0.68826	0.0689853	0.171419	0.107407	0.164	0.875507	0.115792	0.455314	0.326906	0.191174	0.668409	0.170496	0.208423	0.173783	-0.0464761	-0.35522
'C04593'	'methylisocitrate'	'C7H10O7'	205.037	0.0198579	-0.0157173	0.00597277	-0.118316	0.0105066	0.0325356	1.79482	2.5133	2.72443	2.72508	-0.0935398	0.201219	0.00266669	0.00929848	0.410295	-0.116269	0.065828	0.125757	0.0219683	0.14188	-0.164939	0.115177	0.237602	0.0727459	0.216019	-0.0989105	0.0425688	-0.117399	-0.112985	0.363162	0.0324926	0.21313	0.29229	0.0942033	0.318308	-0.176535	0.144113	0.0191001	0.25483	0.0292896
'C04640'	'2-(Formamido)-N1-(5-phospho-D-ribosyl)acetamidine'	'C8H16N3O8P'	312.061	-0.0845614	-0.21254	0.0763971	-0.189453	0.00725832	-0.198486	1.50192	2.16891	1.82141	1.21709	-0.00126104	0.452689	0.482609	-0.0613545	0.254743	-0.479188	0.187154	0.206114	0.137623	-0.00441363	-0.539466	0.157133	0.345303	0.338059	-0.0209444	-0.0291801	0.0836314	0.0359821	0.268337	0.0944487	-0.580362	0.374349	0.391163	-0.0142849	-0.0231136	-0.0818073	0.0513629	-0.0259216	-0.096502	-0.417329
'C04677'	'5-Amino-1-(5-Phospho-D-ribosyl)imidazole-4-carboxamide'	'C9H15N4O8P'	337.055	-0.190027	0.0168075	-0.0331255	0.134741	-0.0369471	-0.168454	0.620817	0.835383	1.362	0.829794	-0.198676	0.409205	0.563065	1.37617	1.1994	-0.0247243	0.471686	0.575332	0.643169	-0.094481	-0.211218	0.328128	0.386554	0.287734	0.0626557	-0.186645	-0.129453	0.180939	0.655133	0.66128	-0.220469	0.137395	0.51825	1.24362	0.685005	-0.293154	0.143626	0.227995	0.145816	-0.349247
'C04732'	'4-(1-D-Ribitylamino)-5-aminouracil'	'C9H16N4O6'	275.104	-0.241567	0.0990761	-0.0432395	0.09052	-0.0712466	0.0161878	4.41994	6.72871	6.30964	5.73227	-0.0291676	1.60378	1.59178	1.23025	0.734438	0.187832	0.918401	0.80135	0.325852	0.107946	-0.0880982	0.247368	0.305858	0.389005	-0.0396552	-0.139874	1.25894	0.976388	0.477113	0.301953	0.116376	1.06784	0.810986	0.652748	-0.149063	-0.147573	0.394476	0.170171	0.171848	-0.3763
'C04738'	'UDP-3-O-(3-hydroxytetradecanoyl)-N-acetylglucosamine'	'C31H53N3O19P2'	832.26	-2.60974	-1.03263	-3.4378	-3.90178	-1.80119	-1.87545	1.55229	3.24642	4.42333	5.33434	0.871546	2.94591	2.95093	3.02956	4.73076	-0.864482	1.07048	-1.06189	2.4211	2.99808	-2.48477	2.27824	2.26456	2.74993	3.0514	1.15505	2.20282	2.02211	1.89353	3.28105	-3.25226	1.36324	1.86698	1.95865	3.15074	-0.389568	-1.8499	-0.826918	-0.798364	-0.965903
'C04778'	'N1-(5-Phospho-alpha-D-ribosyl)-5,6-dimethylbenzimidazole'	'C14H19N2O7P'	357.087	-0.178859	0.17325	0.116262	-0.272052	0.0534711	-0.164579	1.02992	2.30122	2.10509	1.74512	0.0834577	0.23877	0.525821	0.253018	0.258469	0.0660854	0.0443448	-0.028395	0.473831	0.378648	0.139081	0.210041	0.565955	0.8435	0.676475	0.0227882	0.16517	0.387055	0.203082	0.0780128	-0.0191026	0.367932	0.400946	0.0965101	-0.117739	0.0852437	0.137039	0.270316	0.328124	-0.106912
'C04874'	'Dihydroneopterin'	'C9H13N5O4'	254.088	0.12532	-0.0152789	-0.0934137	-0.104823	0.00751965	0.044092	1.94245	3.06365	3.07776	2.91879	-0.0255816	4.56439	4.49647	4.43678	4.05107	0.12577	0.927039	1.14063	1.00829	1.09345	0.0177693	0.935182	1.22785	1.02289	1.02899	0.0806658	4.28999	4.28123	4.03372	3.27836	0.226701	4.27587	4.09537	4.07871	3.11538	0.152616	0.0461113	0.160188	0.141407	0.198461
'C05123'	'Isethionic acid'	'C2H6O4S'	124.987	-0.52085	-0.364372	-0.381179	0.190468	-0.45634	-0.485749	0.292328	-0.497886	-0.996419	-1.18792	-0.492775	-0.38174	-0.435883	-0.71239	-0.764169	-0.472328	0.373149	0.352897	-0.629356	-0.870721	-0.439267	-0.538098	-0.546688	-0.492044	-0.721109	-0.495806	-0.551295	-0.561115	-0.768846	-0.836825	-0.513923	-0.519521	-0.56175	-0.831246	-0.511061	-0.495087	-0.335054	-0.516739	-0.6562	-0.878808
'C05123'	'Isethionic acid'	'C2H6O4S'	124.996	-0.400097	-0.364607	-0.335366	0.0732513	-0.386168	-0.329095	0.574236	-0.373713	-1.03522	-1.15833	-0.60158	-0.346165	-0.453414	-0.612875	-0.73577	-0.318477	0.468905	0.433635	-0.445605	-0.67566	-0.324441	-0.380807	-0.334621	-0.349317	-0.727307	-0.398046	-0.510495	-0.595392	-0.576796	-0.949221	-0.296302	-0.478988	-0.418155	-0.550536	-0.516673	-0.361502	-0.121863	-0.344887	-0.560856	-0.838259
'C05198'	'5''-Deoxyadenosine'	'C10H13N5O3'	250.095	-0.127191	-0.135342	0.0115321	0.180729	-0.116852	0.0399448	3.0692	4.29901	4.28493	4.21904	-0.0926059	2.39531	2.38296	2.08313	2.08932	0.0305031	1.78042	1.67773	1.48605	1.15317	-0.100694	1.52461	1.42143	1.35791	1.38429	-0.0452467	2.08502	1.84713	1.47153	1.58865	0.0151547	1.78962	1.78144	1.44388	1.03872	-0.278843	-0.0303199	0.004938	0.0263839	0.0700922
'C05235'	'Acetol'	'C3H6O2'	73.0293	0.0473919	-0.0690061	-0.147834	0.119127	-0.0474271	-0.0310942	-0.256302	-0.0726117	0.159655	0.247914	0.0157484	-0.0226899	0.395477	0.693743	0.710022	-0.0475052	-0.0221308	0.486966	0.552201	0.530933	0.0104461	0.0726874	0.330748	0.697344	0.671879	0.0237507	-0.118691	0.271657	0.204555	0.197468	-0.0640157	-0.0679646	0.0239003	-0.274621	0.0744827	0.0207875	-0.0851481	0.0736553	-0.0483695	-0.23254
'C05260'	'(S)-3-Hydroxytetradecanoyl-CoA'	'C35H62N7O18P3S'	992.307	-0.544893	-1.35765	0.200762	-1.77482	-0.676608	-2.26189	0.337225	1.80807	1.22003	6.72082	-3.8477	0.399165	-1.7535	0.561179	3.61839	-2.53448	-2.10254	-0.774544	-3.90888	-0.42116	-0.22395	-1.52208	-0.59816	-0.162763	-0.0948929	-4.59464	0.441995	0.257814	-1.41517	-0.642402	-4.62252	0.848406	-1.36616	-1.23465	3.90119	-1.17856	-1.50459	0.234751	-2.1735	-1.06104
'C05332'	'Phenethylamine'	'C8H11N'	120.081	0.112014	-0.322216	-0.0720325	-1.11779	0.0015085	-0.331189	0.901831	0.360091	0.49499	0.524962	-0.0903154	0.448368	0.819945	0.726766	0.454953	0.0799837	0.277673	0.0667679	0.0734705	0.244709	-0.0996133	0.53122	0.199104	0.862469	0.384554	0.18526	0.131237	0.33134	0.118638	0.369222	-0.233016	0.65819	0.500308	-0.23057	0.179966	-0.267305	0.0787482	-0.0942656	-0.148294	-0.681119
'C05382'	'Sedoheptulose 7-phosphate'	'C7H15O10P'	289.03	-0.000693337	0.0542751	0.0901969	-0.377302	0.0581894	0.0155913	-0.798845	-0.599132	-0.339025	0.031151	0.00729669	-0.242226	-0.17098	0.000260548	0.453944	0.0166112	-0.534017	-0.499141	0.0181267	0.44251	0.0821593	-0.164726	-0.145021	-0.10406	0.169029	0.0923507	-0.105563	-0.147687	0.0223056	0.593764	0.00572534	-0.215316	-0.179657	-0.00392279	0.750963	0.0756633	-0.0358126	-0.00098825	-0.0634679	-0.236023
'C05385'	'D-Glucuronate 1-phosphate'	'C6H11O10P'	273.005	-0.166873	-0.0324912	0.132787	-0.560155	-0.0871765	-0.132701	-0.277108	1.05718	0.295292	-0.234566	-0.0785925	0.45485	0.80442	0.0887372	-0.561138	-0.125741	0.171315	0.337936	0.530896	-0.399909	-0.147638	0.341108	0.648189	0.27733	-0.0303648	-0.198717	0.189737	0.819648	0.490916	-0.298739	-0.323342	-0.0211693	0.711455	0.257413	-0.706902	-0.353747	-0.121247	0.216021	0.285126	-1.24815
'C05402'	'Melibiose'	'C12H22O11'	341.109	-0.0684362	0.0424291	0.0106584	-0.0151295	0.00671627	-0.0137456	1.52749	2.30303	2.25674	2.1582	-0.0596672	-0.273013	-0.186947	-0.340144	-0.232772	0.0344102	-0.0896668	-0.0900908	-0.210315	-0.114965	-0.0110356	-0.19468	-0.223456	-0.201102	-0.186654	-0.029992	-0.227572	-0.0958268	-0.146262	-0.103821	-0.0150925	-0.166259	-0.0792537	-0.191854	-0.0857184	0.0490565	0.0314294	0.0104099	-0.0234469	-0.438717
'C05519'	'L-Allo-threonine'	'C4H9NO3'	118.051	0.00145584	0.169328	-0.121599	-0.312146	0.0852684	-0.103627	2.48198	4.78915	4.54246	4.01522	0.187493	5.28353	5.23802	4.88635	3.69991	0.187087	-0.101275	0.054577	0.430948	0.148487	0.034272	0.0664395	0.173277	0.288221	0.0282099	0.083502	4.88803	4.80505	4.46909	3.22862	0.328512	4.89925	4.68589	4.13822	0.704612	0.278303	0.225359	0.270525	0.0576844	-0.169402
'C05554'	'aerobactin minus Fe3'	'C22H36N4O13'	563.212	0.0580369	-0.285455	-0.555794	0.453441	-0.304289	-0.140668	2.81029	3.91061	4.1696	5.1453	0.00924807	-0.59961	-0.790268	-0.0361878	1.05932	0.166189	-0.335708	-0.367275	-0.0165058	0.248488	-0.128889	-0.303033	-0.386014	-0.476971	0.0150463	-0.381605	-0.583827	-0.525345	-0.0450499	0.0958737	-0.148635	-0.179749	-0.406539	0.353254	0.836739	-0.408651	-0.389321	-0.26783	0.0240573	-0.183275
'C05629'	'Phenylpropanoate'	'C9H10O2'	149.061	0.0346636	0.0859343	-0.021489	-0.215634	0.0547235	-0.0540938	-0.0909635	0.395332	0.44676	0.475531	-0.0300115	0.505816	0.553333	0.429065	0.612215	0.0540932	0.235176	0.323104	0.384993	0.473528	-0.0263142	0.546471	0.458708	0.472307	0.595947	0.0160342	0.404208	0.33846	0.463543	0.510457	-0.0116465	0.420057	0.368637	0.344414	0.32185	0.0393476	0.0634876	0.074675	0.0870831	-0.166521
'C05649'	'6,7-Dihydropteridine'	'C6H6N4'	133.051	-0.144493	0.343872	-0.00463801	-1.30233	0.0383926	-0.361005	-2.06729	-1.15119	-1.80464	-2.4067	-0.286942	0.135662	-0.288466	-1.02493	-1.80471	-0.305815	-0.564108	-0.42997	-0.815336	-1.68016	-0.315301	0.0105529	-0.163696	-0.592655	-1.31103	-0.374424	-0.169415	-0.403448	-0.808144	-1.32422	-0.427695	-0.178777	-0.579008	-1.18511	-1.86426	-0.266531	-0.160526	0.195104	0.184196	-0.11608
'C05650'	'5,6,7,8-tetrahydropteridine'	'C6H8N4'	135.065	-0.0877858	-0.00770928	0.0909067	-0.0216975	-0.00378298	-0.188722	0.23532	0.282421	-0.17074	-0.457956	-0.0877143	0.200506	0.00897791	-0.28931	-0.403191	0.0333925	0.32353	0.133143	0.328764	-0.430012	-0.187107	0.0107288	-0.0444702	-0.0292929	-0.367833	0.131188	0.0338219	0.0773802	-0.284012	-0.34129	-0.105205	0.118029	0.0161427	-0.358192	-0.764135	-0.074559	0.131373	0.0779355	0.130875	-0.248978
'C05775'	'N1-(alpha-D-ribosyl)-5,6-dimethylbenzimidazole'	'C14H18N2O4'	277.12	-0.0143653	0.277736	0.0581241	-1.82127	0.215841	0.141068	-0.125255	3.47183	3.8571	4.79252	0.09721	-0.752165	-0.632774	-0.6919	0.386811	0.129902	-1.33125	-1.76201	-0.473742	0.0148593	0.185894	-0.554277	-0.613351	-0.659434	-0.115147	0.114754	-0.300922	-0.253621	-0.408429	0.376919	0.112335	-0.241561	-0.327866	-0.43327	0.0616528	0.211481	0.238526	-0.0877853	-0.121218	0.0976708
'C05810'	'2-Octaprenylphenol'	'C46H70O'	637.535	-0.364257	0.266905	0.0677645	-3.20185	0.0501218	-0.249943	-4.32143	-0.735395	-2.52824	-0.0803312	0.584647	0.0421939	0.492485	0.295624	0.0896866	-0.00676853	-0.841273	0.0779317	0.452961	0.24183	0.144788	-0.40597	0.612936	0.536567	0.111742	0.271498	0.0139215	0.69081	0.518631	0.243354	-0.0249387	-0.59006	0.425921	0.386141	0.230455	-0.14237	0.258333	0.449752	0.80146	-1.82094
'C05812'	'2-Octaprenyl-6-methoxyphenol'	'C47H72O2'	667.546	-1.31001	-1.31058	-1.30984	0.0695647	-1.30607	-1.30972	-1.55614	-1.30879	-1.30607	-1.30099	2.08454	-1.31025	-0.501124	-0.797634	-0.408245	0.590651	-1.31009	-1.30952	-1.30774	-1.30426	-1.30981	-1.3101	-1.30972	-1.30847	-1.30534	2.57372	0.569398	-1.30937	-1.3076	-1.30332	-1.30949	-0.33444	-1.24789	-1.30696	4.5788	-1.30955	-0.769539	-1.30961	-1.30869	-0.210851
'C05821'	'Enterochelin'	'C30H27N3O15'	668.139	-0.18973	0.232814	0.192126	-1.56582	0.0565341	-0.153917	-1.42588	0.594358	0.106406	-0.112869	-0.104794	0.33478	0.22262	-0.11075	-0.358647	-0.138907	-0.899808	-0.84691	-0.0701708	-0.304051	-0.0468523	0.047558	0.0153155	-0.0648264	-0.229575	-0.219607	0.0774096	0.0635612	-0.219935	-0.435465	-0.165285	0.0702302	0.0483244	-0.357165	1.30533	-0.0683815	0.236334	0.0446257	0.112947	-0.12449
'C05822'	'3''-cmp'	'C9H14N3O8P'	322.046	-0.0754245	0.0094968	0.0770883	-0.0923113	-0.0200594	-0.0885524	2.59277	2.96808	1.3158	1.0637	0.132199	0.0169118	0.0794405	-0.159009	0.789721	-0.0750229	0.0203588	0.104424	-0.0924792	0.161205	-0.0933294	-0.0597094	0.121712	0.0991941	0.140621	0.0797782	-0.225881	-0.0207719	-0.0888892	0.580964	-0.0134773	0.092559	-0.0604328	-0.145308	1.04176	-0.1027	-0.0262741	0.249487	0.278903	-0.282303
'C05925'	'Dihydroneopterin monophosphate'	'C9H14N5O7P'	334.055	-0.169055	0.00106219	0.1548	-0.139984	-0.00368621	-0.0486887	1.05674	1.55434	1.22198	0.908627	0.043534	1.9995	1.89071	1.07731	1.19265	0.027507	0.14172	0.475386	0.51618	0.149456	-0.348223	0.356354	0.514078	0.705991	0.62676	-0.0259498	1.8723	1.71532	0.900759	0.886597	-0.281414	1.80428	1.59286	0.803544	0.545854	-0.229774	0.393028	0.199977	0.158753	-0.197273
'C05932'	'N2-Succinyl-L-glutamate 5-semialdehyde'	'C9H13NO6'	230.066	-0.0468011	-0.169837	-0.268199	0.166686	-0.0688421	-0.359208	1.21448	1.47711	1.77589	1.74144	-0.185191	0.984413	1.03089	1.0934	1.21732	-0.306715	0.754143	1.09058	0.812985	0.997352	-0.241387	1.02446	1.00556	1.1024	1.18618	-0.0582965	0.750288	0.779344	1.06834	1.14951	-0.0354849	0.659532	0.910447	0.645646	0.604092	0.181638	-0.37898	0.238059	0.0424062	-0.24958
'C05973'	'2-Acyl-sn-glycero-3-phosphoethanolamine (n-C16:1)'	'C21H42NO7P1'	450.263	0.0297732	-0.170317	0.447603	-0.923536	0.0768056	0.0824248	-0.673049	0.984771	1.6155	2.35226	0.274686	0.0904779	0.719716	0.920833	1.39431	0.386093	-0.304606	0.0423367	0.457589	0.670845	0.130314	-0.00166336	0.239065	0.269484	0.419954	-0.0179846	-0.064697	0.465762	0.424201	1.04767	0.121192	0.155296	0.380873	0.845855	1.32949	0.17771	-0.00352171	0.324855	0.256701	-0.18658
'C06006'	'(S)-2-Aceto-2-hydroxybutanoate'	'C6H10O4'	145.05	-0.0418642	0.0804156	-0.0900036	0.0188696	0.00508415	-0.0789633	-0.148071	-0.00305278	0.135971	0.470154	0.0106984	-0.108465	0.0941381	0.0980188	0.325229	-0.0131136	0.0241743	0.14207	0.167551	0.368002	0.0755687	-0.10399	-0.0752968	0.0280976	0.370267	-0.0219299	-0.0826083	0.0110729	0.150369	0.262742	-0.0229358	-0.0887261	-0.0785033	0.122183	0.337968	-0.0421281	-0.0787962	-0.0346927	0.0846176	-0.0515303
'C06007'	'(R)-2,3-Dihydroxy-3-methylpentanoate'	'C6H12O4'	147.067	-0.00618991	0.17979	0.0147212	-1.51585	0.0585682	0.0351847	-2.40015	-0.866774	-1.21516	-1.43971	0.0771513	-0.0167599	-0.125283	-0.425949	-1.03563	0.0968484	-0.691483	-0.653027	-0.297918	-0.69916	0.0632502	-0.0109222	-0.0145594	-0.159022	-0.379554	0.0176024	-0.0112189	-0.0686174	-0.210897	-0.663172	0.00268041	-0.0348017	-0.0398398	-0.276865	-1.13637	0.0142971	-0.0245859	0.174361	0.274555	-0.0583116
'C06010'	'(S)-2-Acetolactate'	'C5H8O4'	131.035	0.128028	-0.0293577	-0.0324051	-0.130412	0.016283	0.00195663	-0.347231	-0.246859	-0.216692	-0.158876	-0.0357786	-0.101126	0.068363	-0.0102843	0.0194328	-0.0861639	-0.201574	-0.0409899	-0.0270944	0.156111	0.0539626	0.11719	-0.0547814	-0.0498294	0.125108	-0.0169065	0.109652	0.0447479	0.0136778	0.185804	0.135963	0.010539	0.0494573	-0.192651	0.006511	0.0367368	-0.0960882	0.0232645	-0.0446037	0.0165721
'C06054'	'2-Oxo-3-hydroxy-4-phosphobutanoate'	'C4H7O8P'	212.981	-0.0926875	0.138785	0.125492	-0.337742	0.080087	0.0969107	-1.0365	-0.166501	0.203282	-0.0909884	0.190638	-0.108737	0.416503	0.79779	0.866846	0.108856	-0.00495758	0.456076	0.659246	0.638471	0.154467	-0.0617112	0.428571	0.689798	0.797829	0.071396	0.123316	0.484223	0.529637	0.312437	0.0856239	-0.154963	-0.0980999	0.0715564	-0.0681424	0.0764553	0.137671	0.00162082	0.0199211	-0.458705
'C06055'	'O-Phospho-4-hydroxy-L-threonine'	'C4H10NO7P'	214.012	-0.26611	0.183859	0.197035	-0.450751	0.0363346	-0.156923	-0.512157	-0.390187	-0.606811	-1.09499	-0.2782	0.199114	-0.0677316	-0.70272	-1.18966	-0.275832	-0.406294	-0.452978	-0.489214	-1.01419	-0.23269	-0.12307	-0.149519	-0.352145	-0.745731	-0.284863	0.124997	-0.234986	-0.604043	-0.976712	-0.268532	0.156291	-0.126583	-0.60841	-1.29526	-0.240295	-0.0190369	-0.175646	-0.452859	-1.11023
'C06056'	'4-Hydroxy-L-threonine'	'C4H9NO4'	134.047	-0.144006	-0.0058842	-0.160916	0.2494	-0.091686	-0.0128502	0.0419625	-0.20271	-0.0700184	-0.010874	-0.0497168	-0.00252765	0.0313176	0.153938	0.0646765	0.0849513	0.159501	0.156233	0.103687	0.141676	-0.0478304	-0.0149542	0.013518	0.10697	0.072703	-0.0229918	-0.00756697	0.0381913	0.176263	0.121861	-0.068513	-0.0648241	0.0103379	0.232175	-0.00463938	0.0135554	-0.117749	-0.0510611	0.0383341	-0.365778
'C06156'	'D-Glucosamine 1-phosphate'	'C6H14NO8P'	258.039	0.0798068	0.0933571	-0.0798755	-0.347403	0.0404066	-0.0660839	1.33581	2.24586	1.85677	1.58263	0.0724117	1.25947	1.30966	1.05224	0.864725	-0.10278	0.865942	0.911268	0.892723	0.619359	0.198051	0.970083	1.12247	0.930427	0.86903	-0.0657573	1.13591	0.960013	0.858382	0.615263	0.304786	1.04742	1.0373	0.734543	0.653501	0.301549	0.102396	0.0576956	0.0898579	0.140684
'C06186'	'Arbutin'	'C12H16O7'	271.082	-0.233436	-0.793367	-0.759056	0.043103	-0.647686	-0.587251	2.36072	2.36425	2.6158	2.51324	0.177596	2.07405	1.98421	1.83484	1.89438	0.0791517	1.73786	1.84135	1.71845	1.42453	-1.20464	1.73861	1.66251	1.64032	2.01948	0.0839697	-0.400805	-0.0897509	0.820763	0.376548	0.297556	1.43545	1.31334	0.96487	0.464132	-0.0408879	0.101094	0.602794	0.293893	-1.03935
'C06193'	'3''-GMP'	'C10H14N5O8P'	362.052	-0.386074	0.163589	-0.164797	0.180203	-0.076097	0.14446	2.96472	4.23248	3.97287	3.59441	0.106334	0.79625	0.729332	0.647565	2.16438	0.0424783	0.708624	0.637659	0.514023	0.498885	-0.349688	0.438313	0.682027	0.735495	0.619695	-0.091642	0.596757	0.617329	0.45544	1.16834	-0.0412185	0.716849	0.678185	0.515997	1.53893	-0.046487	0.120363	0.324023	0.20769	-0.410763
'C06194'	'2'',3''-Cyclic GMP'	'C10H12N5O7P'	344.041	-0.141145	-0.0180061	-0.0212407	0.11994	-0.0521151	-0.0882938	3.06108	4.67719	4.70515	4.41487	-0.315912	0.680779	1.04066	1.35316	0.837194	0.129632	0.669385	0.739198	1.13599	1.0243	-0.0247007	0.654983	1.08806	1.16622	1.04835	-0.306099	0.740548	1.12385	1.21557	0.770095	-0.370291	0.642914	1.14579	1.35761	0.646249	-0.0577382	-0.0418678	0.0920014	0.282382	0.130565
'C06257'	'1-deoxy-D-xylulose'	'C5H10O4'	133.051	-0.144493	0.343872	-0.00463801	-1.30233	0.0383926	-0.361005	-2.06729	-1.15119	-1.80464	-2.4067	-0.286942	0.135662	-0.288466	-1.02493	-1.80471	-0.305815	-0.564108	-0.42997	-0.815336	-1.68016	-0.315301	0.0105529	-0.163696	-0.592655	-1.31103	-0.374424	-0.169415	-0.403448	-0.808144	-1.32422	-0.427695	-0.178777	-0.579008	-1.18511	-1.86426	-0.266531	-0.160526	0.195104	0.184196	-0.11608
'C06311'	'Galactitol 1-phosphate'	'C6H15O9P'	261.043	-0.30464	-0.209792	-0.140045	0.250849	-0.20166	-0.277105	0.569113	0.235223	0.150961	0.528034	-0.320237	0.436233	0.547537	0.396804	0.797705	-0.327969	0.596481	0.520807	0.234646	0.0386529	-0.220932	-0.362772	-0.404674	-0.291135	-0.353739	-0.284686	0.342574	0.282028	0.225871	0.131824	-0.358898	0.231278	0.149372	0.144379	0.462161	-0.234873	-0.22512	-0.296641	-0.276702	-0.467717
'C06332'	'N-Acetylanthranilate'	'C9H9NO3'	178.051	-0.125591	0.189316	-0.0148813	-0.211768	0.0215556	-0.164547	-0.478746	0.722842	0.381623	0.304722	-0.10069	0.209687	0.463218	0.303598	0.616183	-0.143076	-0.171701	0.0561213	0.56148	0.742768	-0.137223	-0.0270955	0.0370801	0.0396771	0.0904687	-0.22054	-0.0673536	0.400304	0.452742	0.780256	-0.126396	0.11604	0.445936	0.506734	0.691163	-0.153319	0.127612	0.171849	0.252351	-0.106965
'C06393'	'2,3-diaminopropionate'	'C3H8N2O2'	103.055	0.00394989	0.0393683	-0.167853	-0.170824	-0.0205816	-0.050527	2.50095	3.80583	3.80363	3.30357	-0.0878418	4.67799	4.65034	4.1812	3.50833	0.0610497	3.5648	3.48598	3.78803	3.11936	-0.371796	4.0853	4.05111	4.14012	3.88081	0.0443212	3.27819	3.30368	3.03622	2.81827	-0.00611137	3.85519	3.78172	3.48466	2.21399	-0.159587	3.37449	2.4969	2.49001	1.60228
'C06423'	'octanoate (n-C8:0)'	'C8H16O2'	143.108	-0.113431	0.0284832	-0.116283	0.173867	-0.0448551	-0.102077	0.00426126	-0.132893	-0.182731	0.148089	-0.067769	-0.0714406	0.00178453	-0.065728	-0.017549	-0.0474371	0.0550124	0.0799842	0.0593809	-0.126696	-0.032724	0.00521882	-0.161937	0.0480783	0.118604	0.0153922	0.0150393	-0.0777697	-0.0865884	0.0494962	-0.0299372	-0.0655473	-0.128583	-0.0912335	0.0129387	0.0349404	-0.0528522	0.0215362	-0.168054	-0.410094
'C06424'	'tetradecanoate (n-C14:0)'	'C14H28O2'	227.202	0.0282285	-0.001595	0.00234161	-0.0716808	0.0157998	0.0549449	-0.335262	-0.176574	-0.180453	-0.152218	0.0508139	0.00542336	0.00653139	-0.156283	0.00262595	0.105386	-0.0456031	-0.0633677	0.327004	-0.158095	0.398347	-0.0215468	-0.0703559	0.0223265	0.0190679	0.100021	-0.0662579	-0.0449331	-0.11402	0.113313	0.0981827	-0.0418445	-0.119153	-0.0935774	-0.0872634	0.013695	-0.0376632	0.0248184	0.118862	-0.552457
'C06473'	'2-Dehydro-L-gulonate'	'C6H10O7'	193.034	-0.10742	0.119347	0.0267815	-0.123664	0.0397097	-0.0479049	0.56408	0.900634	0.855343	0.645161	0.0904161	0.12	0.112623	0.0540751	-0.0427111	0.113347	0.00595717	-0.0201934	0.0554876	0.118746	0.0124252	0.123999	0.150356	0.194015	0.13623	-0.013634	0.0657187	-0.0276308	-0.0487302	-0.0381539	0.0154058	0.0161905	0.0136219	-0.0652426	-0.124894	0.00760794	0.155456	0.0243663	-0.00720329	-0.345901
'C06735'	'Aminoacetaldehyde'	'C2H5NO'	58.0276	-0.349439	0.052845	-0.593804	-0.133661	0.00202114	-0.0503857	-0.411424	-0.638163	-0.847164	0.325783	0.082628	-0.168498	-0.0246409	-1.0673	1.30645	0.0620473	-0.0120403	0.238037	0.115665	0.712968	-0.106102	-0.00849729	0.0715448	0.404367	0.400776	0.0555889	0.171973	0.0858512	-0.0155919	0.961688	0.113692	-0.414139	0.227282	0.530486	0.89512	-0.467257	0.00635699	-0.18673	0.651366	0.0632592
'C06735'	'Aminoacetaldehyde'	'C2H5NO'	58.0291	-0.371224	0.0715394	-0.536622	-0.111784	-0.00906291	-0.0725596	-0.350471	-0.402407	-0.605695	0.373979	0.0797862	-0.04809	0.0901442	-0.608989	1.1911	0.0818189	0.0465182	0.296614	0.22279	0.711825	-0.144997	0.0312811	0.0960118	0.504491	0.571706	0.0444483	0.265643	0.192744	0.0514558	0.894733	0.110167	-0.345996	0.257726	0.496118	0.802922	-0.427625	-0.00983434	-0.168718	0.644521	0.0631843
'C06840'	'butanesulfonate'	'C4H10O3S'	137.027	-0.174493	-0.0628018	-0.127233	0.238898	-0.107527	-0.0991906	-0.00665981	-0.457541	-0.463877	-0.473661	-0.112384	-0.186204	-0.134431	-0.177172	-0.150478	-0.0675826	0.190988	0.186668	-0.18269	-0.120863	-0.0733198	-0.178639	-0.164423	-0.188934	-0.141613	-0.127316	-0.145476	-0.136128	-0.131955	-0.126615	-0.0903287	-0.166388	-0.134068	-0.114878	-0.220325	-0.117044	-0.118486	-0.11774	-0.105117	-0.422152
'C07086'	'Phenylacetic acid'	'C8H8O2'	135.045	0.0234784	-0.0642788	-0.0408085	0.0660143	-0.0178707	-0.0679712	0.00737767	-0.0777334	-0.255411	-0.520806	-0.0980072	0.187677	0.111049	-0.306131	-0.414859	-0.0886361	0.1629	0.176256	0.741519	-0.20438	-0.0929382	0.231488	0.0308508	-0.0210855	-0.0509228	0.423583	0.163285	0.0865051	-0.183324	-0.0841506	0.163758	0.113389	-0.0322517	-0.306201	-0.282524	-0.0241646	-0.0061264	0.147046	0.0475061	-0.425762
'C07836'	'D-Glycero-D-manno-heptose 7-phosphate'	'C7H15O10P'	289.03	-0.000693337	0.0542751	0.0901969	-0.377302	0.0581894	0.0155913	-0.798845	-0.599132	-0.339025	0.031151	0.00729669	-0.242226	-0.17098	0.000260548	0.453944	0.0166112	-0.534017	-0.499141	0.0181267	0.44251	0.0821593	-0.164726	-0.145021	-0.10406	0.169029	0.0923507	-0.105563	-0.147687	0.0223056	0.593764	0.00572534	-0.215316	-0.179657	-0.00392279	0.750963	0.0756633	-0.0358126	-0.00098825	-0.0634679	-0.236023
'C07838'	'D-Glycero-D-manno-heptose 1-phosphate'	'C7H15O10P'	289.03	-0.000693337	0.0542751	0.0901969	-0.377302	0.0581894	0.0155913	-0.798845	-0.599132	-0.339025	0.031151	0.00729669	-0.242226	-0.17098	0.000260548	0.453944	0.0166112	-0.534017	-0.499141	0.0181267	0.44251	0.0821593	-0.164726	-0.145021	-0.10406	0.169029	0.0923507	-0.105563	-0.147687	0.0223056	0.593764	0.00572534	-0.215316	-0.179657	-0.00392279	0.750963	0.0756633	-0.0358126	-0.00098825	-0.0634679	-0.236023
'C08362'	'Hexadecenoate (n-C16:1)'	'C16H30O2'	253.217	-0.227494	0.0711626	0.0900556	-0.00406593	-0.00696991	-0.0457377	-0.672047	-0.29049	0.0491081	0.353612	0.0438786	-0.117507	0.284855	0.24473	0.148086	0.0112601	-0.247414	0.0972273	0.411115	0.549499	0.110701	-0.451759	0.458733	0.645601	0.64107	-0.172702	-0.356036	0.144026	0.24334	0.0991809	-0.2481	-0.334984	0.0911591	0.351994	0.168941	-0.0592704	-0.0591798	0.211246	0.274677	-0.149717
'C11143'	'Dimethyl sulfoxide'	'C2H6OS'	77.0073	-0.0980385	-0.538323	0.077354	0.380442	-0.35286	0.253687	0.0693158	-0.252943	-0.156596	-0.296036	-0.344106	-0.22838	-0.36086	-0.145491	-0.448451	-0.0606315	0.277529	0.423874	-0.310981	0.143631	-0.421876	-0.088619	0.125825	-0.185257	0.304034	0.201124	0.0683602	0.0801332	-0.185169	0.199978	-0.217993	-0.182255	-0.126808	-0.0751877	0.276199	-0.273752	0.122827	0.272715	0.248201	0.516194
'C11145'	'methanesulfonate'	'CH4O3S'	94.9805	-0.137206	-0.0730989	-0.113325	0.228512	-0.0998285	-0.106787	0.0154951	-0.399998	-0.384107	-0.40375	-0.109452	-0.187941	-0.126126	-0.180596	-0.108969	-0.110866	0.171471	0.185669	-0.175163	-0.0588331	-0.097646	-0.143196	-0.126465	-0.13712	-0.111375	-0.122375	-0.164919	-0.128113	-0.117024	-0.0412388	-0.0827858	-0.168401	-0.105566	-0.161125	-0.127143	-0.119102	-0.113016	-0.0802995	-0.0971799	-0.395678
'C11355'	'4-amino-4-deoxychorismate'	'C10H11NO5'	224.056	-0.118643	-0.0762326	-0.0893014	0.193565	-0.0979381	-0.15353	0.496005	0.275716	0.43944	0.354911	-0.094667	-0.0171814	0.0591597	0.0911254	0.215899	-0.0312468	0.170798	0.269251	0.119319	0.138136	-0.0792218	0.129069	0.0636568	0.0905654	0.0862944	-0.021587	0.0476704	0.056664	0.146127	0.0151619	-0.084126	0.130692	0.0908922	-0.0698405	-0.00705386	-0.0203113	-0.0158487	-0.0431232	-0.000257259	-0.255134
'C11434'	'2-C-methyl-D-erythritol 4-phosphate'	'C5H13O7P'	215.033	0.0806837	0.201743	-0.0798758	-2.42319	0.145304	0.205537	-3.07163	-0.44092	-0.146373	0.246565	0.202496	0.244336	0.226067	0.0486089	0.656849	0.204165	-0.725652	-0.417082	0.222625	0.288001	0.232847	0.186796	0.176608	0.249404	0.41964	0.211706	-0.0170838	0.0421297	0.16991	0.566196	0.123083	0.239596	0.0887464	0.193947	0.38413	0.274384	0.0588721	0.0400149	-0.160345	-0.0958955
'C11435'	'4-(cytidine 5''-diphospho)-2-C-methyl-D-erythritol'	'C14H25N3O14P2'	520.081	-0.545634	-0.420413	0.468637	-0.252209	-0.211957	0.478912	2.69294	4.18191	3.76974	3.02572	0.243434	1.72083	1.87476	1.16015	1.37612	0.285343	0.856232	0.962299	0.962314	0.684917	-0.0487557	0.825443	0.851103	1.08928	0.723546	0.141879	1.39038	1.19095	0.713302	0.832526	0.484167	1.21704	1.1098	0.458379	0.784095	0.71678	-1.08635	0.397407	-1.59519	-0.627956
'C11436'	'2-phospho-4-(cytidine 5''-diphospho)-2-C-methyl-D-erythritol'	'C14H26N3O17P3'	600.034	-0.092848	0.17229	0.183945	-1.32214	0.193759	0.26828	-0.93904	0.498538	0.609585	1.87051	-0.16347	-0.0340422	0.159685	0.0846226	1.72017	-0.24201	-0.399582	-0.0748454	0.193458	0.588304	0.0809403	-0.10255	-0.111948	0.0686679	0.567572	-0.104039	0.0535518	-0.0263389	0.148869	0.951893	0.144931	-0.235482	0.0517081	0.0853046	1.28303	0.196581	0.110264	-0.059796	-0.111337	-0.103179
'C11437'	'1-deoxy-D-xylulose 5-phosphate'	'C5H11O7P'	213.017	-0.0220751	0.0625317	0.0173971	-0.190261	0.0282242	-0.0734075	-0.611852	0.0138388	-0.19469	-0.404028	-0.147541	0.0938808	0.299984	-0.0970965	-0.0249619	-0.0485708	-0.228273	0.0200313	0.158554	-0.107025	-0.178076	0.0691985	0.177576	0.265382	0.160802	-0.203046	-0.0245221	0.221509	-0.0489462	0.0977748	-0.140815	0.0939629	0.306295	0.243563	-0.0767061	-0.0932961	0.152523	0.113005	0.0126905	-0.350374
'C11453'	'2-C-methyl-D-erythritol 2,4-cyclodiphosphate'	'C5H12O9P2'	276.984	-0.144833	0.164433	0.182201	-0.521025	0.041684	-0.152803	-1.13995	-0.742275	-0.663063	-0.510977	-0.175086	-0.14456	-0.038263	-0.245964	0.0166269	-0.153494	-0.332356	-0.199689	0.0963343	-0.0947821	-0.138004	-0.194399	-0.0427018	0.000132128	-0.00318287	-0.122167	-0.252564	0.0745403	-0.0108148	0.192985	-0.252298	-0.164298	0.0176169	-0.132117	-0.0979984	-0.107593	0.0825961	0.0843123	0.0548699	-0.337897
'C11457'	'3-(3-hydroxy-phenyl)propionate'	'C9H10O3'	165.056	-0.0422452	0.00611222	-0.0369437	0.0417824	-0.0101949	-0.171813	0.618765	1.03397	1.17415	1.36934	-0.0237838	0.0348544	0.0923035	0.24812	0.646771	-0.0574511	-0.092494	0.226203	0.317417	0.665771	-0.0631569	0.00534298	0.258092	0.49633	0.858517	-0.0379882	-0.040447	0.0565574	0.626372	1.44384	-0.0095085	0.0171121	0.0801121	0.528971	0.899631	0.0253147	0.0949188	0.0735697	-0.00977958	-0.261477
'C11514'	'E-3-carboxy-2-pentenedioate 6-methyl ester'	'C7H8O6'	187.023	-0.0531945	0.0507881	-0.0362289	-0.0336011	-0.0398456	0.116158	1.7272	2.65032	2.2916	1.72579	-0.0507796	-0.0196845	-0.0049946	0.0068087	-0.421593	-0.0844163	-0.0381836	-0.183516	-0.0315235	-0.23521	0.111262	0.0399662	0.0457554	-0.103664	-0.134867	-0.0302925	0.0769583	-0.205818	-0.041126	-0.2296	0.00458684	-0.018022	-0.161494	-0.156133	-0.155822	-0.0808553	0.0890944	0.0679521	-0.0560294	-0.230045
'C11544'	'2(alpha-D-Mannosyl)-D-glycerate'	'C9H16O9'	267.074	-0.280886	-0.117328	-0.168076	0.348405	-0.157217	-0.228442	3.15339	2.20963	0.677024	0.76701	-0.20922	0.880849	1.8731	0.672895	0.930381	-0.0888707	0.566175	0.742098	0.621512	0.705786	-0.304533	0.247956	0.611354	0.488374	0.771007	-0.193204	0.642505	1.35282	0.441036	0.532445	-0.186021	0.748551	1.31187	0.295347	0.31277	-0.0794763	-0.130767	-0.0259895	-0.193161	-0.505573
'C11838'	'4,5-dihydroxy-2,3-pentanedione'	'C5H8O4'	131.035	0.128028	-0.0293577	-0.0324051	-0.130412	0.016283	0.00195663	-0.347231	-0.246859	-0.216692	-0.158876	-0.0357786	-0.101126	0.068363	-0.0102843	0.0194328	-0.0861639	-0.201574	-0.0409899	-0.0270944	0.156111	0.0539626	0.11719	-0.0547814	-0.0498294	0.125108	-0.0169065	0.109652	0.0447479	0.0136778	0.185804	0.135963	0.010539	0.0494573	-0.192651	0.006511	0.0367368	-0.0960882	0.0232645	-0.0446037	0.0165721
'C12621'	'3-hydroxycinnamic acid'	'C9H8O3'	163.04	-0.081252	0.0955949	0.0179737	-0.132681	0.0102721	-0.163154	-0.069806	0.610348	0.686014	0.599006	-0.102914	0.771996	1.06175	0.729735	0.782459	-0.230042	0.391789	0.702698	0.801267	1.05968	-0.172245	0.604021	1.03288	1.26356	1.46857	-0.229259	0.566053	0.714146	1.0941	1.6655	-0.154186	0.504772	0.786768	0.712151	1.13116	-0.0957181	0.0347021	0.123767	0.176854	-0.192923
'C12622'	'cis-3-(3-carboxyethenyl)-3,5-cyclohexadiene-1,2-diol'	'C9H10O4'	181.052	0.00111408	-0.0581555	-0.0286828	0.0876936	-0.0335942	-0.0214745	0.205002	0.299051	0.311338	0.225487	-0.063697	-0.10418	0.0914262	-0.0218533	-0.135899	0.00247884	-0.0150504	0.151452	0.0579521	0.129488	0.0102549	0.0140978	-0.0275098	0.1515	0.176243	-0.0564027	0.0142474	0.151628	-0.109734	-0.019367	-0.0621992	0.045499	0.0779733	-0.0850424	-0.247654	-0.140992	-0.146553	0.0389412	0.0300911	-0.1874
'C12623'	'2,3-dihydroxicinnamic acid'	'C9H8O4'	179.035	-0.0777055	0.099614	0.0126191	-0.115709	0.0167572	-0.250036	-0.66519	-0.512507	-0.395678	-0.397693	-0.0927911	-0.0683853	0.0726656	0.0324088	0.0490211	-0.135609	-0.171082	0.0617485	0.152855	0.156357	-0.139992	-0.127845	0.148943	0.281061	0.194905	-0.167512	-0.112063	0.253122	0.32491	0.408858	-0.191603	-0.0631217	0.25172	0.189511	0.149362	-0.181815	-0.0284592	0.109401	0.138471	-0.231129
'C12624'	'2-hydroxy-6-ketononatrienedioate'	'C9H8O6'	211.028	-0.0774543	0.0489397	-0.164604	0.0116412	-0.0236839	-0.117341	0.70883	0.779883	0.710338	0.868192	-0.0550236	0.194251	0.242731	0.0687314	0.347409	-0.156975	0.278206	0.380625	0.134078	0.377484	-0.197189	0.0200405	0.310729	0.47315	0.191002	-0.163701	-0.0285146	-0.205661	-0.0731881	0.104496	-0.21774	0.122276	0.0212863	-0.0304414	0.140276	0.0233947	0.379037	0.139055	0.311109	-0.128744
'C14899'	'3-keto-L-gulonate-6-phosphate'	'C6H11O10P'	273.005	-0.166873	-0.0324912	0.132787	-0.560155	-0.0871765	-0.132701	-0.277108	1.05718	0.295292	-0.234566	-0.0785925	0.45485	0.80442	0.0887372	-0.561138	-0.125741	0.171315	0.337936	0.530896	-0.399909	-0.147638	0.341108	0.648189	0.27733	-0.0303648	-0.198717	0.189737	0.819648	0.490916	-0.298739	-0.323342	-0.0211693	0.711455	0.257413	-0.706902	-0.353747	-0.121247	0.216021	0.285126	-1.24815
'C15556'	'3,4-dihydroxy-2-butanone 4-phosphate'	'C4H9O6P'	183.007	-0.177515	-0.0103339	0.0175815	0.156635	-0.0493367	-0.0192555	-0.238996	-0.397259	-0.409125	-0.466879	-0.00574231	-0.244528	-0.172755	-0.134028	0.211147	0.028567	0.24286	0.240433	-0.0226013	0.0268497	0.0833781	-0.144656	-0.131619	-0.10135	-0.011258	-0.0893108	-0.0204711	-0.132359	-0.109611	0.0378636	-0.0254363	-0.0620934	-0.0815933	0.0250249	0.111707	0.0164353	0.0230971	0.0537559	0.0620265	-0.466335
'C15699'	'gamma-glutamyl-putrescine'	'C9H19O3N3'	216.135	-0.539515	-0.274153	-0.522613	0.615532	-0.241657	-0.279165	2.4831	4.29557	3.3521	1.45642	0.150357	-0.905732	-0.637167	-1.23993	-2.5299	0.306175	0.0922739	-1.17026	-1.33439	-1.30113	-0.631763	-0.596879	-0.819378	-0.284737	-1.602	-0.697112	-0.891185	-0.82337	-1.41871	-1.72445	0.030115	-0.805541	-0.748583	-1.11048	-2.72245	-0.818756	-0.467977	0.79869	0.519786	-0.289414
'C15700'	'gamma-glutamyl-gamma-butyraldehyde'	'C9H16O4N2'	215.1	0.12823	0.190023	0.0148838	-1.28601	0.201955	0.187578	-0.452027	0.724624	1.05728	2.31008	0.25216	0.241065	0.174694	0.36089	1.67281	0.216404	-0.470515	-0.484753	0.156118	0.700739	0.271035	0.236752	0.305303	0.113991	0.551515	0.273767	0.131157	0.244298	0.231189	1.12429	0.333237	0.428908	0.349311	0.366647	1.18583	0.280795	0.281254	0.0572526	0.0592446	-0.27523
'C15767'	'gamma-glutamyl-gamma aminobutyric acid'	'C9H16O5N2'	231.099	-0.266566	0.186314	-0.0877374	0.030654	0.00386108	-0.125456	3.14975	4.52575	3.86127	2.69197	0.0265718	0.230733	0.157764	-0.311634	-0.882105	0.161137	-0.287763	-0.0297278	-0.151245	-0.344717	-0.00013247	0.161036	0.148428	-0.0787006	-0.40651	-0.0305864	-0.0376275	-0.0278735	-0.266059	-0.49349	0.0398599	-0.217193	0.153835	-0.374363	-1.07236	0.0144285	0.0196882	0.377016	0.229438	-0.41705
'C15809'	'dehydroglycine'	'C2H3NO2'	72.009	-0.0649095	0.158751	-0.315538	-0.512855	0.0611452	-0.387677	0.299014	0.496588	0.680569	-0.104286	0.0930825	1.26812	1.19778	0.981496	0.353042	-0.320587	0.827419	0.661027	0.592972	0.435051	-0.230147	0.688153	0.869885	0.758921	0.472391	-0.492908	0.746326	0.966253	0.522587	0.517212	-0.78507	0.681505	0.448141	0.324778	0.12014	-0.0196615	-0.17656	-0.0727058	-0.0976368	-0.100798
'C15930'	'L-Galactonate'	'C6H12O7'	195.051	0.0606337	0.146008	0.0202323	-1.20241	0.164031	0.172115	-1.13329	0.0771811	0.484047	3.07512	0.169365	0.120719	-0.0299643	0.0124812	2.29082	0.132214	-0.862944	-0.871509	0.0356801	0.859101	0.172082	0.101891	-0.0108344	-0.0229935	0.603022	0.163637	-0.0626343	-0.149327	0.00128012	1.13922	0.121361	0.101894	-0.0650101	0.275129	2.17145	0.234249	0.222091	0.220921	0.210333	0.212669
'C15996'	'7-cyano-7-carbaguanine'	'C7H5N5O'	174.041	-0.310203	0.429206	0.0181373	-1.26666	0.0332594	-0.46974	-2.27643	1.00536	0.400023	-0.287155	-0.351478	0.723428	1.97848	1.17076	0.461224	-0.352254	-0.200207	1.1405	1.31614	0.510953	-0.359368	0.431083	1.69849	1.82751	1.35916	-0.433809	0.218313	1.59377	0.908198	0.167825	-0.548174	0.220934	1.15178	0.442404	-0.434906	-0.428577	-0.0109415	0.298265	0.439409	0.0366558
'C15998'	'L-methionine-R-sulfoxide'	'C5H11NO3S'	164.039	-0.269078	0.183006	0.0311314	-0.129379	0.0263144	0.0357058	1.83954	3.32303	2.97047	2.15976	0.226511	0.142066	0.344944	0.820146	0.581892	0.293973	0.0505584	0.07833	0.486236	0.337898	0.0251778	0.0837542	0.3985	0.624256	0.646986	-0.0286183	0.128718	0.253339	0.186444	0.220655	-0.0644588	0.192525	0.37546	0.57795	0.311524	0.118062	-0.123908	-0.189843	0.0801725	-0.572472
'C15998'	'L-methionine-R-sulfoxide'	'C5H11NO3S'	164.043	-0.184957	0.0287291	0.239378	-0.229217	0.00178482	0.0354786	2.19014	3.56283	2.98214	2.23409	0.200525	0.397199	0.60505	0.973684	0.965665	0.213603	0.227519	0.351093	0.714621	0.756137	-0.0629617	0.322986	0.64518	0.890522	1.10177	-0.0722711	0.269851	0.436322	0.50622	1.02488	-0.0904165	0.373679	0.555327	0.870287	0.848838	-0.0830328	0.153308	-0.109379	0.0817006	-0.396374
'C16488'	'fructoselysine'	'C12H24N2O7'	307.151	-0.0806938	-0.199286	-0.391396	-0.0404807	-0.110316	-0.292576	1.93496	3.23588	3.42266	3.90401	0.250429	3.29581	3.534	2.98884	4.26364	0.471903	2.57344	2.70159	3.02162	3.66742	-0.416348	3.6896	2.76759	3.08132	3.83817	0.0855155	3.29002	3.27229	2.73213	3.77894	0.37663	3.1013	3.11935	2.29412	3.5173	0.163699	-0.0777804	0.832466	0.151399	0.0508483
'C16698'	'N-acetylmuramate 6-phosphate'	'C11H20NO11P'	372.07	-0.300886	0.172106	0.218756	-0.331608	0.0384822	-0.21131	0.527571	1.58203	0.977282	0.478518	0.103562	0.579668	0.367845	0.308631	-0.0634775	-0.0592378	0.102908	0.198793	0.340746	0.301412	-0.0503644	0.294083	0.21008	0.383666	0.307761	-0.267065	0.495205	0.140901	0.093376	0.0124299	-0.118038	0.490593	0.247781	0.139913	-0.150073	-0.296541	0.217054	-0.0447763	0.22869	-0.502187
'C18060'	'N-Acetyl-D-galactosamine 1-phosphate'	'C8H16NO9P'	300.046	-0.164362	0.0288696	0.18639	-0.387532	0.0171074	0.452679	1.26837	2.14519	1.39626	0.821468	-0.0271941	1.59763	1.41474	0.599781	0.243382	-0.00151804	1.02595	0.872964	0.618399	0.180436	0.00549664	1.3935	1.28306	0.830147	0.504194	-0.141225	1.36351	1.13945	0.361502	0.201502	-0.293271	1.26941	1.02166	0.441025	0.00567093	-0.0897572	0.319126	0.267714	0.0941071	-0.377109
'C18096'	'Allulose 6-phosphate'	'C6H13O9P'	259.023	0.126249	0.0676907	0.017646	-0.953638	0.0697743	0.103128	-1.44637	-0.522859	-0.301851	-0.3831	0.0318285	-0.411105	-0.149863	-0.249323	-0.203476	-0.0557444	-0.883322	-0.555458	-0.0759021	0.147699	0.0729338	-0.0943562	-0.100201	-0.0601638	0.144759	0.0726055	-0.12345	0.0404602	-0.0898492	-0.00362614	0.0430109	-0.04767	0.0824068	-0.0412784	-0.271043	0.126026	0.106685	0.111954	0.0741177	0.783382
'C18239'	'cyclic pyranopterin monophosphate'	'C10H14N5O8P'	362.052	-0.386074	0.163589	-0.164797	0.180203	-0.076097	0.14446	2.96472	4.23248	3.97287	3.59441	0.106334	0.79625	0.729332	0.647565	2.16438	0.0424783	0.708624	0.637659	0.514023	0.498885	-0.349688	0.438313	0.682027	0.735495	0.619695	-0.091642	0.596757	0.617329	0.45544	1.16834	-0.0412185	0.716849	0.678185	0.515997	1.53893	-0.046487	0.120363	0.324023	0.20769	-0.410763
'Dihydromonapterin'	'Dihydromonapterin'	'C9H13N5O4'	254.088	0.12532	-0.0152789	-0.0934137	-0.104823	0.00751965	0.044092	1.94245	3.06365	3.07776	2.91879	-0.0255816	4.56439	4.49647	4.43678	4.05107	0.12577	0.927039	1.14063	1.00829	1.09345	0.0177693	0.935182	1.22785	1.02289	1.02899	0.0806658	4.28999	4.28123	4.03372	3.27836	0.226701	4.27587	4.09537	4.07871	3.11538	0.152616	0.0461113	0.160188	0.141407	0.198461
'Ferrichrome minus Fe(III)'	'Ferrichrome minus Fe(III)'	'C27H45N9O12'	686.303	-0.044547	0.23684	0.096337	-1.27694	0.167159	-0.116296	0.394117	2.00276	2.10349	2.484	-0.127305	0.584583	0.676854	0.636463	1.28918	-0.127437	-0.545664	-0.609383	0.49796	0.719413	-0.209734	0.368581	0.389394	0.522534	0.875493	-0.291323	0.39631	0.448415	0.385493	0.831449	-0.129876	0.307885	0.369611	0.361912	0.964407	0.132174	0.308046	0.0566923	0.1351	0.22634
'GDP-4-oxo-L-fucose'	'GDP-4-oxo-L-fucose'	'C16H23N5O15P2'	586.059	-0.345982	-0.850852	0.0247722	-0.628687	-0.127752	0.0567126	1.83808	2.86868	2.28342	1.11914	-0.449704	0.543403	0.569009	-0.647032	-0.954003	-1.02576	0.00342685	-0.139409	-0.0875738	-0.477353	0.263294	-0.393565	0.439884	0.143221	-0.609799	-0.0761933	-0.476273	-0.291181	-0.097008	-0.613251	-0.431388	0.405243	-0.092239	-1.68094	0.320311	-0.976529	0.410427	0.435535	-0.577761	0.33389
'Glycerophosphoserine'	'Glycerophosphoserine'	'C6H14NO8P'	258.039	0.0798068	0.0933571	-0.0798755	-0.347403	0.0404066	-0.0660839	1.33581	2.24586	1.85677	1.58263	0.0724117	1.25947	1.30966	1.05224	0.864725	-0.10278	0.865942	0.911268	0.892723	0.619359	0.198051	0.970083	1.12247	0.930427	0.86903	-0.0657573	1.13591	0.960013	0.858382	0.615263	0.304786	1.04742	1.0373	0.734543	0.653501	0.301549	0.102396	0.0576956	0.0898579	0.140684
'Hexadecanoyl-phosphate (n-C16:1)'	'Hexadecanoyl-phosphate (n-C16:1)'	'C16H31O5P'	333.185	0.0160753	-0.132115	-0.019292	0.0180054	-0.0321124	-0.0465477	2.79143	4.305	4.12774	3.3947	-0.0895527	-0.0339618	0.325919	-0.192316	-0.16193	0.0608486	0.28805	0.069716	-0.0963897	-0.248407	-0.214134	0.173661	-0.35597	-0.00943941	-0.304212	0.15262	0.101237	-0.202763	0.011864	-0.333348	-0.0894038	0.176448	-0.044595	-0.41331	-0.623949	-0.142561	-0.0819631	0.0673907	0.0433247	-0.290815
'L-Prolinylglycine'	'L-Prolinylglycine'	'C7H12N2O3'	171.078	-0.238898	-0.130252	-0.227071	0.378869	-0.22094	-0.130214	3.95606	5.68883	5.64689	5.34116	-0.160549	0.0557018	0.432329	0.188758	0.154778	-0.0940751	0.294646	0.348662	0.172882	0.1896	-0.215583	0.0577397	0.322931	0.481619	0.374058	-0.189989	-0.193481	0.0632554	0.0579957	0.105111	-0.145577	-0.116312	0.345268	0.0870803	-0.0162883	-0.290768	-0.163611	0.14521	0.0338332	-0.253503
'L-alanine-D-glutamate'	'L-alanine-D-glutamate'	'C8H14N2O5'	217.083	-0.0764516	0.26948	0.0628979	-1.18275	0.163979	0.168841	0.119111	2.13605	2.30649	2.81246	0.328538	0.145426	0.122043	0.265831	0.748513	0.333967	-0.417765	-0.528385	0.183546	0.363258	0.328009	0.0820583	0.0259203	0.0196197	0.287219	0.236486	0.273452	0.21945	0.0334198	0.389035	0.179053	0.339326	0.258544	0.23416	0.212988	0.307393	0.290504	-0.104145	0.0460373	-0.484825
'L-alanine-D-glutamate-meso-2,6-diaminoheptanedioate-D-alanine'	'L-alanine-D-glutamate-meso-2,6-diaminoheptanedioate-D-alanine'	'C18H31N5O9'	460.207	-0.272126	0.0744934	0.193735	-0.372973	-0.030048	-0.0479483	2.04366	4.08113	4.11949	4.21985	0.0307751	-0.021834	0.239726	0.161273	0.583641	-0.208203	-0.252255	-0.465733	0.110042	0.295279	-0.252815	-0.187603	-0.0782619	0.124914	0.175388	-0.118084	0.226989	0.354435	-0.0458278	0.483883	-0.221686	0.160355	0.17416	0.306018	0.411977	-0.244763	0.0777048	0.238806	0.086927	-0.215253
'L-alanine-L-glutamate'	'L-alanine-L-glutamate'	'C8H14N2O5'	217.083	-0.0764516	0.26948	0.0628979	-1.18275	0.163979	0.168841	0.119111	2.13605	2.30649	2.81246	0.328538	0.145426	0.122043	0.265831	0.748513	0.333967	-0.417765	-0.528385	0.183546	0.363258	0.328009	0.0820583	0.0259203	0.0196197	0.287219	0.236486	0.273452	0.21945	0.0334198	0.389035	0.179053	0.339326	0.258544	0.23416	0.212988	0.307393	0.290504	-0.104145	0.0460373	-0.484825
'Tetrahydromonapterin'	'Tetrahydromonapterin'	'C9H15N5O4'	256.11	-0.0267066	0.15337	-0.0693317	-0.334471	0.0283705	0.117661	3.19733	5.153	4.95832	4.59117	-0.240817	0.485895	0.616078	0.51487	0.343282	-0.0915158	0.182828	0.297486	0.237912	0.225181	-0.124631	0.275593	0.168222	0.669081	0.216354	0.248801	0.281957	0.502503	0.406558	0.222668	0.0261897	0.266192	0.391842	0.642823	-0.0333116	-0.0574218	0.161661	0.326134	0.151238	-0.0825493
'Ureidoacrylate peracid'	'Ureidoacrylate peracid'	'C4H6N2O4'	145.03	0.0191422	0.0338	-0.0406759	-0.222715	0.00268124	-0.0714363	-0.232564	0.122692	0.215423	0.313244	0.153017	-0.349044	-0.218994	-0.205001	-0.32803	-0.195733	-0.315752	-0.105464	-0.0997877	-0.023623	0.133777	-0.244824	-0.316001	0.0122772	-0.267825	-0.0574897	-0.0464214	-0.133848	-0.253521	-0.0856242	0.131125	-0.299585	-0.264294	-0.0845517	0.0925994	-0.199767	-0.025376	0.0246529	-0.134432	-0.0813303
'acyl phosphatidylglycerol (n-C14:0)'	'acyl phosphatidylglycerol (n-C14:0)'	'C48H93O11P'	875.623	0.137017	-0.040094	-0.0546509	-0.90236	-0.0213553	0.047843	-1.78449	-1.2638	-0.886893	-0.792576	-0.075941	-0.337879	-0.534936	0.104452	-0.503564	0.0471931	-1.23094	-1.4354	-0.000127655	-0.256382	0.146593	-0.17424	-0.00373749	-0.0812802	-0.34037	0.0853348	-0.0443593	-0.0021034	0.173271	-0.165807	0.158156	-0.163218	-0.169757	0.383086	-0.171559	-0.0210715	-0.318803	-0.0567893	0.0399905	0.44874
'acyl phosphatidylglycerol (n-C16:0)'	'acyl phosphatidylglycerol (n-C16:0)'	'C54H105O11P'	959.73	0.107583	0.173087	0.0413317	-1.3251	0.120742	0.0849044	-2.20007	-1.47532	-1.38396	-1.31424	0.0220214	0.691957	0.732012	0.555689	0.508309	0.150935	-0.431051	-0.481716	0.575898	0.437139	0.136445	0.592964	0.689995	0.560793	0.5039	-0.0307143	0.470765	0.529551	0.380406	0.322368	0.15851	0.41804	0.385262	0.213032	0.156887	0.220463	0.171583	0.117623	0.0898552	0.127426
'acyl phosphatidylglycerol (n-C16:1)'	'acyl phosphatidylglycerol (n-C16:1)'	'C54H99O11P'	953.687	-0.100492	0.206233	0.256343	-2.00394	0.12822	0.0794767	-3.15339	-1.89166	-1.86673	-1.6275	-0.212239	0.0750945	0.22847	-0.0741252	0.236587	-0.182973	-1.44004	-1.50861	0.111754	0.183074	0.0407204	0.0341362	-0.0424901	0.00647471	0.231943	-0.472203	0.176616	0.0846874	-0.090787	0.139466	-0.155557	-0.132487	-0.0458603	-0.172441	0.122594	0.197885	0.265038	0.0738807	0.0438013	0.201196
'branching glycogen'	'branching glycogen'	'C6H10O5'	161.045	0.113892	-0.0216513	-0.0100072	-0.167218	0.0191772	0.0879399	-0.421473	-0.18686	-0.152102	-0.0233909	0.0331912	0.102726	0.163816	0.0861521	0.0918039	0.0916753	-0.120092	-0.0494944	0.10772	0.157306	0.0790537	0.207906	0.0295691	0.0952046	0.160923	0.0685759	0.179406	0.175175	0.0916536	0.125417	0.121029	0.115694	0.144764	0.0215915	-0.0218134	0.0975924	-0.0596211	0.0283367	-0.0391618	0.0110517
'cis-3-(3-carboxyethyl)-3,5-cyclohexadiene-1,2-diol'	'cis-3-(3-carboxyethyl)-3,5-cyclohexadiene-1,2-diol'	'C9H12O4'	183.066	-0.0920833	-0.0985399	-0.0383841	0.22021	-0.094877	-0.00901497	0.084749	-0.0920918	0.0839175	0.114632	-0.133453	-0.141	-0.164137	-0.000281292	0.0253237	0.101225	0.0889745	0.146771	-0.0445285	0.10505	0.013428	-0.143015	-0.0561361	0.0111201	0.0883671	-0.103989	-0.111284	-0.110821	0.00869911	0.0736761	-0.15209	-0.024032	-0.138648	-0.0906531	0.0423393	-0.027072	-0.0728753	0.0103861	-0.0726255	-0.165869
'coprogen'	'coprogen'	'C35H53N6O13Fe'	820.3	-0.317529	0.292147	0.214057	-3.83909	0.172313	0.0939538	-0.737224	1.0128	0.869777	0.942306	-0.168826	0.882948	0.785733	0.732873	1.14326	0.370319	-0.531717	-0.50995	0.775484	0.886814	0.21836	0.626063	0.735845	0.78787	0.920204	0.112421	0.686257	0.631228	0.446067	0.926246	-0.0695344	0.372191	0.592277	0.457672	0.756232	0.215671	0.534112	0.366026	0.190964	0.256009
'cyclopropane phosphatidylethanolamine (dihexadec-9,10-cyclo-anoyl, n-C16:0 cyclo)'	'cyclopropane phosphatidylethanolamine (dihexadec-9,10-cyclo-anoyl, n-C16:0 cyclo)'	'C39H74N1O8P1'	714.509	-0.545148	0.354278	0.405455	-2.38589	0.0510316	-0.576641	-2.98592	0.488016	0.398009	0.86446	-0.696978	0.533776	1.45552	1.30077	1.311	-0.636387	-0.513898	0.424646	1.36107	0.991994	-0.601107	0.293877	1.35918	1.51519	1.11401	-0.845614	0.354949	1.28539	1.02998	0.918712	-0.737966	0.139812	1.35401	1.07661	1.08461	-0.557597	0.08795	0.590894	0.652272	-0.0323237
'cyclopropane phosphatidylglycerol (dihexadec-9,10-cyclo-anoyl, n-C16:0 cyclo)'	'cyclopropane phosphatidylglycerol (dihexadec-9,10-cyclo-anoyl, n-C16:0 cyclo)'	'C40H75O10P1'	745.504	-0.541991	0.312058	0.439943	-3.06453	0.0604401	-0.511772	-3.75238	0.477992	0.354434	0.589469	-0.651109	0.467373	1.22702	1.02944	0.950054	-0.682681	-0.689963	0.0770294	1.09873	0.694737	-0.516829	0.28387	1.13207	1.28611	0.902298	-0.802366	0.295487	1.03744	0.769281	0.632833	-0.637148	0.11278	1.10732	0.804705	0.631986	-0.447227	0.197292	0.581242	0.565003	-0.0883098
'd-biotin d-sulfoxide'	'd-biotin d-sulfoxide'	'C10H16N2O4S'	259.077	-0.0576134	-0.151832	0.0236851	0.0599023	-0.0692426	-0.00202458	4.3343	6.00735	5.70995	5.31678	0.0765677	1.56333	1.43126	0.944517	0.938639	0.188513	1.10117	0.989114	0.762883	0.503686	-0.302298	0.989908	1.02237	0.936108	0.72686	0.0321363	1.11781	1.02906	0.709665	0.637188	-0.016622	1.06607	1.06006	0.529745	0.07481	-0.0745049	0.0625248	0.317504	0.106801	-0.355689
'dTDP-4-acetamido-4,6-dideoxy-D-galactose'	'dTDP-4-acetamido-4,6-dideoxy-D-galactose'	'C18H29N3O15P2'	588.104	-0.612224	0.431424	-0.230493	-0.73957	0.0574135	-0.145126	1.43956	2.95346	2.50968	1.67632	-0.646785	0.181182	0.133818	-0.727907	-0.574451	-1.76301	-1.52846	-2.62678	-0.446791	-0.215044	0.679957	0.325726	-0.106499	0.00290714	-0.19168	-0.114742	0.282771	-0.0406956	-0.588209	-0.609789	0.301737	0.0888167	-0.0719893	-0.360751	-0.448697	-0.262144	0.226783	0.30945	0.0529641	-0.519886
'ethanesulfonate'	'ethanesulfonate'	'C2H6O3S'	108.996	0.0772195	0.217091	-0.149747	-0.945489	0.107781	0.138937	-1.04603	-0.647027	-0.977652	-0.785025	0.0338745	0.143158	0.232789	0.115379	-0.112592	0.0625883	-0.260361	0.10901	0.216255	0.0346389	0.202633	0.0110937	0.159649	0.0844846	0.112163	-0.0471	-0.0860288	0.0776017	0.0943989	0.264523	0.142303	0.111124	0.0310783	-0.323447	-0.076997	0.372981	0.323969	0.294685	0.111365	-0.652372
'ferric 2,3-dihydroxybenzoylserine'	'ferric 2,3-dihydroxybenzoylserine'	'C10H8NO6Fe'	292.965	-0.203176	-0.07973	0.112176	0.106299	-0.0553072	-0.246849	-0.213314	-0.694942	-0.693843	-0.411451	-0.181956	-0.39887	-0.32948	-0.128184	0.00800233	-0.177365	-0.0471873	0.0453946	-0.059683	0.00924953	-0.182705	-0.467452	-0.409307	-0.26716	-0.154657	-0.188278	-0.357404	-0.140039	-0.283098	-0.212555	-0.306353	-0.234186	-0.257078	-0.277718	-0.424211	-0.1188	-0.00891391	-0.225663	-0.00315188	-0.49821
'lipoate (protein bound)'	'lipoate (protein bound)'	'C8H13OS2'	188.035	0.0328504	-0.054985	-0.0673038	0.04407	-0.0226967	0.0724576	0.706774	0.871332	1.02153	0.938258	-0.194342	0.104049	0.238628	0.0464872	0.415797	0.154029	0.31844	0.299139	0.332753	0.415515	-0.0242769	0.144709	0.173465	0.204581	0.212556	0.093335	0.164486	0.198701	0.150004	0.413824	0.0889625	0.267808	0.0930634	0.105869	0.23641	-0.0384062	-0.230543	0.0469337	-0.106134	-0.126795
'octadecenoate (n-C18:1)'	'octadecenoate (n-C18:1)'	'C18H34O2'	281.248	-0.263222	0.0416662	0.0975518	0.0973874	-0.0273249	-0.0255164	-0.225526	0.0354034	0.375098	0.791546	0.049689	-0.0462627	0.291458	0.342323	0.357931	0.0985316	0.223267	0.296652	0.326079	0.427453	0.134518	-0.229087	0.355857	0.377189	0.386268	-0.0522663	-0.119199	0.238401	0.185211	0.257664	-0.154646	-0.12336	0.15823	0.376849	0.392285	-0.0541937	-0.0470226	0.205886	0.265569	-0.193533
'octanoate (protein bound)'	'octanoate (protein bound)'	'C8H14O'	125.097	-0.0637244	0.0569668	-0.167845	0.0486334	-0.038449	-0.218142	-0.312366	-0.631093	-0.639762	-0.693111	0.210635	-0.0158238	-0.00267421	0.10098	-0.134747	0.0617022	-0.0958409	-0.202132	0.0387754	0.115409	-0.119058	0.0935306	-0.0927031	-0.107821	-0.170579	-0.114248	-0.360363	-0.265114	0.0785306	-0.156995	-0.353741	-0.182187	-0.0892527	0.0570815	-0.287838	0.0145205	-0.0356401	0.0371562	-0.172893	-0.489331
'psicoselysine'	'psicoselysine'	'C12H24N2O7'	307.151	-0.0806938	-0.199286	-0.391396	-0.0404807	-0.110316	-0.292576	1.93496	3.23588	3.42266	3.90401	0.250429	3.29581	3.534	2.98884	4.26364	0.471903	2.57344	2.70159	3.02162	3.66742	-0.416348	3.6896	2.76759	3.08132	3.83817	0.0855155	3.29002	3.27229	2.73213	3.77894	0.37663	3.1013	3.11935	2.29412	3.5173	0.163699	-0.0777804	0.832466	0.151399	0.0508483
'tetradecenoate (n-C14:1)'	'tetradecenoate (n-C14:1)'	'C14H26O2'	225.186	-0.258089	0.0906739	0.184611	-0.50793	0.00782661	-0.351273	-1.36979	-0.927409	-1.03131	-1.5641	-0.138916	0.1323	0.0346535	-0.524012	-1.05172	-0.190145	-0.413811	-0.260211	-0.0468553	-0.644259	-0.107247	-0.0289607	0.300409	0.0664711	-0.4119	-0.256871	-0.119097	-0.00255843	-0.0299847	-0.392742	-0.387738	-0.1418	-0.118846	-0.311254	-1.16525	-0.234545	-0.0527465	0.21853	0.129393	-0.337318
[]	'Pyruvate'	[]	177.067	0.00934071	-0.312474	-0.204706	-0.0817804	-0.0526311	-0.525157	1.60389	4.95377	1.33624	1.94867	-0.405377	3.16767	4.69666	1.32099	2.72941	-0.326822	1.4378	2.0619	2.00136	2.71249	-0.533083	2.19279	1.9858	2.32123	3.12867	-0.35674	2.74613	3.66002	1.37111	1.73121	0.328525	2.88767	3.53218	-1.23583	0.178027	-0.562028	-0.0799217	-0.0770464	-0.448783	-0.0698914
[]	'oxoglutarate'	[]	235.073	-0.0564384	0.156112	0.24746	-1.16169	0.0872251	-0.0282557	0.510481	2.166	1.90993	1.32668	-0.101511	-0.2086	-0.312096	-0.62687	-0.85525	-0.0713629	-0.798129	-0.749571	-0.306102	-0.205664	-0.0198884	-0.0845921	-0.171165	-0.318692	-0.409542	0.0180537	-0.180127	-0.255905	-0.389949	-0.5237	-0.000598621	-0.0317561	-0.0658448	-0.638108	-0.95402	-0.147049	0.0463191	0.223658	0.213126	-0.0575314
[]	'oxaloacetate'	[]	221.057	-0.00383428	0.0658803	0.0891914	-0.260099	0.0447594	-0.0126231	0.390699	1.04485	1.75735	2.75781	-0.0922578	-0.166605	0.459351	1.32718	2.98486	0.0809822	-0.0720455	0.559633	1.67699	2.57486	-0.00487779	-0.125557	0.497664	1.64999	2.79268	-0.0488717	-0.0567329	0.735891	1.20545	1.70977	-0.0212465	-0.134934	0.179763	-0.0399002	-0.0126921	-0.0571249	0.0432685	0.022068	0.00932586	-0.168515

## Sheet: AA perturbations std
standard deviation			Time -->	0	15	30	60	90	0	15	30	60	90	0	15	30	60	90	0	15	30	60	90	0	15	30	60	90	0	15	30	60	90	0	15	30	60	90	0	15	30	60	90
'Metabolite_id'	'Metabolite_name'	'Formula'	'm/z'	'GLC'	'GLC'	'GLC'	'GLC'	'GLC'	'CAA'	'CAA'	'CAA'	'CAA'	'CAA'	'SAA'	'SAA'	'SAA'	'SAA'	'SAA'	'STG'	'STG'	'STG'	'STG'	'STG'	'STGTCA'	'STGTCA'	'STGTCA'	'STGTCA'	'STGTCA'	'GGPA'	'GGPA'	'GGPA'	'GGPA'	'GGPA'	'AA'	'AA'	'AA'	'AA'	'AA'	'GLU'	'GLU'	'GLU'	'GLU'	'GLU'
'(2R,4S)-2-methyl-2,3,3,4-tetrahydroxytetrahydrofuran'	'(2R,4S)-2-methyl-2,3,3,4-tetrahydroxytetrahydrofuran'	'C5H10O5'	149.046	0.361308	0.361308	0.361308	0.361308	0.361308	0.434658	0.434658	0.434658	0.434658	0.434658	0.360715	0.360715	0.360715	0.360715	0.360715	0.415142	0.415142	0.415142	0.415142	0.415142	0.335862	0.335862	0.335862	0.335862	0.335862	0.277486	0.277486	0.277486	0.277486	0.277486	0.321822	0.321822	0.321822	0.321822	0.321822	0.138831	0.138831	0.138831	0.138831	0.138831
'(2R,4S)-2-methyl-2,4-dihydroxydihydrofuran-3-one'	'(2R,4S)-2-methyl-2,4-dihydroxydihydrofuran-3-one'	'C5H8O4'	131.035	0.166124	0.166124	0.166124	0.166124	0.166124	0.1819	0.1819	0.1819	0.1819	0.1819	0.174499	0.174499	0.174499	0.174499	0.174499	0.176796	0.176796	0.176796	0.176796	0.176796	0.181923	0.181923	0.181923	0.181923	0.181923	0.13489	0.13489	0.13489	0.13489	0.13489	0.208789	0.208789	0.208789	0.208789	0.208789	0.165656	0.165656	0.165656	0.165656	0.165656
'1,6-anhydrous-N-Acetylmuramate'	'1,6-anhydrous-N-Acetylmuramate'	'C11H17NO7'	274.093	0.270433	0.270433	0.270433	0.270433	0.270433	0.546236	0.546236	0.546236	0.546236	0.546236	0.471943	0.471943	0.471943	0.471943	0.471943	0.361914	0.361914	0.361914	0.361914	0.361914	0.267522	0.267522	0.267522	0.267522	0.267522	0.36629	0.36629	0.36629	0.36629	0.36629	0.382264	0.382264	0.382264	0.382264	0.382264	0.193255	0.193255	0.193255	0.193255	0.193255
'1,6-anhydrous-N-Acetylmuramyl-tripeptide'	'1,6-anhydrous-N-Acetylmuramyl-tripeptide'	'C26H41N5O14'	646.259	0.379408	0.379408	0.379408	0.379408	0.379408	0.73575	0.73575	0.73575	0.73575	0.73575	0.469425	0.469425	0.469425	0.469425	0.469425	0.619263	0.619263	0.619263	0.619263	0.619263	0.349987	0.349987	0.349987	0.349987	0.349987	0.394718	0.394718	0.394718	0.394718	0.394718	0.322617	0.322617	0.322617	0.322617	0.322617	0.283911	0.283911	0.283911	0.283911	0.283911
'2-Acyl-sn-glycero-3-phosphoglycerol (n-C12:0)'	'2-Acyl-sn-glycero-3-phosphoglycerol (n-C12:0)'	'C18H37O9P1'	427.211	0.303019	0.303019	0.303019	0.303019	0.303019	0.873482	0.873482	0.873482	0.873482	0.873482	0.237309	0.237309	0.237309	0.237309	0.237309	0.452284	0.452284	0.452284	0.452284	0.452284	0.405168	0.405168	0.405168	0.405168	0.405168	0.418934	0.418934	0.418934	0.418934	0.418934	0.323626	0.323626	0.323626	0.323626	0.323626	0.447517	0.447517	0.447517	0.447517	0.447517
'2-Octaprenyl-3-methyl-6-methoxy- 1,4-benzoquinol'	'2-Octaprenyl-3-methyl-6-methoxy- 1,4-benzoquinol'	'C48H74O3'	697.559	1.77069	1.77069	1.77069	1.77069	1.77069	3.12168	3.12168	3.12168	3.12168	3.12168	1.74175	1.74175	1.74175	1.74175	1.74175	2.1429	2.1429	2.1429	2.1429	2.1429	1.02264	1.02264	1.02264	1.02264	1.02264	1.72731	1.72731	1.72731	1.72731	1.72731	0.991576	0.991576	0.991576	0.991576	0.991576	1.04765	1.04765	1.04765	1.04765	1.04765
'3-Aminoacrylate'	'3-Aminoacrylate'	'C3H5NO2'	86.0241	0.607578	0.607578	0.607578	0.607578	0.607578	0.477264	0.477264	0.477264	0.477264	0.477264	0.321955	0.321955	0.321955	0.321955	0.321955	0.494542	0.494542	0.494542	0.494542	0.494542	0.375734	0.375734	0.375734	0.375734	0.375734	0.426533	0.426533	0.426533	0.426533	0.426533	0.447299	0.447299	0.447299	0.447299	0.447299	0.573136	0.573136	0.573136	0.573136	0.573136
'5''-deoxyribose'	'5''-deoxyribose'	'C5H10O4'	133.051	0.768429	0.768429	0.768429	0.768429	0.768429	0.433769	0.433769	0.433769	0.433769	0.433769	0.185862	0.185862	0.185862	0.185862	0.185862	0.277315	0.277315	0.277315	0.277315	0.277315	0.150204	0.150204	0.150204	0.150204	0.150204	0.283391	0.283391	0.283391	0.283391	0.283391	0.249972	0.249972	0.249972	0.249972	0.249972	0.519765	0.519765	0.519765	0.519765	0.519765
'6-carboxy-5,6,7,8-tetrahydropterin'	'6-carboxy-5,6,7,8-tetrahydropterin'	'C7H9N5O3'	210.063	0.376325	0.376325	0.376325	0.376325	0.376325	0.341934	0.341934	0.341934	0.341934	0.341934	0.308294	0.308294	0.308294	0.308294	0.308294	0.396627	0.396627	0.396627	0.396627	0.396627	0.444353	0.444353	0.444353	0.444353	0.444353	0.28949	0.28949	0.28949	0.28949	0.28949	0.241242	0.241242	0.241242	0.241242	0.241242	0.284082	0.284082	0.284082	0.284082	0.284082
'7-deaza-7-carboxyguanine'	'7-deaza-7-carboxyguanine'	'C7H6N4O3'	193.034	0.166559	0.166559	0.166559	0.166559	0.166559	0.438099	0.438099	0.438099	0.438099	0.438099	0.179265	0.179265	0.179265	0.179265	0.179265	0.18642	0.18642	0.18642	0.18642	0.18642	0.151329	0.151329	0.151329	0.151329	0.151329	0.146241	0.146241	0.146241	0.146241	0.146241	0.178391	0.178391	0.178391	0.178391	0.178391	0.210246	0.210246	0.210246	0.210246	0.210246
'C00002'	'ATP'	'C10H16N5O13P3'	505.988	0.640301	0.640301	0.640301	0.640301	0.640301	0.414998	0.414998	0.414998	0.414998	0.414998	0.45446	0.45446	0.45446	0.45446	0.45446	0.699197	0.699197	0.699197	0.699197	0.699197	0.386079	0.386079	0.386079	0.386079	0.386079	0.40101	0.40101	0.40101	0.40101	0.40101	0.437136	0.437136	0.437136	0.437136	0.437136	0.456291	0.456291	0.456291	0.456291	0.456291
'C00004'	'Nicotinamide adenine dinucleotide - reduced'	'C21H29N7O14P2'	664.113	0.980487	0.980487	0.980487	0.980487	0.980487	0.860385	0.860385	0.860385	0.860385	0.860385	2.11768	2.11768	2.11768	2.11768	2.11768	1.07219	1.07219	1.07219	1.07219	1.07219	0.978434	0.978434	0.978434	0.978434	0.978434	1.21861	1.21861	1.21861	1.21861	1.21861	5.41547	5.41547	5.41547	5.41547	5.41547	0.922855	0.922855	0.922855	0.922855	0.922855
'C00008'	'ADP'	'C10H15N5O10P2'	426.022	0.277469	0.277469	0.277469	0.277469	0.277469	0.393872	0.393872	0.393872	0.393872	0.393872	0.425751	0.425751	0.425751	0.425751	0.425751	0.319938	0.319938	0.319938	0.319938	0.319938	0.308983	0.308983	0.308983	0.308983	0.308983	0.337066	0.337066	0.337066	0.337066	0.337066	0.391102	0.391102	0.391102	0.391102	0.391102	0.338945	0.338945	0.338945	0.338945	0.338945
'C00009'	'Phosphate'	'H3O4P'	96.9687	0.353822	0.353822	0.353822	0.353822	0.353822	0.376956	0.376956	0.376956	0.376956	0.376956	0.0867652	0.0867652	0.0867652	0.0867652	0.0867652	0.332462	0.332462	0.332462	0.332462	0.332462	0.068639	0.068639	0.068639	0.068639	0.068639	0.0697071	0.0697071	0.0697071	0.0697071	0.0697071	0.109939	0.109939	0.109939	0.109939	0.109939	0.0513223	0.0513223	0.0513223	0.0513223	0.0513223
'C00009'	'Phosphate'	'H3O4P'	96.9745	0.184188	0.184188	0.184188	0.184188	0.184188	0.275257	0.275257	0.275257	0.275257	0.275257	0.238729	0.238729	0.238729	0.238729	0.238729	0.189799	0.189799	0.189799	0.189799	0.189799	0.184701	0.184701	0.184701	0.184701	0.184701	0.210085	0.210085	0.210085	0.210085	0.210085	0.274982	0.274982	0.274982	0.274982	0.274982	0.135151	0.135151	0.135151	0.135151	0.135151
'C00010'	'Coenzyme A'	'C21H36N7O16P3S'	766.105	0.757466	0.757466	0.757466	0.757466	0.757466	0.96234	0.96234	0.96234	0.96234	0.96234	1.45291	1.45291	1.45291	1.45291	1.45291	0.7945	0.7945	0.7945	0.7945	0.7945	0.929985	0.929985	0.929985	0.929985	0.929985	0.888256	0.888256	0.888256	0.888256	0.888256	0.843542	0.843542	0.843542	0.843542	0.843542	0.491872	0.491872	0.491872	0.491872	0.491872
'C00013'	'Diphosphate'	'H4O7P2'	176.936	0.45083	0.45083	0.45083	0.45083	0.45083	0.526879	0.526879	0.526879	0.526879	0.526879	0.328354	0.328354	0.328354	0.328354	0.328354	0.392779	0.392779	0.392779	0.392779	0.392779	0.327178	0.327178	0.327178	0.327178	0.327178	0.307662	0.307662	0.307662	0.307662	0.307662	0.347022	0.347022	0.347022	0.347022	0.347022	0.346524	0.346524	0.346524	0.346524	0.346524
'C00015'	'UDP'	'C9H14N2O12P2'	402.993	0.258655	0.258655	0.258655	0.258655	0.258655	0.400983	0.400983	0.400983	0.400983	0.400983	0.436664	0.436664	0.436664	0.436664	0.436664	0.328202	0.328202	0.328202	0.328202	0.328202	0.251216	0.251216	0.251216	0.251216	0.251216	0.355208	0.355208	0.355208	0.355208	0.355208	0.466048	0.466048	0.466048	0.466048	0.466048	0.315014	0.315014	0.315014	0.315014	0.315014
'C00016'	'Flavin adenine dinucleotide oxidized'	'C27H33N9O15P2'	784.153	0.415686	0.415686	0.415686	0.415686	0.415686	0.463381	0.463381	0.463381	0.463381	0.463381	0.460784	0.460784	0.460784	0.460784	0.460784	0.812127	0.812127	0.812127	0.812127	0.812127	0.448556	0.448556	0.448556	0.448556	0.448556	0.420391	0.420391	0.420391	0.420391	0.420391	0.34113	0.34113	0.34113	0.34113	0.34113	0.198643	0.198643	0.198643	0.198643	0.198643
'C00018'	'Pyridoxal 5''-phosphate'	'C8H10NO6P'	246.021	0.322256	0.322256	0.322256	0.322256	0.322256	0.520953	0.520953	0.520953	0.520953	0.520953	0.479994	0.479994	0.479994	0.479994	0.479994	0.447822	0.447822	0.447822	0.447822	0.447822	0.441187	0.441187	0.441187	0.441187	0.441187	0.461575	0.461575	0.461575	0.461575	0.461575	0.529111	0.529111	0.529111	0.529111	0.529111	0.328683	0.328683	0.328683	0.328683	0.328683
'C00019'	'S-Adenosyl-L-methionine'	'C15H23N6O5S'	398.133	0.382029	0.382029	0.382029	0.382029	0.382029	0.77668	0.77668	0.77668	0.77668	0.77668	0.350953	0.350953	0.350953	0.350953	0.350953	0.370582	0.370582	0.370582	0.370582	0.370582	0.355629	0.355629	0.355629	0.355629	0.355629	0.368037	0.368037	0.368037	0.368037	0.368037	0.360033	0.360033	0.360033	0.360033	0.360033	0.259945	0.259945	0.259945	0.259945	0.259945
'C00020'	'AMP'	'C10H14N5O7P'	346.056	0.221244	0.221244	0.221244	0.221244	0.221244	0.791836	0.791836	0.791836	0.791836	0.791836	1.32269	1.32269	1.32269	1.32269	1.32269	0.196071	0.196071	0.196071	0.196071	0.196071	0.359057	0.359057	0.359057	0.359057	0.359057	1.06949	1.06949	1.06949	1.06949	1.06949	1.10873	1.10873	1.10873	1.10873	1.10873	0.29415	0.29415	0.29415	0.29415	0.29415
'C00021'	'S-Adenosyl-L-homocysteine'	'C14H20N6O5S'	383.117	0.424999	0.424999	0.424999	0.424999	0.424999	0.468544	0.468544	0.468544	0.468544	0.468544	0.206873	0.206873	0.206873	0.206873	0.206873	0.381744	0.381744	0.381744	0.381744	0.381744	0.268681	0.268681	0.268681	0.268681	0.268681	0.201052	0.201052	0.201052	0.201052	0.201052	0.195033	0.195033	0.195033	0.195033	0.195033	0.310233	0.310233	0.310233	0.310233	0.310233
'C00024'	'Acetyl-CoA'	'C23H38N7O17P3S'	808.118	0.661349	0.661349	0.661349	0.661349	0.661349	0.637906	0.637906	0.637906	0.637906	0.637906	0.757665	0.757665	0.757665	0.757665	0.757665	0.71126	0.71126	0.71126	0.71126	0.71126	0.804231	0.804231	0.804231	0.804231	0.804231	0.677066	0.677066	0.677066	0.677066	0.677066	1.97678	1.97678	1.97678	1.97678	1.97678	0.391464	0.391464	0.391464	0.391464	0.391464
'C00025'	'L-Glutamate'	'C5H9NO4'	146.046	0.364849	0.364849	0.364849	0.364849	0.364849	0.894727	0.894727	0.894727	0.894727	0.894727	0.864443	0.864443	0.864443	0.864443	0.864443	0.869759	0.869759	0.869759	0.869759	0.869759	0.723026	0.723026	0.723026	0.723026	0.723026	0.15843	0.15843	0.15843	0.15843	0.15843	1.14879	1.14879	1.14879	1.14879	1.14879	0.828065	0.828065	0.828065	0.828065	0.828065
'C00026'	'2-Oxoglutarate'	'C5H6O5'	145.014	0.309132	0.309132	0.309132	0.309132	0.309132	0.317248	0.317248	0.317248	0.317248	0.317248	0.293909	0.293909	0.293909	0.293909	0.293909	0.318838	0.318838	0.318838	0.318838	0.318838	0.311608	0.311608	0.311608	0.311608	0.311608	0.289094	0.289094	0.289094	0.289094	0.289094	0.289145	0.289145	0.289145	0.289145	0.289145	0.273446	0.273446	0.273446	0.273446	0.273446
'C00029'	'UDPglucose'	'C15H24N2O17P2'	565.047	0.647456	0.647456	0.647456	0.647456	0.647456	0.626073	0.626073	0.626073	0.626073	0.626073	0.829903	0.829903	0.829903	0.829903	0.829903	1.13036	1.13036	1.13036	1.13036	1.13036	0.785004	0.785004	0.785004	0.785004	0.785004	0.733858	0.733858	0.733858	0.733858	0.733858	1.1494	1.1494	1.1494	1.1494	1.1494	0.350991	0.350991	0.350991	0.350991	0.350991
'C00031'	'D-Glucose'	'C6H12O6'	179.056	0.426716	0.426716	0.426716	0.426716	0.426716	0.426119	0.426119	0.426119	0.426119	0.426119	0.189455	0.189455	0.189455	0.189455	0.189455	0.471408	0.471408	0.471408	0.471408	0.471408	0.158666	0.158666	0.158666	0.158666	0.158666	0.161532	0.161532	0.161532	0.161532	0.161532	0.206694	0.206694	0.206694	0.206694	0.206694	0.147538	0.147538	0.147538	0.147538	0.147538
'C00033'	'Acetate'	'C2H4O2'	59.0135	0.33575	0.33575	0.33575	0.33575	0.33575	0.367556	0.367556	0.367556	0.367556	0.367556	0.20489	0.20489	0.20489	0.20489	0.20489	0.226055	0.226055	0.226055	0.226055	0.226055	0.178327	0.178327	0.178327	0.178327	0.178327	0.164626	0.164626	0.164626	0.164626	0.164626	0.219819	0.219819	0.219819	0.219819	0.219819	0.242948	0.242948	0.242948	0.242948	0.242948
'C00035'	'GDP'	'C10H15N5O11P2'	442.015	0.507083	0.507083	0.507083	0.507083	0.507083	0.526926	0.526926	0.526926	0.526926	0.526926	0.421141	0.421141	0.421141	0.421141	0.421141	0.412975	0.412975	0.412975	0.412975	0.412975	0.358516	0.358516	0.358516	0.358516	0.358516	0.367867	0.367867	0.367867	0.367867	0.367867	0.356218	0.356218	0.356218	0.356218	0.356218	0.408788	0.408788	0.408788	0.408788	0.408788
'C00037'	'Glycine'	'C2H5NO2'	74.0244	0.473507	0.473507	0.473507	0.473507	0.473507	0.749725	0.749725	0.749725	0.749725	0.749725	0.722512	0.722512	0.722512	0.722512	0.722512	0.503744	0.503744	0.503744	0.503744	0.503744	0.344611	0.344611	0.344611	0.344611	0.344611	0.787145	0.787145	0.787145	0.787145	0.787145	0.79151	0.79151	0.79151	0.79151	0.79151	0.468032	0.468032	0.468032	0.468032	0.468032
'C00041'	'L-Alanine'	'C3H7NO2'	88.0402	0.60293	0.60293	0.60293	0.60293	0.60293	0.796035	0.796035	0.796035	0.796035	0.796035	0.825382	0.825382	0.825382	0.825382	0.825382	0.958046	0.958046	0.958046	0.958046	0.958046	0.801929	0.801929	0.801929	0.801929	0.801929	0.735669	0.735669	0.735669	0.735669	0.735669	0.66704	0.66704	0.66704	0.66704	0.66704	0.344609	0.344609	0.344609	0.344609	0.344609
'C00042'	'Succinate'	'C4H6O4'	117.02	0.262628	0.262628	0.262628	0.262628	0.262628	1.04451	1.04451	1.04451	1.04451	1.04451	1.1622	1.1622	1.1622	1.1622	1.1622	1.10422	1.10422	1.10422	1.10422	1.10422	1.14837	1.14837	1.14837	1.14837	1.14837	1.13014	1.13014	1.13014	1.13014	1.13014	0.290568	0.290568	0.290568	0.290568	0.290568	0.322627	0.322627	0.322627	0.322627	0.322627
'C00043'	'UDP-N-acetyl-D-glucosamine'	'C17H27N3O17P2'	606.074	0.639744	0.639744	0.639744	0.639744	0.639744	0.737306	0.737306	0.737306	0.737306	0.737306	0.951201	0.951201	0.951201	0.951201	0.951201	0.950886	0.950886	0.950886	0.950886	0.950886	0.731736	0.731736	0.731736	0.731736	0.731736	0.877038	0.877038	0.877038	0.877038	0.877038	1.08579	1.08579	1.08579	1.08579	1.08579	0.340951	0.340951	0.340951	0.340951	0.340951
'C00044'	'GTP'	'C10H16N5O14P3'	521.981	0.416276	0.416276	0.416276	0.416276	0.416276	0.603062	0.603062	0.603062	0.603062	0.603062	0.445915	0.445915	0.445915	0.445915	0.445915	0.75907	0.75907	0.75907	0.75907	0.75907	0.511648	0.511648	0.511648	0.511648	0.511648	0.415748	0.415748	0.415748	0.415748	0.415748	0.428161	0.428161	0.428161	0.428161	0.428161	0.500599	0.500599	0.500599	0.500599	0.500599
'C00047'	'L-Lysine'	'C6H14N2O2'	145.098	1.13639	1.13639	1.13639	1.13639	1.13639	0.574741	0.574741	0.574741	0.574741	0.574741	0.591594	0.591594	0.591594	0.591594	0.591594	0.563889	0.563889	0.563889	0.563889	0.563889	0.66804	0.66804	0.66804	0.66804	0.66804	0.546936	0.546936	0.546936	0.546936	0.546936	0.523572	0.523572	0.523572	0.523572	0.523572	0.82331	0.82331	0.82331	0.82331	0.82331
'C00048'	'Glyoxylate'	'C2H2O3'	72.9933	0.624791	0.624791	0.624791	0.624791	0.624791	0.545673	0.545673	0.545673	0.545673	0.545673	0.41658	0.41658	0.41658	0.41658	0.41658	0.419327	0.419327	0.419327	0.419327	0.419327	0.426694	0.426694	0.426694	0.426694	0.426694	0.329027	0.329027	0.329027	0.329027	0.329027	0.423938	0.423938	0.423938	0.423938	0.423938	0.373395	0.373395	0.373395	0.373395	0.373395
'C00049'	'L-Aspartate'	'C4H7NO4'	132.03	0.712935	0.712935	0.712935	0.712935	0.712935	0.897013	0.897013	0.897013	0.897013	0.897013	1.10459	1.10459	1.10459	1.10459	1.10459	1.04376	1.04376	1.04376	1.04376	1.04376	1.04928	1.04928	1.04928	1.04928	1.04928	0.922172	0.922172	0.922172	0.922172	0.922172	0.81266	0.81266	0.81266	0.81266	0.81266	0.421466	0.421466	0.421466	0.421466	0.421466
'C00051'	'Reduced glutathione'	'C10H17N3O6S'	306.076	0.845187	0.845187	0.845187	0.845187	0.845187	1.07968	1.07968	1.07968	1.07968	1.07968	0.82202	0.82202	0.82202	0.82202	0.82202	0.967352	0.967352	0.967352	0.967352	0.967352	0.872031	0.872031	0.872031	0.872031	0.872031	0.777036	0.777036	0.777036	0.777036	0.777036	0.779685	0.779685	0.779685	0.779685	0.779685	0.789677	0.789677	0.789677	0.789677	0.789677
'C00052'	'UDPgalactose'	'C15H24N2O17P2'	565.047	0.647456	0.647456	0.647456	0.647456	0.647456	0.626073	0.626073	0.626073	0.626073	0.626073	0.829903	0.829903	0.829903	0.829903	0.829903	1.13036	1.13036	1.13036	1.13036	1.13036	0.785004	0.785004	0.785004	0.785004	0.785004	0.733858	0.733858	0.733858	0.733858	0.733858	1.1494	1.1494	1.1494	1.1494	1.1494	0.350991	0.350991	0.350991	0.350991	0.350991
'C00054'	'Adenosine 3'',5''-bisphosphate'	'C10H15N5O10P2'	426.022	0.277469	0.277469	0.277469	0.277469	0.277469	0.393872	0.393872	0.393872	0.393872	0.393872	0.425751	0.425751	0.425751	0.425751	0.425751	0.319938	0.319938	0.319938	0.319938	0.319938	0.308983	0.308983	0.308983	0.308983	0.308983	0.337066	0.337066	0.337066	0.337066	0.337066	0.391102	0.391102	0.391102	0.391102	0.391102	0.338945	0.338945	0.338945	0.338945	0.338945
'C00055'	'CMP'	'C9H14N3O8P'	322.046	0.304111	0.304111	0.304111	0.304111	0.304111	1.36269	1.36269	1.36269	1.36269	1.36269	0.810395	0.810395	0.810395	0.810395	0.810395	0.382616	0.382616	0.382616	0.382616	0.382616	0.383763	0.383763	0.383763	0.383763	0.383763	0.929705	0.929705	0.929705	0.929705	0.929705	0.963187	0.963187	0.963187	0.963187	0.963187	0.410587	0.410587	0.410587	0.410587	0.410587
'C00059'	'Sulfate'	'H2O4S'	96.9603	0.411116	0.411116	0.411116	0.411116	0.411116	0.450012	0.450012	0.450012	0.450012	0.450012	0.167239	0.167239	0.167239	0.167239	0.167239	0.307192	0.307192	0.307192	0.307192	0.307192	0.176262	0.176262	0.176262	0.176262	0.176262	0.158199	0.158199	0.158199	0.158199	0.158199	0.189257	0.189257	0.189257	0.189257	0.189257	0.214598	0.214598	0.214598	0.214598	0.214598
'C00062'	'L-Arginine'	'C6H14N4O2'	173.104	2.10778	2.10778	2.10778	2.10778	2.10778	0.795848	0.795848	0.795848	0.795848	0.795848	0.693285	0.693285	0.693285	0.693285	0.693285	0.629643	0.629643	0.629643	0.629643	0.629643	0.839139	0.839139	0.839139	0.839139	0.839139	1.19885	1.19885	1.19885	1.19885	1.19885	0.789827	0.789827	0.789827	0.789827	0.789827	1.24663	1.24663	1.24663	1.24663	1.24663
'C00064'	'L-Glutamine'	'C5H10N2O3'	145.062	0.3953	0.3953	0.3953	0.3953	0.3953	0.863883	0.863883	0.863883	0.863883	0.863883	1.63817	1.63817	1.63817	1.63817	1.63817	1.80217	1.80217	1.80217	1.80217	1.80217	1.55462	1.55462	1.55462	1.55462	1.55462	0.540843	0.540843	0.540843	0.540843	0.540843	1.6801	1.6801	1.6801	1.6801	1.6801	0.334622	0.334622	0.334622	0.334622	0.334622
'C00065'	'L-Serine'	'C3H7NO3'	104.035	0.487426	0.487426	0.487426	0.487426	0.487426	2.63694	2.63694	2.63694	2.63694	2.63694	2.12045	2.12045	2.12045	2.12045	2.12045	0.582808	0.582808	0.582808	0.582808	0.582808	0.487235	0.487235	0.487235	0.487235	0.487235	2.26587	2.26587	2.26587	2.26587	2.26587	2.43234	2.43234	2.43234	2.43234	2.43234	0.800101	0.800101	0.800101	0.800101	0.800101
'C00072'	'L-Ascorbate'	'C6H8O6'	175.024	0.247961	0.247961	0.247961	0.247961	0.247961	0.303182	0.303182	0.303182	0.303182	0.303182	0.371832	0.371832	0.371832	0.371832	0.371832	0.326069	0.326069	0.326069	0.326069	0.326069	0.268944	0.268944	0.268944	0.268944	0.268944	0.210652	0.210652	0.210652	0.210652	0.210652	0.20019	0.20019	0.20019	0.20019	0.20019	0.241254	0.241254	0.241254	0.241254	0.241254
'C00073'	'L-Methionine'	'C5H11NO2S'	148.044	0.593355	0.593355	0.593355	0.593355	0.593355	0.869145	0.869145	0.869145	0.869145	0.869145	0.821712	0.821712	0.821712	0.821712	0.821712	0.863325	0.863325	0.863325	0.863325	0.863325	0.787352	0.787352	0.787352	0.787352	0.787352	0.84113	0.84113	0.84113	0.84113	0.84113	1.02865	1.02865	1.02865	1.02865	1.02865	0.438226	0.438226	0.438226	0.438226	0.438226
'C00074'	'Phosphoenolpyruvate'	'C3H5O6P'	166.975	0.26302	0.26302	0.26302	0.26302	0.26302	0.435078	0.435078	0.435078	0.435078	0.435078	0.318858	0.318858	0.318858	0.318858	0.318858	0.403548	0.403548	0.403548	0.403548	0.403548	0.24345	0.24345	0.24345	0.24345	0.24345	0.254931	0.254931	0.254931	0.254931	0.254931	0.319615	0.319615	0.319615	0.319615	0.319615	0.307077	0.307077	0.307077	0.307077	0.307077
'C00075'	'UTP'	'C9H15N2O15P3'	482.956	0.306943	0.306943	0.306943	0.306943	0.306943	0.519901	0.519901	0.519901	0.519901	0.519901	0.190203	0.190203	0.190203	0.190203	0.190203	0.28374	0.28374	0.28374	0.28374	0.28374	0.331514	0.331514	0.331514	0.331514	0.331514	0.192636	0.192636	0.192636	0.192636	0.192636	0.218146	0.218146	0.218146	0.218146	0.218146	0.411166	0.411166	0.411166	0.411166	0.411166
'C00078'	'L-Tryptophan'	'C11H12N2O2'	203.082	1.02239	1.02239	1.02239	1.02239	1.02239	0.888231	0.888231	0.888231	0.888231	0.888231	0.77697	0.77697	0.77697	0.77697	0.77697	0.829285	0.829285	0.829285	0.829285	0.829285	0.744133	0.744133	0.744133	0.744133	0.744133	0.796947	0.796947	0.796947	0.796947	0.796947	0.900978	0.900978	0.900978	0.900978	0.900978	0.830879	0.830879	0.830879	0.830879	0.830879
'C00079'	'L-Phenylalanine'	'C9H11NO2'	164.072	0.82941	0.82941	0.82941	0.82941	0.82941	0.877377	0.877377	0.877377	0.877377	0.877377	0.764677	0.764677	0.764677	0.764677	0.764677	0.809135	0.809135	0.809135	0.809135	0.809135	0.747084	0.747084	0.747084	0.747084	0.747084	0.771186	0.771186	0.771186	0.771186	0.771186	0.84543	0.84543	0.84543	0.84543	0.84543	0.549012	0.549012	0.549012	0.549012	0.549012
'C00082'	'L-Tyrosine'	'C9H11NO3'	180.066	0.31677	0.31677	0.31677	0.31677	0.31677	1.13419	1.13419	1.13419	1.13419	1.13419	1.22629	1.22629	1.22629	1.22629	1.22629	1.37185	1.37185	1.37185	1.37185	1.37185	1.1595	1.1595	1.1595	1.1595	1.1595	1.34378	1.34378	1.34378	1.34378	1.34378	1.28132	1.28132	1.28132	1.28132	1.28132	0.268273	0.268273	0.268273	0.268273	0.268273
'C00085'	'D-Fructose 6-phosphate'	'C6H13O9P'	259.023	0.368433	0.368433	0.368433	0.368433	0.368433	0.43194	0.43194	0.43194	0.43194	0.43194	0.17438	0.17438	0.17438	0.17438	0.17438	0.436767	0.436767	0.436767	0.436767	0.436767	0.149022	0.149022	0.149022	0.149022	0.149022	0.111271	0.111271	0.111271	0.111271	0.111271	0.193632	0.193632	0.193632	0.193632	0.193632	0.346671	0.346671	0.346671	0.346671	0.346671
'C00086'	'Urea'	'CH4N2O'	59.0276	0.259272	0.259272	0.259272	0.259272	0.259272	0.413325	0.413325	0.413325	0.413325	0.413325	0.305932	0.305932	0.305932	0.305932	0.305932	0.415145	0.415145	0.415145	0.415145	0.415145	0.533159	0.533159	0.533159	0.533159	0.533159	0.30239	0.30239	0.30239	0.30239	0.30239	0.316069	0.316069	0.316069	0.316069	0.316069	0.551189	0.551189	0.551189	0.551189	0.551189
'C00089'	'Sucrose'	'C12H22O11'	341.109	0.118971	0.118971	0.118971	0.118971	0.118971	0.656253	0.656253	0.656253	0.656253	0.656253	0.136982	0.136982	0.136982	0.136982	0.136982	0.191688	0.191688	0.191688	0.191688	0.191688	0.125358	0.125358	0.125358	0.125358	0.125358	0.106821	0.106821	0.106821	0.106821	0.106821	0.127312	0.127312	0.127312	0.127312	0.127312	0.199852	0.199852	0.199852	0.199852	0.199852
'C00092'	'D-Glucose 6-phosphate'	'C6H13O9P'	259.023	0.368433	0.368433	0.368433	0.368433	0.368433	0.43194	0.43194	0.43194	0.43194	0.43194	0.17438	0.17438	0.17438	0.17438	0.17438	0.436767	0.436767	0.436767	0.436767	0.436767	0.149022	0.149022	0.149022	0.149022	0.149022	0.111271	0.111271	0.111271	0.111271	0.111271	0.193632	0.193632	0.193632	0.193632	0.193632	0.346671	0.346671	0.346671	0.346671	0.346671
'C00093'	'Glycerol 3-phosphate'	'C3H9O6P'	171.007	0.362854	0.362854	0.362854	0.362854	0.362854	0.548236	0.548236	0.548236	0.548236	0.548236	0.44121	0.44121	0.44121	0.44121	0.44121	0.484276	0.484276	0.484276	0.484276	0.484276	0.344474	0.344474	0.344474	0.344474	0.344474	0.439948	0.439948	0.439948	0.439948	0.439948	0.461645	0.461645	0.461645	0.461645	0.461645	0.213351	0.213351	0.213351	0.213351	0.213351
'C00094'	'Sulfite'	'H2O3S'	80.9624	0.328969	0.328969	0.328969	0.328969	0.328969	0.381591	0.381591	0.381591	0.381591	0.381591	0.15346	0.15346	0.15346	0.15346	0.15346	0.320117	0.320117	0.320117	0.320117	0.320117	0.173387	0.173387	0.173387	0.173387	0.173387	0.14894	0.14894	0.14894	0.14894	0.14894	0.182691	0.182691	0.182691	0.182691	0.182691	0.166914	0.166914	0.166914	0.166914	0.166914
'C00094'	'Sulfite'	'H2O3S'	80.969	0.377736	0.377736	0.377736	0.377736	0.377736	0.349937	0.349937	0.349937	0.349937	0.349937	0.273847	0.273847	0.273847	0.273847	0.273847	0.263403	0.263403	0.263403	0.263403	0.263403	0.258319	0.258319	0.258319	0.258319	0.258319	0.321691	0.321691	0.321691	0.321691	0.321691	0.408087	0.408087	0.408087	0.408087	0.408087	0.307001	0.307001	0.307001	0.307001	0.307001
'C00095'	'D-Fructose'	'C6H12O6'	179.056	0.426716	0.426716	0.426716	0.426716	0.426716	0.426119	0.426119	0.426119	0.426119	0.426119	0.189455	0.189455	0.189455	0.189455	0.189455	0.471408	0.471408	0.471408	0.471408	0.471408	0.158666	0.158666	0.158666	0.158666	0.158666	0.161532	0.161532	0.161532	0.161532	0.161532	0.206694	0.206694	0.206694	0.206694	0.206694	0.147538	0.147538	0.147538	0.147538	0.147538
'C00096'	'GDP-D-mannose'	'C16H25N5O16P2'	604.064	0.496335	0.496335	0.496335	0.496335	0.496335	0.757454	0.757454	0.757454	0.757454	0.757454	0.490522	0.490522	0.490522	0.490522	0.490522	0.648368	0.648368	0.648368	0.648368	0.648368	0.449768	0.449768	0.449768	0.449768	0.449768	0.516348	0.516348	0.516348	0.516348	0.516348	0.476023	0.476023	0.476023	0.476023	0.476023	0.524822	0.524822	0.524822	0.524822	0.524822
'C00099'	'beta-Alanine'	'C3H7NO2'	88.0402	0.60293	0.60293	0.60293	0.60293	0.60293	0.796035	0.796035	0.796035	0.796035	0.796035	0.825382	0.825382	0.825382	0.825382	0.825382	0.958046	0.958046	0.958046	0.958046	0.958046	0.801929	0.801929	0.801929	0.801929	0.801929	0.735669	0.735669	0.735669	0.735669	0.735669	0.66704	0.66704	0.66704	0.66704	0.66704	0.344609	0.344609	0.344609	0.344609	0.344609
'C00103'	'D-Glucose 1-phosphate'	'C6H13O9P'	259.023	0.368433	0.368433	0.368433	0.368433	0.368433	0.43194	0.43194	0.43194	0.43194	0.43194	0.17438	0.17438	0.17438	0.17438	0.17438	0.436767	0.436767	0.436767	0.436767	0.436767	0.149022	0.149022	0.149022	0.149022	0.149022	0.111271	0.111271	0.111271	0.111271	0.111271	0.193632	0.193632	0.193632	0.193632	0.193632	0.346671	0.346671	0.346671	0.346671	0.346671
'C00104'	'IDP'	'C10H14N4O11P2'	427	0.30049	0.30049	0.30049	0.30049	0.30049	0.331569	0.331569	0.331569	0.331569	0.331569	0.247992	0.247992	0.247992	0.247992	0.247992	0.521227	0.521227	0.521227	0.521227	0.521227	0.240108	0.240108	0.240108	0.240108	0.240108	0.201233	0.201233	0.201233	0.201233	0.201233	0.302241	0.302241	0.302241	0.302241	0.302241	0.41823	0.41823	0.41823	0.41823	0.41823
'C00105'	'UMP'	'C9H13N2O9P'	323.032	0.201814	0.201814	0.201814	0.201814	0.201814	0.853415	0.853415	0.853415	0.853415	0.853415	0.64433	0.64433	0.64433	0.64433	0.64433	0.648348	0.648348	0.648348	0.648348	0.648348	0.16236	0.16236	0.16236	0.16236	0.16236	0.633477	0.633477	0.633477	0.633477	0.633477	0.563268	0.563268	0.563268	0.563268	0.563268	0.222233	0.222233	0.222233	0.222233	0.222233
'C00106'	'Uracil'	'C4H4N2O2'	111.015	2.20603	2.20603	2.20603	2.20603	2.20603	2.38866	2.38866	2.38866	2.38866	2.38866	0.973	0.973	0.973	0.973	0.973	1.33653	1.33653	1.33653	1.33653	1.33653	1.62193	1.62193	1.62193	1.62193	1.62193	2.23125	2.23125	2.23125	2.23125	2.23125	2.40441	2.40441	2.40441	2.40441	2.40441	1.42681	1.42681	1.42681	1.42681	1.42681
'C00106'	'Uracil'	'C4H4N2O2'	111.02	0.788779	0.788779	0.788779	0.788779	0.788779	0.955508	0.955508	0.955508	0.955508	0.955508	0.7392	0.7392	0.7392	0.7392	0.7392	0.817246	0.817246	0.817246	0.817246	0.817246	0.735745	0.735745	0.735745	0.735745	0.735745	0.959671	0.959671	0.959671	0.959671	0.959671	0.90028	0.90028	0.90028	0.90028	0.90028	0.350353	0.350353	0.350353	0.350353	0.350353
'C00108'	'Anthranilate'	'C7H7NO2'	136.04	0.345694	0.345694	0.345694	0.345694	0.345694	0.336836	0.336836	0.336836	0.336836	0.336836	0.204725	0.204725	0.204725	0.204725	0.204725	0.303368	0.303368	0.303368	0.303368	0.303368	0.191283	0.191283	0.191283	0.191283	0.191283	0.191981	0.191981	0.191981	0.191981	0.191981	0.202977	0.202977	0.202977	0.202977	0.202977	0.142931	0.142931	0.142931	0.142931	0.142931
'C00109'	'2-Oxobutanoate'	'C4H6O3'	101.024	0.148222	0.148222	0.148222	0.148222	0.148222	0.27826	0.27826	0.27826	0.27826	0.27826	0.214462	0.214462	0.214462	0.214462	0.214462	0.163499	0.163499	0.163499	0.163499	0.163499	0.182198	0.182198	0.182198	0.182198	0.182198	0.126305	0.126305	0.126305	0.126305	0.126305	0.203235	0.203235	0.203235	0.203235	0.203235	0.193788	0.193788	0.193788	0.193788	0.193788
'C00111'	'Dihydroxyacetone phosphate'	'C3H7O6P'	168.99	0.213832	0.213832	0.213832	0.213832	0.213832	0.241917	0.241917	0.241917	0.241917	0.241917	0.228318	0.228318	0.228318	0.228318	0.228318	0.567168	0.567168	0.567168	0.567168	0.567168	0.167992	0.167992	0.167992	0.167992	0.167992	0.213323	0.213323	0.213323	0.213323	0.213323	0.148283	0.148283	0.148283	0.148283	0.148283	0.244017	0.244017	0.244017	0.244017	0.244017
'C00112'	'CDP'	'C9H15N3O11P2'	402.01	0.436874	0.436874	0.436874	0.436874	0.436874	0.45903	0.45903	0.45903	0.45903	0.45903	0.345019	0.345019	0.345019	0.345019	0.345019	0.46067	0.46067	0.46067	0.46067	0.46067	0.4006	0.4006	0.4006	0.4006	0.4006	0.387084	0.387084	0.387084	0.387084	0.387084	0.418963	0.418963	0.418963	0.418963	0.418963	0.360919	0.360919	0.360919	0.360919	0.360919
'C00116'	'Glycerol'	'C3H8O3'	91.0427	0.40251	0.40251	0.40251	0.40251	0.40251	0.915912	0.915912	0.915912	0.915912	0.915912	0.981579	0.981579	0.981579	0.981579	0.981579	0.540368	0.540368	0.540368	0.540368	0.540368	0.761011	0.761011	0.761011	0.761011	0.761011	0.619973	0.619973	0.619973	0.619973	0.619973	0.50776	0.50776	0.50776	0.50776	0.50776	0.451956	0.451956	0.451956	0.451956	0.451956
'C00120'	'Biotin'	'C10H16N2O3S'	243.077	0.65253	0.65253	0.65253	0.65253	0.65253	0.92056	0.92056	0.92056	0.92056	0.92056	0.485139	0.485139	0.485139	0.485139	0.485139	0.442777	0.442777	0.442777	0.442777	0.442777	0.583569	0.583569	0.583569	0.583569	0.583569	0.490288	0.490288	0.490288	0.490288	0.490288	0.425748	0.425748	0.425748	0.425748	0.425748	0.677969	0.677969	0.677969	0.677969	0.677969
'C00121'	'D-Ribose'	'C5H10O5'	149.046	0.361308	0.361308	0.361308	0.361308	0.361308	0.434658	0.434658	0.434658	0.434658	0.434658	0.360715	0.360715	0.360715	0.360715	0.360715	0.415142	0.415142	0.415142	0.415142	0.415142	0.335862	0.335862	0.335862	0.335862	0.335862	0.277486	0.277486	0.277486	0.277486	0.277486	0.321822	0.321822	0.321822	0.321822	0.321822	0.138831	0.138831	0.138831	0.138831	0.138831
'C00122'	'Fumarate'	'C4H4O4'	115.004	0.460493	0.460493	0.460493	0.460493	0.460493	0.815875	0.815875	0.815875	0.815875	0.815875	0.788326	0.788326	0.788326	0.788326	0.788326	0.840851	0.840851	0.840851	0.840851	0.840851	0.777714	0.777714	0.777714	0.777714	0.777714	0.803673	0.803673	0.803673	0.803673	0.803673	0.47961	0.47961	0.47961	0.47961	0.47961	0.435868	0.435868	0.435868	0.435868	0.435868
'C00123'	'L-Leucine'	'C6H13NO2'	130.087	0.815501	0.815501	0.815501	0.815501	0.815501	0.815502	0.815502	0.815502	0.815502	0.815502	0.747522	0.747522	0.747522	0.747522	0.747522	0.74171	0.74171	0.74171	0.74171	0.74171	0.719254	0.719254	0.719254	0.719254	0.719254	0.729344	0.729344	0.729344	0.729344	0.729344	0.789241	0.789241	0.789241	0.789241	0.789241	0.449644	0.449644	0.449644	0.449644	0.449644
'C00124'	'D-Galactose'	'C6H12O6'	179.056	0.426716	0.426716	0.426716	0.426716	0.426716	0.426119	0.426119	0.426119	0.426119	0.426119	0.189455	0.189455	0.189455	0.189455	0.189455	0.471408	0.471408	0.471408	0.471408	0.471408	0.158666	0.158666	0.158666	0.158666	0.158666	0.161532	0.161532	0.161532	0.161532	0.161532	0.206694	0.206694	0.206694	0.206694	0.206694	0.147538	0.147538	0.147538	0.147538	0.147538
'C00127'	'Oxidized glutathione'	'C20H32N6O12S2'	611.144	0.622866	0.622866	0.622866	0.622866	0.622866	0.488572	0.488572	0.488572	0.488572	0.488572	1.01928	1.01928	1.01928	1.01928	1.01928	1.19086	1.19086	1.19086	1.19086	1.19086	1.12448	1.12448	1.12448	1.12448	1.12448	0.968712	0.968712	0.968712	0.968712	0.968712	0.975671	0.975671	0.975671	0.975671	0.975671	0.370285	0.370285	0.370285	0.370285	0.370285
'C00131'	'dATP'	'C10H16N5O12P3'	489.991	0.289208	0.289208	0.289208	0.289208	0.289208	0.631737	0.631737	0.631737	0.631737	0.631737	0.610822	0.610822	0.610822	0.610822	0.610822	0.692212	0.692212	0.692212	0.692212	0.692212	0.576126	0.576126	0.576126	0.576126	0.576126	0.578212	0.578212	0.578212	0.578212	0.578212	0.60688	0.60688	0.60688	0.60688	0.60688	0.345523	0.345523	0.345523	0.345523	0.345523
'C00133'	'D-Alanine'	'C3H7NO2'	88.0402	0.60293	0.60293	0.60293	0.60293	0.60293	0.796035	0.796035	0.796035	0.796035	0.796035	0.825382	0.825382	0.825382	0.825382	0.825382	0.958046	0.958046	0.958046	0.958046	0.958046	0.801929	0.801929	0.801929	0.801929	0.801929	0.735669	0.735669	0.735669	0.735669	0.735669	0.66704	0.66704	0.66704	0.66704	0.66704	0.344609	0.344609	0.344609	0.344609	0.344609
'C00135'	'L-Histidine'	'C6H9N3O2'	154.062	1.22601	1.22601	1.22601	1.22601	1.22601	0.900676	0.900676	0.900676	0.900676	0.900676	1.08267	1.08267	1.08267	1.08267	1.08267	1.27664	1.27664	1.27664	1.27664	1.27664	0.945851	0.945851	0.945851	0.945851	0.945851	1.1071	1.1071	1.1071	1.1071	1.1071	1.17285	1.17285	1.17285	1.17285	1.17285	1.44074	1.44074	1.44074	1.44074	1.44074
'C00136'	'Butanoyl-CoA'	'C25H42N7O17P3S'	836.141	0.464896	0.464896	0.464896	0.464896	0.464896	0.477151	0.477151	0.477151	0.477151	0.477151	1.07651	1.07651	1.07651	1.07651	1.07651	0.772221	0.772221	0.772221	0.772221	0.772221	0.573342	0.573342	0.573342	0.573342	0.573342	0.539658	0.539658	0.539658	0.539658	0.539658	0.567694	0.567694	0.567694	0.567694	0.567694	0.383028	0.383028	0.383028	0.383028	0.383028
'C00137'	'myo-Inositol'	'C6H12O6'	179.056	0.426716	0.426716	0.426716	0.426716	0.426716	0.426119	0.426119	0.426119	0.426119	0.426119	0.189455	0.189455	0.189455	0.189455	0.189455	0.471408	0.471408	0.471408	0.471408	0.471408	0.158666	0.158666	0.158666	0.158666	0.158666	0.161532	0.161532	0.161532	0.161532	0.161532	0.206694	0.206694	0.206694	0.206694	0.206694	0.147538	0.147538	0.147538	0.147538	0.147538
'C00140'	'N-Acetyl-D-glucosamine'	'C8H15NO6'	220.081	0.340925	0.340925	0.340925	0.340925	0.340925	0.759943	0.759943	0.759943	0.759943	0.759943	0.48871	0.48871	0.48871	0.48871	0.48871	0.46817	0.46817	0.46817	0.46817	0.46817	0.255528	0.255528	0.255528	0.255528	0.255528	0.457105	0.457105	0.457105	0.457105	0.457105	0.316027	0.316027	0.316027	0.316027	0.316027	0.299355	0.299355	0.299355	0.299355	0.299355
'C00141'	'3-Methyl-2-oxobutanoate'	'C5H8O3'	115.04	0.170655	0.170655	0.170655	0.170655	0.170655	0.237276	0.237276	0.237276	0.237276	0.237276	0.245725	0.245725	0.245725	0.245725	0.245725	0.233697	0.233697	0.233697	0.233697	0.233697	0.15638	0.15638	0.15638	0.15638	0.15638	0.445223	0.445223	0.445223	0.445223	0.445223	0.363732	0.363732	0.363732	0.363732	0.363732	0.139242	0.139242	0.139242	0.139242	0.139242
'C00144'	'GMP'	'C10H14N5O8P'	362.052	0.412835	0.412835	0.412835	0.412835	0.412835	0.879413	0.879413	0.879413	0.879413	0.879413	0.959677	0.959677	0.959677	0.959677	0.959677	0.34839	0.34839	0.34839	0.34839	0.34839	0.424608	0.424608	0.424608	0.424608	0.424608	0.740391	0.740391	0.740391	0.740391	0.740391	0.664254	0.664254	0.664254	0.664254	0.664254	0.417041	0.417041	0.417041	0.417041	0.417041
'C00147'	'Adenine'	'C5H5N5'	134.047	0.349488	0.349488	0.349488	0.349488	0.349488	0.314457	0.314457	0.314457	0.314457	0.314457	0.187297	0.187297	0.187297	0.187297	0.187297	0.201355	0.201355	0.201355	0.201355	0.201355	0.150821	0.150821	0.150821	0.150821	0.150821	0.152243	0.152243	0.152243	0.152243	0.152243	0.165911	0.165911	0.165911	0.165911	0.165911	0.199243	0.199243	0.199243	0.199243	0.199243
'C00148'	'L-Proline'	'C5H9NO2'	114.056	0.968869	0.968869	0.968869	0.968869	0.968869	0.843803	0.843803	0.843803	0.843803	0.843803	0.792319	0.792319	0.792319	0.792319	0.792319	0.875135	0.875135	0.875135	0.875135	0.875135	0.819551	0.819551	0.819551	0.819551	0.819551	0.5179	0.5179	0.5179	0.5179	0.5179	0.963331	0.963331	0.963331	0.963331	0.963331	0.462235	0.462235	0.462235	0.462235	0.462235
'C00149'	'L-Malate'	'C4H6O5'	133.014	1.02722	1.02722	1.02722	1.02722	1.02722	0.91442	0.91442	0.91442	0.91442	0.91442	0.916237	0.916237	0.916237	0.916237	0.916237	0.865462	0.865462	0.865462	0.865462	0.865462	0.866279	0.866279	0.866279	0.866279	0.866279	0.88162	0.88162	0.88162	0.88162	0.88162	0.438242	0.438242	0.438242	0.438242	0.438242	0.756174	0.756174	0.756174	0.756174	0.756174
'C00152'	'L-Asparagine'	'C4H8N2O3'	131.046	0.398187	0.398187	0.398187	0.398187	0.398187	0.870746	0.870746	0.870746	0.870746	0.870746	0.740977	0.740977	0.740977	0.740977	0.740977	0.945675	0.945675	0.945675	0.945675	0.945675	0.73875	0.73875	0.73875	0.73875	0.73875	0.732371	0.732371	0.732371	0.732371	0.732371	0.417141	0.417141	0.417141	0.417141	0.417141	0.419122	0.419122	0.419122	0.419122	0.419122
'C00153'	'Nicotinamide'	'C6H6N2O'	121.04	0.245949	0.245949	0.245949	0.245949	0.245949	0.251566	0.251566	0.251566	0.251566	0.251566	0.12551	0.12551	0.12551	0.12551	0.12551	0.28407	0.28407	0.28407	0.28407	0.28407	0.120878	0.120878	0.120878	0.120878	0.120878	0.102623	0.102623	0.102623	0.102623	0.102623	0.12312	0.12312	0.12312	0.12312	0.12312	0.153785	0.153785	0.153785	0.153785	0.153785
'C00155'	'L-Homocysteine'	'C4H9NO2S'	134.024	0.326984	0.326984	0.326984	0.326984	0.326984	0.429946	0.429946	0.429946	0.429946	0.429946	0.45304	0.45304	0.45304	0.45304	0.45304	0.311395	0.311395	0.311395	0.311395	0.311395	0.343404	0.343404	0.343404	0.343404	0.343404	0.372933	0.372933	0.372933	0.372933	0.372933	0.24868	0.24868	0.24868	0.24868	0.24868	0.163542	0.163542	0.163542	0.163542	0.163542
'C00156'	'4-Hydroxybenzoate'	'C7H6O3'	137.027	0.475161	0.475161	0.475161	0.475161	0.475161	0.62572	0.62572	0.62572	0.62572	0.62572	0.0738626	0.0738626	0.0738626	0.0738626	0.0738626	0.514676	0.514676	0.514676	0.514676	0.514676	0.0753498	0.0753498	0.0753498	0.0753498	0.0753498	0.059526	0.059526	0.059526	0.059526	0.059526	0.0859026	0.0859026	0.0859026	0.0859026	0.0859026	0.135679	0.135679	0.135679	0.135679	0.135679
'C00158'	'Citrate'	'C6H8O7'	191.021	0.287857	0.287857	0.287857	0.287857	0.287857	0.569755	0.569755	0.569755	0.569755	0.569755	0.339354	0.339354	0.339354	0.339354	0.339354	0.288016	0.288016	0.288016	0.288016	0.288016	0.249801	0.249801	0.249801	0.249801	0.249801	0.229355	0.229355	0.229355	0.229355	0.229355	0.472088	0.472088	0.472088	0.472088	0.472088	0.379065	0.379065	0.379065	0.379065	0.379065
'C00159'	'D-Mannose'	'C6H12O6'	179.056	0.426716	0.426716	0.426716	0.426716	0.426716	0.426119	0.426119	0.426119	0.426119	0.426119	0.189455	0.189455	0.189455	0.189455	0.189455	0.471408	0.471408	0.471408	0.471408	0.471408	0.158666	0.158666	0.158666	0.158666	0.158666	0.161532	0.161532	0.161532	0.161532	0.161532	0.206694	0.206694	0.206694	0.206694	0.206694	0.147538	0.147538	0.147538	0.147538	0.147538
'C00160'	'Glycolate'	'C2H4O3'	75.0084	0.298005	0.298005	0.298005	0.298005	0.298005	0.441053	0.441053	0.441053	0.441053	0.441053	0.355967	0.355967	0.355967	0.355967	0.355967	0.378597	0.378597	0.378597	0.378597	0.378597	0.238162	0.238162	0.238162	0.238162	0.238162	0.316043	0.316043	0.316043	0.316043	0.316043	0.294377	0.294377	0.294377	0.294377	0.294377	0.343736	0.343736	0.343736	0.343736	0.343736
'C00163'	'Propionate (n-C3:0)'	'C3H6O2'	73.0293	0.275068	0.275068	0.275068	0.275068	0.275068	0.210014	0.210014	0.210014	0.210014	0.210014	0.29312	0.29312	0.29312	0.29312	0.29312	0.300996	0.300996	0.300996	0.300996	0.300996	0.297305	0.297305	0.297305	0.297305	0.297305	0.178384	0.178384	0.178384	0.178384	0.178384	0.234052	0.234052	0.234052	0.234052	0.234052	0.227063	0.227063	0.227063	0.227063	0.227063
'C00164'	'Acetoacetate'	'C4H6O3'	101.024	0.148222	0.148222	0.148222	0.148222	0.148222	0.27826	0.27826	0.27826	0.27826	0.27826	0.214462	0.214462	0.214462	0.214462	0.214462	0.163499	0.163499	0.163499	0.163499	0.163499	0.182198	0.182198	0.182198	0.182198	0.182198	0.126305	0.126305	0.126305	0.126305	0.126305	0.203235	0.203235	0.203235	0.203235	0.203235	0.193788	0.193788	0.193788	0.193788	0.193788
'C00166'	'Phenylpyruvate'	'C9H8O3'	163.04	0.312232	0.312232	0.312232	0.312232	0.312232	0.651593	0.651593	0.651593	0.651593	0.651593	0.565698	0.565698	0.565698	0.565698	0.565698	0.668347	0.668347	0.668347	0.668347	0.668347	0.722509	0.722509	0.722509	0.722509	0.722509	0.948297	0.948297	0.948297	0.948297	0.948297	0.806113	0.806113	0.806113	0.806113	0.806113	0.196042	0.196042	0.196042	0.196042	0.196042
'C00167'	'UDP-D-glucuronate'	'C15H22N2O18P2'	579.027	0.548803	0.548803	0.548803	0.548803	0.548803	0.416339	0.416339	0.416339	0.416339	0.416339	0.301351	0.301351	0.301351	0.301351	0.301351	0.502935	0.502935	0.502935	0.502935	0.502935	0.248647	0.248647	0.248647	0.248647	0.248647	0.265891	0.265891	0.265891	0.265891	0.265891	0.259237	0.259237	0.259237	0.259237	0.259237	0.467992	0.467992	0.467992	0.467992	0.467992
'C00168'	'Hydroxypyruvate'	'C3H4O4'	103.002	0.45623	0.45623	0.45623	0.45623	0.45623	0.506955	0.506955	0.506955	0.506955	0.506955	0.173394	0.173394	0.173394	0.173394	0.173394	0.444451	0.444451	0.444451	0.444451	0.444451	0.252106	0.252106	0.252106	0.252106	0.252106	0.208552	0.208552	0.208552	0.208552	0.208552	0.204702	0.204702	0.204702	0.204702	0.204702	0.210985	0.210985	0.210985	0.210985	0.210985
'C00169'	'Carbamoyl phosphate'	'CH4NO5P'	139.974	0.485942	0.485942	0.485942	0.485942	0.485942	0.673023	0.673023	0.673023	0.673023	0.673023	0.325605	0.325605	0.325605	0.325605	0.325605	0.350964	0.350964	0.350964	0.350964	0.350964	0.183662	0.183662	0.183662	0.183662	0.183662	0.2599	0.2599	0.2599	0.2599	0.2599	0.235664	0.235664	0.235664	0.235664	0.235664	0.226797	0.226797	0.226797	0.226797	0.226797
'C00178'	'Thymine'	'C5H6N2O2'	125.034	0.237365	0.237365	0.237365	0.237365	0.237365	0.235519	0.235519	0.235519	0.235519	0.235519	0.304087	0.304087	0.304087	0.304087	0.304087	0.288789	0.288789	0.288789	0.288789	0.288789	0.300565	0.300565	0.300565	0.300565	0.300565	0.218186	0.218186	0.218186	0.218186	0.218186	0.253344	0.253344	0.253344	0.253344	0.253344	0.218964	0.218964	0.218964	0.218964	0.218964
'C00181'	'D-Xylose'	'C5H10O5'	149.046	0.361308	0.361308	0.361308	0.361308	0.361308	0.434658	0.434658	0.434658	0.434658	0.434658	0.360715	0.360715	0.360715	0.360715	0.360715	0.415142	0.415142	0.415142	0.415142	0.415142	0.335862	0.335862	0.335862	0.335862	0.335862	0.277486	0.277486	0.277486	0.277486	0.277486	0.321822	0.321822	0.321822	0.321822	0.321822	0.138831	0.138831	0.138831	0.138831	0.138831
'C00182'	'glycogen'	'C6H10O5'	161.045	0.18705	0.18705	0.18705	0.18705	0.18705	0.219806	0.219806	0.219806	0.219806	0.219806	0.160738	0.160738	0.160738	0.160738	0.160738	0.224863	0.224863	0.224863	0.224863	0.224863	0.155216	0.155216	0.155216	0.155216	0.155216	0.130703	0.130703	0.130703	0.130703	0.130703	0.172032	0.172032	0.172032	0.172032	0.172032	0.135962	0.135962	0.135962	0.135962	0.135962
'C00183'	'L-Valine'	'C5H11NO2'	116.072	0.8887	0.8887	0.8887	0.8887	0.8887	0.769249	0.769249	0.769249	0.769249	0.769249	0.738078	0.738078	0.738078	0.738078	0.738078	0.718377	0.718377	0.718377	0.718377	0.718377	0.703103	0.703103	0.703103	0.703103	0.703103	0.698814	0.698814	0.698814	0.698814	0.698814	0.757102	0.757102	0.757102	0.757102	0.757102	0.457059	0.457059	0.457059	0.457059	0.457059
'C00184'	'Dihydroxyacetone'	'C3H6O3'	89.0242	0.35308	0.35308	0.35308	0.35308	0.35308	0.382691	0.382691	0.382691	0.382691	0.382691	0.209866	0.209866	0.209866	0.209866	0.209866	0.36962	0.36962	0.36962	0.36962	0.36962	0.147465	0.147465	0.147465	0.147465	0.147465	0.169164	0.169164	0.169164	0.169164	0.169164	0.20738	0.20738	0.20738	0.20738	0.20738	0.130425	0.130425	0.130425	0.130425	0.130425
'C00186'	'L-Lactate'	'C3H6O3'	89.0242	0.35308	0.35308	0.35308	0.35308	0.35308	0.382691	0.382691	0.382691	0.382691	0.382691	0.209866	0.209866	0.209866	0.209866	0.209866	0.36962	0.36962	0.36962	0.36962	0.36962	0.147465	0.147465	0.147465	0.147465	0.147465	0.169164	0.169164	0.169164	0.169164	0.169164	0.20738	0.20738	0.20738	0.20738	0.20738	0.130425	0.130425	0.130425	0.130425	0.130425
'C00188'	'L-Threonine'	'C4H9NO3'	118.051	0.304305	0.304305	0.304305	0.304305	0.304305	0.940217	0.940217	0.940217	0.940217	0.940217	0.930939	0.930939	0.930939	0.930939	0.930939	0.308405	0.308405	0.308405	0.308405	0.308405	0.182005	0.182005	0.182005	0.182005	0.182005	0.933675	0.933675	0.933675	0.933675	0.933675	1.16951	1.16951	1.16951	1.16951	1.16951	0.299898	0.299898	0.299898	0.299898	0.299898
'C00191'	'D-Glucuronate'	'C6H10O7'	193.034	0.166559	0.166559	0.166559	0.166559	0.166559	0.438099	0.438099	0.438099	0.438099	0.438099	0.179265	0.179265	0.179265	0.179265	0.179265	0.18642	0.18642	0.18642	0.18642	0.18642	0.151329	0.151329	0.151329	0.151329	0.151329	0.146241	0.146241	0.146241	0.146241	0.146241	0.178391	0.178391	0.178391	0.178391	0.178391	0.210246	0.210246	0.210246	0.210246	0.210246
'C00196'	'2,3-Dihydroxybenzoate'	'C7H6O4'	153.019	0.306057	0.306057	0.306057	0.306057	0.306057	0.630665	0.630665	0.630665	0.630665	0.630665	0.835461	0.835461	0.835461	0.835461	0.835461	0.678928	0.678928	0.678928	0.678928	0.678928	0.484188	0.484188	0.484188	0.484188	0.484188	0.770439	0.770439	0.770439	0.770439	0.770439	0.906558	0.906558	0.906558	0.906558	0.906558	0.156067	0.156067	0.156067	0.156067	0.156067
'C00197'	'3-Phospho-D-glycerate'	'C3H7O7P'	184.988	0.265346	0.265346	0.265346	0.265346	0.265346	0.289316	0.289316	0.289316	0.289316	0.289316	0.181151	0.181151	0.181151	0.181151	0.181151	0.239033	0.239033	0.239033	0.239033	0.239033	0.167496	0.167496	0.167496	0.167496	0.167496	0.121881	0.121881	0.121881	0.121881	0.121881	0.138934	0.138934	0.138934	0.138934	0.138934	0.154324	0.154324	0.154324	0.154324	0.154324
'C00203'	'UDP-N-acetyl-D-galactosamine'	'C17H27N3O17P2'	606.074	0.639744	0.639744	0.639744	0.639744	0.639744	0.737306	0.737306	0.737306	0.737306	0.737306	0.951201	0.951201	0.951201	0.951201	0.951201	0.950886	0.950886	0.950886	0.950886	0.950886	0.731736	0.731736	0.731736	0.731736	0.731736	0.877038	0.877038	0.877038	0.877038	0.877038	1.08579	1.08579	1.08579	1.08579	1.08579	0.340951	0.340951	0.340951	0.340951	0.340951
'C00204'	'2-Dehydro-3-deoxy-D-gluconate'	'C6H10O6'	177.041	0.180667	0.180667	0.180667	0.180667	0.180667	0.406451	0.406451	0.406451	0.406451	0.406451	0.286455	0.286455	0.286455	0.286455	0.286455	0.247416	0.247416	0.247416	0.247416	0.247416	0.218703	0.218703	0.218703	0.218703	0.218703	0.259094	0.259094	0.259094	0.259094	0.259094	0.242144	0.242144	0.242144	0.242144	0.242144	0.178632	0.178632	0.178632	0.178632	0.178632
'C00208'	'Maltose'	'C12H22O11'	341.109	0.118971	0.118971	0.118971	0.118971	0.118971	0.656253	0.656253	0.656253	0.656253	0.656253	0.136982	0.136982	0.136982	0.136982	0.136982	0.191688	0.191688	0.191688	0.191688	0.191688	0.125358	0.125358	0.125358	0.125358	0.125358	0.106821	0.106821	0.106821	0.106821	0.106821	0.127312	0.127312	0.127312	0.127312	0.127312	0.199852	0.199852	0.199852	0.199852	0.199852
'C00209'	'Oxalate'	'C2H2O4'	88.9878	0.691261	0.691261	0.691261	0.691261	0.691261	0.869828	0.869828	0.869828	0.869828	0.869828	0.90077	0.90077	0.90077	0.90077	0.90077	0.888707	0.888707	0.888707	0.888707	0.888707	0.782466	0.782466	0.782466	0.782466	0.782466	0.834706	0.834706	0.834706	0.834706	0.834706	0.756756	0.756756	0.756756	0.756756	0.756756	0.576495	0.576495	0.576495	0.576495	0.576495
'C00212'	'Adenosine'	'C10H13N5O4'	266.088	0.192245	0.192245	0.192245	0.192245	0.192245	0.644804	0.644804	0.644804	0.644804	0.644804	0.658457	0.658457	0.658457	0.658457	0.658457	0.223124	0.223124	0.223124	0.223124	0.223124	0.248555	0.248555	0.248555	0.248555	0.248555	0.549856	0.549856	0.549856	0.549856	0.549856	0.582438	0.582438	0.582438	0.582438	0.582438	0.198365	0.198365	0.198365	0.198365	0.198365
'C00213'	'Sarcosine'	'C3H7NO2'	88.0402	0.60293	0.60293	0.60293	0.60293	0.60293	0.796035	0.796035	0.796035	0.796035	0.796035	0.825382	0.825382	0.825382	0.825382	0.825382	0.958046	0.958046	0.958046	0.958046	0.958046	0.801929	0.801929	0.801929	0.801929	0.801929	0.735669	0.735669	0.735669	0.735669	0.735669	0.66704	0.66704	0.66704	0.66704	0.66704	0.344609	0.344609	0.344609	0.344609	0.344609
'C00217'	'D-Glutamate'	'C5H9NO4'	146.046	0.364849	0.364849	0.364849	0.364849	0.364849	0.894727	0.894727	0.894727	0.894727	0.894727	0.864443	0.864443	0.864443	0.864443	0.864443	0.869759	0.869759	0.869759	0.869759	0.869759	0.723026	0.723026	0.723026	0.723026	0.723026	0.15843	0.15843	0.15843	0.15843	0.15843	1.14879	1.14879	1.14879	1.14879	1.14879	0.828065	0.828065	0.828065	0.828065	0.828065
'C00232'	'Succinic semialdehyde'	'C4H6O3'	101.024	0.148222	0.148222	0.148222	0.148222	0.148222	0.27826	0.27826	0.27826	0.27826	0.27826	0.214462	0.214462	0.214462	0.214462	0.214462	0.163499	0.163499	0.163499	0.163499	0.163499	0.182198	0.182198	0.182198	0.182198	0.182198	0.126305	0.126305	0.126305	0.126305	0.126305	0.203235	0.203235	0.203235	0.203235	0.203235	0.193788	0.193788	0.193788	0.193788	0.193788
'C00233'	'4-Methyl-2-oxopentanoate'	'C6H10O3'	129.056	0.298974	0.298974	0.298974	0.298974	0.298974	0.686713	0.686713	0.686713	0.686713	0.686713	0.800754	0.800754	0.800754	0.800754	0.800754	0.278185	0.278185	0.278185	0.278185	0.278185	0.300524	0.300524	0.300524	0.300524	0.300524	1.46963	1.46963	1.46963	1.46963	1.46963	1.17579	1.17579	1.17579	1.17579	1.17579	0.198306	0.198306	0.198306	0.198306	0.198306
'C00234'	'10-Formyltetrahydrofolate'	'C20H23N7O7'	472.159	0.487964	0.487964	0.487964	0.487964	0.487964	0.835704	0.835704	0.835704	0.835704	0.835704	0.507659	0.507659	0.507659	0.507659	0.507659	0.563194	0.563194	0.563194	0.563194	0.563194	0.433311	0.433311	0.433311	0.433311	0.433311	0.391182	0.391182	0.391182	0.391182	0.391182	0.516467	0.516467	0.516467	0.516467	0.516467	0.471217	0.471217	0.471217	0.471217	0.471217
'C00236'	'3-Phospho-D-glyceroyl phosphate'	'C3H8O10P2'	264.947	0.280992	0.280992	0.280992	0.280992	0.280992	0.374904	0.374904	0.374904	0.374904	0.374904	0.190979	0.190979	0.190979	0.190979	0.190979	0.282747	0.282747	0.282747	0.282747	0.282747	0.169054	0.169054	0.169054	0.169054	0.169054	0.171514	0.171514	0.171514	0.171514	0.171514	0.155302	0.155302	0.155302	0.155302	0.155302	0.263776	0.263776	0.263776	0.263776	0.263776
'C00239'	'dCMP'	'C9H14N3O7P'	306.048	0.376192	0.376192	0.376192	0.376192	0.376192	1.0693	1.0693	1.0693	1.0693	1.0693	0.832316	0.832316	0.832316	0.832316	0.832316	0.74392	0.74392	0.74392	0.74392	0.74392	0.747215	0.747215	0.747215	0.747215	0.747215	0.929853	0.929853	0.929853	0.929853	0.929853	0.620401	0.620401	0.620401	0.620401	0.620401	0.320952	0.320952	0.320952	0.320952	0.320952
'C00242'	'Guanine'	'C5H5N5O'	150.04	0.603861	0.603861	0.603861	0.603861	0.603861	0.685612	0.685612	0.685612	0.685612	0.685612	0.699049	0.699049	0.699049	0.699049	0.699049	0.633372	0.633372	0.633372	0.633372	0.633372	0.640872	0.640872	0.640872	0.640872	0.640872	0.669709	0.669709	0.669709	0.669709	0.669709	0.775172	0.775172	0.775172	0.775172	0.775172	0.344367	0.344367	0.344367	0.344367	0.344367
'C00243'	'Lactose'	'C12H22O11'	341.109	0.118971	0.118971	0.118971	0.118971	0.118971	0.656253	0.656253	0.656253	0.656253	0.656253	0.136982	0.136982	0.136982	0.136982	0.136982	0.191688	0.191688	0.191688	0.191688	0.191688	0.125358	0.125358	0.125358	0.125358	0.125358	0.106821	0.106821	0.106821	0.106821	0.106821	0.127312	0.127312	0.127312	0.127312	0.127312	0.199852	0.199852	0.199852	0.199852	0.199852
'C00244'	'Nitrate'	'HNO3'	61.9881	0.355249	0.355249	0.355249	0.355249	0.355249	0.331151	0.331151	0.331151	0.331151	0.331151	0.236045	0.236045	0.236045	0.236045	0.236045	0.302079	0.302079	0.302079	0.302079	0.302079	0.204395	0.204395	0.204395	0.204395	0.204395	0.233998	0.233998	0.233998	0.233998	0.233998	0.238335	0.238335	0.238335	0.238335	0.238335	0.2691	0.2691	0.2691	0.2691	0.2691
'C00244'	'Nitrate'	'HNO3'	61.9933	0.775739	0.775739	0.775739	0.775739	0.775739	0.645646	0.645646	0.645646	0.645646	0.645646	0.531456	0.531456	0.531456	0.531456	0.531456	0.669289	0.669289	0.669289	0.669289	0.669289	0.540524	0.540524	0.540524	0.540524	0.540524	0.543513	0.543513	0.543513	0.543513	0.543513	0.571987	0.571987	0.571987	0.571987	0.571987	0.525586	0.525586	0.525586	0.525586	0.525586
'C00245'	'Taurine'	'C2H7NO3S'	124.007	0.945948	0.945948	0.945948	0.945948	0.945948	1.2072	1.2072	1.2072	1.2072	1.2072	1.48757	1.48757	1.48757	1.48757	1.48757	1.7224	1.7224	1.7224	1.7224	1.7224	1.62139	1.62139	1.62139	1.62139	1.62139	0.340819	0.340819	0.340819	0.340819	0.340819	0.612349	0.612349	0.612349	0.612349	0.612349	0.424064	0.424064	0.424064	0.424064	0.424064
'C00246'	'Butyrate (n-C4:0)'	'C4H8O2'	87.0449	0.199166	0.199166	0.199166	0.199166	0.199166	0.306111	0.306111	0.306111	0.306111	0.306111	0.245194	0.245194	0.245194	0.245194	0.245194	0.369556	0.369556	0.369556	0.369556	0.369556	0.245257	0.245257	0.245257	0.245257	0.245257	0.196943	0.196943	0.196943	0.196943	0.196943	0.226509	0.226509	0.226509	0.226509	0.226509	0.196897	0.196897	0.196897	0.196897	0.196897
'C00249'	'Hexadecanoate (n-C16:0)'	'C16H32O2'	255.233	0.140108	0.140108	0.140108	0.140108	0.140108	0.217132	0.217132	0.217132	0.217132	0.217132	0.0964396	0.0964396	0.0964396	0.0964396	0.0964396	0.176613	0.176613	0.176613	0.176613	0.176613	0.164134	0.164134	0.164134	0.164134	0.164134	0.171589	0.171589	0.171589	0.171589	0.171589	0.08858	0.08858	0.08858	0.08858	0.08858	0.375497	0.375497	0.375497	0.375497	0.375497
'C00250'	'Pyridoxal'	'C8H9NO3'	166.051	0.208857	0.208857	0.208857	0.208857	0.208857	0.247228	0.247228	0.247228	0.247228	0.247228	0.313513	0.313513	0.313513	0.313513	0.313513	0.277671	0.277671	0.277671	0.277671	0.277671	0.179785	0.179785	0.179785	0.179785	0.179785	0.340842	0.340842	0.340842	0.340842	0.340842	0.317661	0.317661	0.317661	0.317661	0.317661	0.124081	0.124081	0.124081	0.124081	0.124081
'C00251'	'chorismate'	'C10H10O6'	225.043	0.204723	0.204723	0.204723	0.204723	0.204723	0.485182	0.485182	0.485182	0.485182	0.485182	0.340253	0.340253	0.340253	0.340253	0.340253	0.327006	0.327006	0.327006	0.327006	0.327006	0.268047	0.268047	0.268047	0.268047	0.268047	0.272088	0.272088	0.272088	0.272088	0.272088	0.285635	0.285635	0.285635	0.285635	0.285635	0.274687	0.274687	0.274687	0.274687	0.274687
'C00253'	'Nicotinate'	'C6H5NO2'	122.024	0.432222	0.432222	0.432222	0.432222	0.432222	0.500142	0.500142	0.500142	0.500142	0.500142	0.259412	0.259412	0.259412	0.259412	0.259412	0.392363	0.392363	0.392363	0.392363	0.392363	0.246865	0.246865	0.246865	0.246865	0.246865	0.172282	0.172282	0.172282	0.172282	0.172282	0.304754	0.304754	0.304754	0.304754	0.304754	0.201613	0.201613	0.201613	0.201613	0.201613
'C00254'	'Prephenate'	'C10H10O6'	225.043	0.204723	0.204723	0.204723	0.204723	0.204723	0.485182	0.485182	0.485182	0.485182	0.485182	0.340253	0.340253	0.340253	0.340253	0.340253	0.327006	0.327006	0.327006	0.327006	0.327006	0.268047	0.268047	0.268047	0.268047	0.268047	0.272088	0.272088	0.272088	0.272088	0.272088	0.285635	0.285635	0.285635	0.285635	0.285635	0.274687	0.274687	0.274687	0.274687	0.274687
'C00256'	'D-Lactate'	'C3H6O3'	89.0242	0.35308	0.35308	0.35308	0.35308	0.35308	0.382691	0.382691	0.382691	0.382691	0.382691	0.209866	0.209866	0.209866	0.209866	0.209866	0.36962	0.36962	0.36962	0.36962	0.36962	0.147465	0.147465	0.147465	0.147465	0.147465	0.169164	0.169164	0.169164	0.169164	0.169164	0.20738	0.20738	0.20738	0.20738	0.20738	0.130425	0.130425	0.130425	0.130425	0.130425
'C00257'	'D-Gluconate'	'C6H12O7'	195.051	0.471295	0.471295	0.471295	0.471295	0.471295	0.440018	0.440018	0.440018	0.440018	0.440018	0.302716	0.302716	0.302716	0.302716	0.302716	0.513906	0.513906	0.513906	0.513906	0.513906	0.243796	0.243796	0.243796	0.243796	0.243796	0.255598	0.255598	0.255598	0.255598	0.255598	0.254966	0.254966	0.254966	0.254966	0.254966	0.280853	0.280853	0.280853	0.280853	0.280853
'C00258'	'(R)-Glycerate'	'C3H6O4'	105.019	0.173832	0.173832	0.173832	0.173832	0.173832	0.34928	0.34928	0.34928	0.34928	0.34928	0.253425	0.253425	0.253425	0.253425	0.253425	0.231584	0.231584	0.231584	0.231584	0.231584	0.226332	0.226332	0.226332	0.226332	0.226332	0.262767	0.262767	0.262767	0.262767	0.262767	0.225469	0.225469	0.225469	0.225469	0.225469	0.202343	0.202343	0.202343	0.202343	0.202343
'C00259'	'L-Arabinose'	'C5H10O5'	149.046	0.361308	0.361308	0.361308	0.361308	0.361308	0.434658	0.434658	0.434658	0.434658	0.434658	0.360715	0.360715	0.360715	0.360715	0.360715	0.415142	0.415142	0.415142	0.415142	0.415142	0.335862	0.335862	0.335862	0.335862	0.335862	0.277486	0.277486	0.277486	0.277486	0.277486	0.321822	0.321822	0.321822	0.321822	0.321822	0.138831	0.138831	0.138831	0.138831	0.138831
'C00262'	'Hypoxanthine'	'C5H4N4O'	135.03	0.187673	0.187673	0.187673	0.187673	0.187673	0.799175	0.799175	0.799175	0.799175	0.799175	0.283564	0.283564	0.283564	0.283564	0.283564	0.314636	0.314636	0.314636	0.314636	0.314636	0.233595	0.233595	0.233595	0.233595	0.233595	0.241927	0.241927	0.241927	0.241927	0.241927	0.307059	0.307059	0.307059	0.307059	0.307059	0.243195	0.243195	0.243195	0.243195	0.243195
'C00263'	'L-Homoserine'	'C4H9NO3'	118.051	0.304305	0.304305	0.304305	0.304305	0.304305	0.940217	0.940217	0.940217	0.940217	0.940217	0.930939	0.930939	0.930939	0.930939	0.930939	0.308405	0.308405	0.308405	0.308405	0.308405	0.182005	0.182005	0.182005	0.182005	0.182005	0.933675	0.933675	0.933675	0.933675	0.933675	1.16951	1.16951	1.16951	1.16951	1.16951	0.299898	0.299898	0.299898	0.299898	0.299898
'C00266'	'Glycolaldehyde'	'C2H4O2'	59.0135	0.33575	0.33575	0.33575	0.33575	0.33575	0.367556	0.367556	0.367556	0.367556	0.367556	0.20489	0.20489	0.20489	0.20489	0.20489	0.226055	0.226055	0.226055	0.226055	0.226055	0.178327	0.178327	0.178327	0.178327	0.178327	0.164626	0.164626	0.164626	0.164626	0.164626	0.219819	0.219819	0.219819	0.219819	0.219819	0.242948	0.242948	0.242948	0.242948	0.242948
'C00270'	'N-Acetylneuraminate'	'C11H19NO9'	308.1	0.325351	0.325351	0.325351	0.325351	0.325351	0.889816	0.889816	0.889816	0.889816	0.889816	0.739356	0.739356	0.739356	0.739356	0.739356	0.756451	0.756451	0.756451	0.756451	0.756451	0.669857	0.669857	0.669857	0.669857	0.669857	0.413568	0.413568	0.413568	0.413568	0.413568	0.866891	0.866891	0.866891	0.866891	0.866891	0.823985	0.823985	0.823985	0.823985	0.823985
'C00275'	'D-Mannose 6-phosphate'	'C6H13O9P'	259.023	0.368433	0.368433	0.368433	0.368433	0.368433	0.43194	0.43194	0.43194	0.43194	0.43194	0.17438	0.17438	0.17438	0.17438	0.17438	0.436767	0.436767	0.436767	0.436767	0.436767	0.149022	0.149022	0.149022	0.149022	0.149022	0.111271	0.111271	0.111271	0.111271	0.111271	0.193632	0.193632	0.193632	0.193632	0.193632	0.346671	0.346671	0.346671	0.346671	0.346671
'C00279'	'D-Erythrose 4-phosphate'	'C4H9O7P'	199.003	0.222371	0.222371	0.222371	0.222371	0.222371	0.295702	0.295702	0.295702	0.295702	0.295702	0.130697	0.130697	0.130697	0.130697	0.130697	0.237647	0.237647	0.237647	0.237647	0.237647	0.148134	0.148134	0.148134	0.148134	0.148134	0.144158	0.144158	0.144158	0.144158	0.144158	0.142391	0.142391	0.142391	0.142391	0.142391	0.163392	0.163392	0.163392	0.163392	0.163392
'C00286'	'dGTP'	'C10H16N5O13P3'	505.988	0.640301	0.640301	0.640301	0.640301	0.640301	0.414998	0.414998	0.414998	0.414998	0.414998	0.45446	0.45446	0.45446	0.45446	0.45446	0.699197	0.699197	0.699197	0.699197	0.699197	0.386079	0.386079	0.386079	0.386079	0.386079	0.40101	0.40101	0.40101	0.40101	0.40101	0.437136	0.437136	0.437136	0.437136	0.437136	0.456291	0.456291	0.456291	0.456291	0.456291
'C00288'	'Bicarbonate'	'CH2O3'	60.9927	0.248287	0.248287	0.248287	0.248287	0.248287	0.27514	0.27514	0.27514	0.27514	0.27514	0.318856	0.318856	0.318856	0.318856	0.318856	0.3455	0.3455	0.3455	0.3455	0.3455	0.226686	0.226686	0.226686	0.226686	0.226686	0.267017	0.267017	0.267017	0.267017	0.267017	0.2834	0.2834	0.2834	0.2834	0.2834	0.252569	0.252569	0.252569	0.252569	0.252569
'C00294'	'Inosine'	'C10H12N4O5'	267.074	0.611941	0.611941	0.611941	0.611941	0.611941	1.79516	1.79516	1.79516	1.79516	1.79516	0.694921	0.694921	0.694921	0.694921	0.694921	0.3738	0.3738	0.3738	0.3738	0.3738	0.402203	0.402203	0.402203	0.402203	0.402203	0.541854	0.541854	0.541854	0.541854	0.541854	0.539437	0.539437	0.539437	0.539437	0.539437	0.298407	0.298407	0.298407	0.298407	0.298407
'C00295'	'Orotate'	'C5H4N2O4'	155.01	0.650179	0.650179	0.650179	0.650179	0.650179	0.954528	0.954528	0.954528	0.954528	0.954528	0.679967	0.679967	0.679967	0.679967	0.679967	0.776299	0.776299	0.776299	0.776299	0.776299	0.645592	0.645592	0.645592	0.645592	0.645592	0.763372	0.763372	0.763372	0.763372	0.763372	0.644892	0.644892	0.644892	0.644892	0.644892	0.325758	0.325758	0.325758	0.325758	0.325758
'C00296'	'Quinate'	'C7H12O6'	191.055	0.170208	0.170208	0.170208	0.170208	0.170208	0.64131	0.64131	0.64131	0.64131	0.64131	0.206772	0.206772	0.206772	0.206772	0.206772	0.226385	0.226385	0.226385	0.226385	0.226385	0.16635	0.16635	0.16635	0.16635	0.16635	0.189226	0.189226	0.189226	0.189226	0.189226	0.284356	0.284356	0.284356	0.284356	0.284356	0.241407	0.241407	0.241407	0.241407	0.241407
'C00299'	'Uridine'	'C9H12N2O6'	243.064	0.416001	0.416001	0.416001	0.416001	0.416001	0.993642	0.993642	0.993642	0.993642	0.993642	0.303258	0.303258	0.303258	0.303258	0.303258	0.438187	0.438187	0.438187	0.438187	0.438187	0.349713	0.349713	0.349713	0.349713	0.349713	0.428589	0.428589	0.428589	0.428589	0.428589	0.366334	0.366334	0.366334	0.366334	0.366334	0.515867	0.515867	0.515867	0.515867	0.515867
'C00301'	'ADPribose'	'C15H23N5O14P2'	558.063	0.491557	0.491557	0.491557	0.491557	0.491557	0.71786	0.71786	0.71786	0.71786	0.71786	0.478492	0.478492	0.478492	0.478492	0.478492	0.517139	0.517139	0.517139	0.517139	0.517139	0.509078	0.509078	0.509078	0.509078	0.509078	0.512469	0.512469	0.512469	0.512469	0.512469	0.416268	0.416268	0.416268	0.416268	0.416268	0.520429	0.520429	0.520429	0.520429	0.520429
'C00310'	'D-Xylulose'	'C5H10O5'	149.046	0.361308	0.361308	0.361308	0.361308	0.361308	0.434658	0.434658	0.434658	0.434658	0.434658	0.360715	0.360715	0.360715	0.360715	0.360715	0.415142	0.415142	0.415142	0.415142	0.415142	0.335862	0.335862	0.335862	0.335862	0.335862	0.277486	0.277486	0.277486	0.277486	0.277486	0.321822	0.321822	0.321822	0.321822	0.321822	0.138831	0.138831	0.138831	0.138831	0.138831
'C00311'	'Isocitrate'	'C6H8O7'	191.021	0.287857	0.287857	0.287857	0.287857	0.287857	0.569755	0.569755	0.569755	0.569755	0.569755	0.339354	0.339354	0.339354	0.339354	0.339354	0.288016	0.288016	0.288016	0.288016	0.288016	0.249801	0.249801	0.249801	0.249801	0.249801	0.229355	0.229355	0.229355	0.229355	0.229355	0.472088	0.472088	0.472088	0.472088	0.472088	0.379065	0.379065	0.379065	0.379065	0.379065
'C00312'	'L-Xylulose'	'C5H10O5'	149.046	0.361308	0.361308	0.361308	0.361308	0.361308	0.434658	0.434658	0.434658	0.434658	0.434658	0.360715	0.360715	0.360715	0.360715	0.360715	0.415142	0.415142	0.415142	0.415142	0.415142	0.335862	0.335862	0.335862	0.335862	0.335862	0.277486	0.277486	0.277486	0.277486	0.277486	0.321822	0.321822	0.321822	0.321822	0.321822	0.138831	0.138831	0.138831	0.138831	0.138831
'C00314'	'Pyridoxine'	'C8H11NO3'	168.066	0.400466	0.400466	0.400466	0.400466	0.400466	0.280179	0.280179	0.280179	0.280179	0.280179	0.189962	0.189962	0.189962	0.189962	0.189962	0.336038	0.336038	0.336038	0.336038	0.336038	0.155159	0.155159	0.155159	0.155159	0.155159	0.178514	0.178514	0.178514	0.178514	0.178514	0.197014	0.197014	0.197014	0.197014	0.197014	0.238407	0.238407	0.238407	0.238407	0.238407
'C00320'	'Thiosulfate'	'H2O3S2'	112.937	0.968693	0.968693	0.968693	0.968693	0.968693	1.77581	1.77581	1.77581	1.77581	1.77581	0.783956	0.783956	0.783956	0.783956	0.783956	2.51549	2.51549	2.51549	2.51549	2.51549	0.647834	0.647834	0.647834	0.647834	0.647834	0.648379	0.648379	0.648379	0.648379	0.648379	0.675309	0.675309	0.675309	0.675309	0.675309	0.641537	0.641537	0.641537	0.641537	0.641537
'C00327'	'L-Citrulline'	'C6H13N3O3'	174.088	0.288951	0.288951	0.288951	0.288951	0.288951	0.858645	0.858645	0.858645	0.858645	0.858645	0.635801	0.635801	0.635801	0.635801	0.635801	0.593704	0.593704	0.593704	0.593704	0.593704	0.813476	0.813476	0.813476	0.813476	0.813476	0.412573	0.412573	0.412573	0.412573	0.412573	0.462544	0.462544	0.462544	0.462544	0.462544	0.303056	0.303056	0.303056	0.303056	0.303056
'C00329'	'D-Glucosamine'	'C6H13NO5'	178.07	1.06967	1.06967	1.06967	1.06967	1.06967	0.954907	0.954907	0.954907	0.954907	0.954907	0.828196	0.828196	0.828196	0.828196	0.828196	0.572215	0.572215	0.572215	0.572215	0.572215	0.763581	0.763581	0.763581	0.763581	0.763581	0.54759	0.54759	0.54759	0.54759	0.54759	0.630253	0.630253	0.630253	0.630253	0.630253	0.511971	0.511971	0.511971	0.511971	0.511971
'C00330'	'Deoxyguanosine'	'C10H13N5O4'	266.088	0.192245	0.192245	0.192245	0.192245	0.192245	0.644804	0.644804	0.644804	0.644804	0.644804	0.658457	0.658457	0.658457	0.658457	0.658457	0.223124	0.223124	0.223124	0.223124	0.223124	0.248555	0.248555	0.248555	0.248555	0.248555	0.549856	0.549856	0.549856	0.549856	0.549856	0.582438	0.582438	0.582438	0.582438	0.582438	0.198365	0.198365	0.198365	0.198365	0.198365
'C00333'	'D-Galacturonate'	'C6H10O7'	193.034	0.166559	0.166559	0.166559	0.166559	0.166559	0.438099	0.438099	0.438099	0.438099	0.438099	0.179265	0.179265	0.179265	0.179265	0.179265	0.18642	0.18642	0.18642	0.18642	0.18642	0.151329	0.151329	0.151329	0.151329	0.151329	0.146241	0.146241	0.146241	0.146241	0.146241	0.178391	0.178391	0.178391	0.178391	0.178391	0.210246	0.210246	0.210246	0.210246	0.210246
'C00334'	'4-Aminobutanoate'	'C4H9NO2'	102.056	0.409483	0.409483	0.409483	0.409483	0.409483	0.92909	0.92909	0.92909	0.92909	0.92909	0.902885	0.902885	0.902885	0.902885	0.902885	0.916609	0.916609	0.916609	0.916609	0.916609	0.761154	0.761154	0.761154	0.761154	0.761154	0.305908	0.305908	0.305908	0.305908	0.305908	1.2486	1.2486	1.2486	1.2486	1.2486	0.889988	0.889988	0.889988	0.889988	0.889988
'C00334'	'4-Aminobutanoate'	'C4H9NO2'	102.061	0.62931	0.62931	0.62931	0.62931	0.62931	1.02165	1.02165	1.02165	1.02165	1.02165	1.05205	1.05205	1.05205	1.05205	1.05205	1.16832	1.16832	1.16832	1.16832	1.16832	0.874519	0.874519	0.874519	0.874519	0.874519	0.490364	0.490364	0.490364	0.490364	0.490364	1.32619	1.32619	1.32619	1.32619	1.32619	0.85233	0.85233	0.85233	0.85233	0.85233
'C00337'	'(S)-Dihydroorotate'	'C5H6N2O4'	157.026	0.76245	0.76245	0.76245	0.76245	0.76245	1.20201	1.20201	1.20201	1.20201	1.20201	0.887407	0.887407	0.887407	0.887407	0.887407	0.856161	0.856161	0.856161	0.856161	0.856161	0.686097	0.686097	0.686097	0.686097	0.686097	0.934597	0.934597	0.934597	0.934597	0.934597	0.907647	0.907647	0.907647	0.907647	0.907647	0.484658	0.484658	0.484658	0.484658	0.484658
'C00344'	'Phosphatidylglycerol (didodecanoyl, n-C12:0)'	'C30H59O10P1'	609.37	0.535795	0.535795	0.535795	0.535795	0.535795	0.840817	0.840817	0.840817	0.840817	0.840817	0.618196	0.618196	0.618196	0.618196	0.618196	0.755071	0.755071	0.755071	0.755071	0.755071	0.554692	0.554692	0.554692	0.554692	0.554692	0.460648	0.460648	0.460648	0.460648	0.460648	0.919145	0.919145	0.919145	0.919145	0.919145	0.498603	0.498603	0.498603	0.498603	0.498603
'C00344'	'Phosphatidylglycerol (dihexadec-9-enoyl, n-C16:1)'	'C38H71O10P1'	717.471	0.6512	0.6512	0.6512	0.6512	0.6512	0.83676	0.83676	0.83676	0.83676	0.83676	0.645093	0.645093	0.645093	0.645093	0.645093	0.712921	0.712921	0.712921	0.712921	0.712921	0.419201	0.419201	0.419201	0.419201	0.419201	0.587002	0.587002	0.587002	0.587002	0.587002	0.620369	0.620369	0.620369	0.620369	0.620369	0.278464	0.278464	0.278464	0.278464	0.278464
'C00344'	'Phosphatidylglycerol (dioctadec-11-enoyl, n-C18:1)'	'C42H79O10P1'	773.536	0.961377	0.961377	0.961377	0.961377	0.961377	1.54613	1.54613	1.54613	1.54613	1.54613	1.34121	1.34121	1.34121	1.34121	1.34121	1.31115	1.31115	1.31115	1.31115	1.31115	1.19201	1.19201	1.19201	1.19201	1.19201	1.12854	1.12854	1.12854	1.12854	1.12854	1.25249	1.25249	1.25249	1.25249	1.25249	0.723074	0.723074	0.723074	0.723074	0.723074
'C00350'	'phosphatidylethanolamine (ditetradecanoyl, n-C14:0)'	'C33H66N1O8P1'	634.442	0.550757	0.550757	0.550757	0.550757	0.550757	0.588964	0.588964	0.588964	0.588964	0.588964	0.513188	0.513188	0.513188	0.513188	0.513188	0.651957	0.651957	0.651957	0.651957	0.651957	0.45366	0.45366	0.45366	0.45366	0.45366	0.475704	0.475704	0.475704	0.475704	0.475704	0.474344	0.474344	0.474344	0.474344	0.474344	0.681906	0.681906	0.681906	0.681906	0.681906
'C00350'	'phosphatidylethanolamine (dihexadec-9enoyl, n-C16:1)'	'C37H70N1O8P1'	686.477	0.648535	0.648535	0.648535	0.648535	0.648535	1.00507	1.00507	1.00507	1.00507	1.00507	0.832249	0.832249	0.832249	0.832249	0.832249	0.838065	0.838065	0.838065	0.838065	0.838065	0.57518	0.57518	0.57518	0.57518	0.57518	0.709795	0.709795	0.709795	0.709795	0.709795	0.859547	0.859547	0.859547	0.859547	0.859547	0.340039	0.340039	0.340039	0.340039	0.340039
'C00350'	'phosphatidylethanolamine (dioctadec-11-enoyl, n-C18:1)'	'C41H78N1O8P1'	742.54	0.981309	0.981309	0.981309	0.981309	0.981309	1.66195	1.66195	1.66195	1.66195	1.66195	1.4378	1.4378	1.4378	1.4378	1.4378	1.34783	1.34783	1.34783	1.34783	1.34783	1.23846	1.23846	1.23846	1.23846	1.23846	1.18488	1.18488	1.18488	1.18488	1.18488	1.34849	1.34849	1.34849	1.34849	1.34849	0.735118	0.735118	0.735118	0.735118	0.735118
'C00352'	'D-Glucosamine 6-phosphate'	'C6H14NO8P'	258.039	0.325245	0.325245	0.325245	0.325245	0.325245	0.684537	0.684537	0.684537	0.684537	0.684537	0.38897	0.38897	0.38897	0.38897	0.38897	0.403238	0.403238	0.403238	0.403238	0.403238	0.337845	0.337845	0.337845	0.337845	0.337845	0.373325	0.373325	0.373325	0.373325	0.373325	0.282022	0.282022	0.282022	0.282022	0.282022	0.290428	0.290428	0.290428	0.290428	0.290428
'C00357'	'N-Acetyl-D-glucosamine 6-phosphate'	'C8H16NO9P'	300.046	0.470537	0.470537	0.470537	0.470537	0.470537	0.674313	0.674313	0.674313	0.674313	0.674313	0.474177	0.474177	0.474177	0.474177	0.474177	0.458462	0.458462	0.458462	0.458462	0.458462	0.448177	0.448177	0.448177	0.448177	0.448177	0.461542	0.461542	0.461542	0.461542	0.461542	0.453367	0.453367	0.453367	0.453367	0.453367	0.269025	0.269025	0.269025	0.269025	0.269025
'C00360'	'dAMP'	'C10H14N5O6P'	330.054	0.361948	0.361948	0.361948	0.361948	0.361948	0.713022	0.713022	0.713022	0.713022	0.713022	0.593928	0.593928	0.593928	0.593928	0.593928	0.573108	0.573108	0.573108	0.573108	0.573108	0.594651	0.594651	0.594651	0.594651	0.594651	0.556064	0.556064	0.556064	0.556064	0.556064	0.510015	0.510015	0.510015	0.510015	0.510015	0.269683	0.269683	0.269683	0.269683	0.269683
'C00361'	'dGDP'	'C10H15N5O10P2'	426.022	0.277469	0.277469	0.277469	0.277469	0.277469	0.393872	0.393872	0.393872	0.393872	0.393872	0.425751	0.425751	0.425751	0.425751	0.425751	0.319938	0.319938	0.319938	0.319938	0.319938	0.308983	0.308983	0.308983	0.308983	0.308983	0.337066	0.337066	0.337066	0.337066	0.337066	0.391102	0.391102	0.391102	0.391102	0.391102	0.338945	0.338945	0.338945	0.338945	0.338945
'C00362'	'dGMP'	'C10H14N5O7P'	346.056	0.221244	0.221244	0.221244	0.221244	0.221244	0.791836	0.791836	0.791836	0.791836	0.791836	1.32269	1.32269	1.32269	1.32269	1.32269	0.196071	0.196071	0.196071	0.196071	0.196071	0.359057	0.359057	0.359057	0.359057	0.359057	1.06949	1.06949	1.06949	1.06949	1.06949	1.10873	1.10873	1.10873	1.10873	1.10873	0.29415	0.29415	0.29415	0.29415	0.29415
'C00363'	'dTDP'	'C10H16N2O11P2'	401.012	0.698058	0.698058	0.698058	0.698058	0.698058	0.535483	0.535483	0.535483	0.535483	0.535483	0.401967	0.401967	0.401967	0.401967	0.401967	0.448402	0.448402	0.448402	0.448402	0.448402	0.414339	0.414339	0.414339	0.414339	0.414339	0.389214	0.389214	0.389214	0.389214	0.389214	0.313315	0.313315	0.313315	0.313315	0.313315	0.518546	0.518546	0.518546	0.518546	0.518546
'C00380'	'Cytosine'	'C4H5N3O'	110.033	0.296064	0.296064	0.296064	0.296064	0.296064	0.224563	0.224563	0.224563	0.224563	0.224563	0.230034	0.230034	0.230034	0.230034	0.230034	0.27686	0.27686	0.27686	0.27686	0.27686	0.233063	0.233063	0.233063	0.233063	0.233063	0.389622	0.389622	0.389622	0.389622	0.389622	0.374662	0.374662	0.374662	0.374662	0.374662	0.204797	0.204797	0.204797	0.204797	0.204797
'C00385'	'Xanthine'	'C5H4N4O2'	151.025	0.268363	0.268363	0.268363	0.268363	0.268363	0.231196	0.231196	0.231196	0.231196	0.231196	0.298059	0.298059	0.298059	0.298059	0.298059	0.256694	0.256694	0.256694	0.256694	0.256694	0.234267	0.234267	0.234267	0.234267	0.234267	0.266849	0.266849	0.266849	0.266849	0.266849	0.299663	0.299663	0.299663	0.299663	0.299663	0.299988	0.299988	0.299988	0.299988	0.299988
'C00387'	'Guanosine'	'C10H13N5O5'	282.085	0.265746	0.265746	0.265746	0.265746	0.265746	1.44771	1.44771	1.44771	1.44771	1.44771	0.294379	0.294379	0.294379	0.294379	0.294379	0.310124	0.310124	0.310124	0.310124	0.310124	0.280588	0.280588	0.280588	0.280588	0.280588	0.222853	0.222853	0.222853	0.222853	0.222853	0.227796	0.227796	0.227796	0.227796	0.227796	0.250844	0.250844	0.250844	0.250844	0.250844
'C00390'	'Ubiquinol-8'	'C49H76O4'	727.565	0.950834	0.950834	0.950834	0.950834	0.950834	1.24739	1.24739	1.24739	1.24739	1.24739	0.71315	0.71315	0.71315	0.71315	0.71315	0.908249	0.908249	0.908249	0.908249	0.908249	0.69538	0.69538	0.69538	0.69538	0.69538	0.624485	0.624485	0.624485	0.624485	0.624485	0.730964	0.730964	0.730964	0.730964	0.730964	0.873653	0.873653	0.873653	0.873653	0.873653
'C00392'	'D-Mannitol'	'C6H14O6'	181.071	0.429825	0.429825	0.429825	0.429825	0.429825	0.345753	0.345753	0.345753	0.345753	0.345753	0.418119	0.418119	0.418119	0.418119	0.418119	0.458327	0.458327	0.458327	0.458327	0.458327	0.279376	0.279376	0.279376	0.279376	0.279376	0.289571	0.289571	0.289571	0.289571	0.289571	0.279094	0.279094	0.279094	0.279094	0.279094	1.18019	1.18019	1.18019	1.18019	1.18019
'C00399'	'Ubiquinone-8'	'C49H74O4'	725.551	0.989374	0.989374	0.989374	0.989374	0.989374	2.39593	2.39593	2.39593	2.39593	2.39593	1.23986	1.23986	1.23986	1.23986	1.23986	1.11043	1.11043	1.11043	1.11043	1.11043	1.02099	1.02099	1.02099	1.02099	1.02099	0.971018	0.971018	0.971018	0.971018	0.971018	1.12451	1.12451	1.12451	1.12451	1.12451	0.933641	0.933641	0.933641	0.933641	0.933641
'C00407'	'L-Isoleucine'	'C6H13NO2'	130.087	0.815501	0.815501	0.815501	0.815501	0.815501	0.815502	0.815502	0.815502	0.815502	0.815502	0.747522	0.747522	0.747522	0.747522	0.747522	0.74171	0.74171	0.74171	0.74171	0.74171	0.719254	0.719254	0.719254	0.719254	0.719254	0.729344	0.729344	0.729344	0.729344	0.729344	0.789241	0.789241	0.789241	0.789241	0.789241	0.449644	0.449644	0.449644	0.449644	0.449644
'C00416'	'1,2-dihexadec-9-enoyl-sn-glycerol 3-phosphate'	'C35H67O8P1'	645.447	0.497885	0.497885	0.497885	0.497885	0.497885	0.586396	0.586396	0.586396	0.586396	0.586396	0.516038	0.516038	0.516038	0.516038	0.516038	0.660231	0.660231	0.660231	0.660231	0.660231	0.418158	0.418158	0.418158	0.418158	0.418158	0.539243	0.539243	0.539243	0.539243	0.539243	0.475808	0.475808	0.475808	0.475808	0.475808	0.308784	0.308784	0.308784	0.308784	0.308784
'C00416'	'1,2-dioctadec-11-enoyl-sn-glycerol 3-phosphate'	'C39H73O8P1'	699.497	1.24381	1.24381	1.24381	1.24381	1.24381	1.41637	1.41637	1.41637	1.41637	1.41637	0.78084	0.78084	0.78084	0.78084	0.78084	0.930792	0.930792	0.930792	0.930792	0.930792	0.813501	0.813501	0.813501	0.813501	0.813501	0.779045	0.779045	0.779045	0.779045	0.779045	0.7867	0.7867	0.7867	0.7867	0.7867	0.938532	0.938532	0.938532	0.938532	0.938532
'C00417'	'cis-Aconitate'	'C6H6O6'	173.01	0.284501	0.284501	0.284501	0.284501	0.284501	0.539896	0.539896	0.539896	0.539896	0.539896	0.204172	0.204172	0.204172	0.204172	0.204172	0.257447	0.257447	0.257447	0.257447	0.257447	0.237659	0.237659	0.237659	0.237659	0.237659	0.228138	0.228138	0.228138	0.228138	0.228138	0.208924	0.208924	0.208924	0.208924	0.208924	0.249426	0.249426	0.249426	0.249426	0.249426
'C00423'	'trans-Cinnamate'	'C9H8O2'	147.048	0.3033	0.3033	0.3033	0.3033	0.3033	0.821011	0.821011	0.821011	0.821011	0.821011	0.774126	0.774126	0.774126	0.774126	0.774126	0.820525	0.820525	0.820525	0.820525	0.820525	0.704369	0.704369	0.704369	0.704369	0.704369	0.627184	0.627184	0.627184	0.627184	0.627184	0.956541	0.956541	0.956541	0.956541	0.956541	0.784474	0.784474	0.784474	0.784474	0.784474
'C00424'	'L-Lactaldehyde'	'C3H6O2'	73.0293	0.275068	0.275068	0.275068	0.275068	0.275068	0.210014	0.210014	0.210014	0.210014	0.210014	0.29312	0.29312	0.29312	0.29312	0.29312	0.300996	0.300996	0.300996	0.300996	0.300996	0.297305	0.297305	0.297305	0.297305	0.297305	0.178384	0.178384	0.178384	0.178384	0.178384	0.234052	0.234052	0.234052	0.234052	0.234052	0.227063	0.227063	0.227063	0.227063	0.227063
'C00429'	'5,6-dihydrouracil'	'C4H6N2O2'	113.036	0.633597	0.633597	0.633597	0.633597	0.633597	0.810399	0.810399	0.810399	0.810399	0.810399	0.622347	0.622347	0.622347	0.622347	0.622347	0.644842	0.644842	0.644842	0.644842	0.644842	0.528822	0.528822	0.528822	0.528822	0.528822	0.708771	0.708771	0.708771	0.708771	0.708771	0.797778	0.797778	0.797778	0.797778	0.797778	0.330035	0.330035	0.330035	0.330035	0.330035
'C00430'	'5-Amino-4-oxopentanoate'	'C5H9NO3'	130.051	0.722439	0.722439	0.722439	0.722439	0.722439	0.782869	0.782869	0.782869	0.782869	0.782869	0.789797	0.789797	0.789797	0.789797	0.789797	0.847489	0.847489	0.847489	0.847489	0.847489	0.943899	0.943899	0.943899	0.943899	0.943899	0.74374	0.74374	0.74374	0.74374	0.74374	0.642636	0.642636	0.642636	0.642636	0.642636	0.508078	0.508078	0.508078	0.508078	0.508078
'C00437'	'N2-Acetyl-L-ornithine'	'C7H14N2O3'	173.093	0.432893	0.432893	0.432893	0.432893	0.432893	0.991097	0.991097	0.991097	0.991097	0.991097	0.275662	0.275662	0.275662	0.275662	0.275662	0.335851	0.335851	0.335851	0.335851	0.335851	0.375357	0.375357	0.375357	0.375357	0.375357	0.55108	0.55108	0.55108	0.55108	0.55108	0.27898	0.27898	0.27898	0.27898	0.27898	0.425463	0.425463	0.425463	0.425463	0.425463
'C00438'	'N-Carbamoyl-L-aspartate'	'C5H8N2O5'	175.036	0.732171	0.732171	0.732171	0.732171	0.732171	1.055	1.055	1.055	1.055	1.055	0.806648	0.806648	0.806648	0.806648	0.806648	0.805639	0.805639	0.805639	0.805639	0.805639	0.722631	0.722631	0.722631	0.722631	0.722631	0.818814	0.818814	0.818814	0.818814	0.818814	0.731248	0.731248	0.731248	0.731248	0.731248	0.4249	0.4249	0.4249	0.4249	0.4249
'C00441'	'L-Aspartate 4-semialdehyde'	'C4H7NO3'	116.035	0.384657	0.384657	0.384657	0.384657	0.384657	0.371644	0.371644	0.371644	0.371644	0.371644	0.2384	0.2384	0.2384	0.2384	0.2384	0.249899	0.249899	0.249899	0.249899	0.249899	0.154476	0.154476	0.154476	0.154476	0.154476	0.255293	0.255293	0.255293	0.255293	0.255293	0.282782	0.282782	0.282782	0.282782	0.282782	0.18613	0.18613	0.18613	0.18613	0.18613
'C00446'	'alpha-D-Galactose 1-phosphate'	'C6H13O9P'	259.023	0.368433	0.368433	0.368433	0.368433	0.368433	0.43194	0.43194	0.43194	0.43194	0.43194	0.17438	0.17438	0.17438	0.17438	0.17438	0.436767	0.436767	0.436767	0.436767	0.436767	0.149022	0.149022	0.149022	0.149022	0.149022	0.111271	0.111271	0.111271	0.111271	0.111271	0.193632	0.193632	0.193632	0.193632	0.193632	0.346671	0.346671	0.346671	0.346671	0.346671
'C00455'	'NMN'	'C11H15N2O8P'	333.048	0.537675	0.537675	0.537675	0.537675	0.537675	0.541862	0.541862	0.541862	0.541862	0.541862	0.543946	0.543946	0.543946	0.543946	0.543946	0.408963	0.408963	0.408963	0.408963	0.408963	0.481816	0.481816	0.481816	0.481816	0.481816	0.531942	0.531942	0.531942	0.531942	0.531942	0.372141	0.372141	0.372141	0.372141	0.372141	0.253057	0.253057	0.253057	0.253057	0.253057
'C00458'	'dCTP'	'C9H16N3O13P3'	465.979	0.750689	0.750689	0.750689	0.750689	0.750689	0.668238	0.668238	0.668238	0.668238	0.668238	0.652246	0.652246	0.652246	0.652246	0.652246	0.611163	0.611163	0.611163	0.611163	0.611163	0.532455	0.532455	0.532455	0.532455	0.532455	0.65687	0.65687	0.65687	0.65687	0.65687	0.631862	0.631862	0.631862	0.631862	0.631862	0.565133	0.565133	0.565133	0.565133	0.565133
'C00460'	'dUTP'	'C9H15N2O14P3'	466.963	0.930094	0.930094	0.930094	0.930094	0.930094	0.63348	0.63348	0.63348	0.63348	0.63348	0.340174	0.340174	0.340174	0.340174	0.340174	0.511605	0.511605	0.511605	0.511605	0.511605	0.310015	0.310015	0.310015	0.310015	0.310015	0.331283	0.331283	0.331283	0.331283	0.331283	0.290702	0.290702	0.290702	0.290702	0.290702	0.600532	0.600532	0.600532	0.600532	0.600532
'C00463'	'Indole'	'C8H7N'	116.05	0.320168	0.320168	0.320168	0.320168	0.320168	0.860368	0.860368	0.860368	0.860368	0.860368	0.746805	0.746805	0.746805	0.746805	0.746805	0.801813	0.801813	0.801813	0.801813	0.801813	0.52943	0.52943	0.52943	0.52943	0.52943	0.728462	0.728462	0.728462	0.728462	0.728462	0.794656	0.794656	0.794656	0.794656	0.794656	0.231326	0.231326	0.231326	0.231326	0.231326
'C00475'	'Cytidine'	'C9H13N3O5'	242.08	0.223221	0.223221	0.223221	0.223221	0.223221	0.863592	0.863592	0.863592	0.863592	0.863592	0.338874	0.338874	0.338874	0.338874	0.338874	0.292821	0.292821	0.292821	0.292821	0.292821	0.253413	0.253413	0.253413	0.253413	0.253413	0.305036	0.305036	0.305036	0.305036	0.305036	0.19937	0.19937	0.19937	0.19937	0.19937	0.280987	0.280987	0.280987	0.280987	0.280987
'C00479'	'Propanal'	'C3H6O'	57.0342	0.268997	0.268997	0.268997	0.268997	0.268997	0.286991	0.286991	0.286991	0.286991	0.286991	0.238661	0.238661	0.238661	0.238661	0.238661	0.205149	0.205149	0.205149	0.205149	0.205149	0.192358	0.192358	0.192358	0.192358	0.192358	0.242067	0.242067	0.242067	0.242067	0.242067	0.260454	0.260454	0.260454	0.260454	0.260454	0.248948	0.248948	0.248948	0.248948	0.248948
'C00479'	'Propanal'	'C3H6O'	57.0394	0.735559	0.735559	0.735559	0.735559	0.735559	0.541313	0.541313	0.541313	0.541313	0.541313	0.616403	0.616403	0.616403	0.616403	0.616403	0.421801	0.421801	0.421801	0.421801	0.421801	0.49308	0.49308	0.49308	0.49308	0.49308	0.41011	0.41011	0.41011	0.41011	0.41011	0.602862	0.602862	0.602862	0.602862	0.602862	0.467606	0.467606	0.467606	0.467606	0.467606
'C00483'	'Tyramine'	'C8H11NO'	136.077	0.42724	0.42724	0.42724	0.42724	0.42724	0.367259	0.367259	0.367259	0.367259	0.367259	0.288441	0.288441	0.288441	0.288441	0.288441	0.332069	0.332069	0.332069	0.332069	0.332069	0.29985	0.29985	0.29985	0.29985	0.29985	0.312635	0.312635	0.312635	0.312635	0.312635	0.29292	0.29292	0.29292	0.29292	0.29292	0.310046	0.310046	0.310046	0.310046	0.310046
'C00493'	'Shikimate'	'C7H10O5'	173.045	0.166354	0.166354	0.166354	0.166354	0.166354	0.202334	0.202334	0.202334	0.202334	0.202334	0.207016	0.207016	0.207016	0.207016	0.207016	0.195648	0.195648	0.195648	0.195648	0.195648	0.177176	0.177176	0.177176	0.177176	0.177176	0.189868	0.189868	0.189868	0.189868	0.189868	0.191331	0.191331	0.191331	0.191331	0.191331	0.189814	0.189814	0.189814	0.189814	0.189814
'C00497'	'D-Malate'	'C4H6O5'	133.014	1.02722	1.02722	1.02722	1.02722	1.02722	0.91442	0.91442	0.91442	0.91442	0.91442	0.916237	0.916237	0.916237	0.916237	0.916237	0.865462	0.865462	0.865462	0.865462	0.865462	0.866279	0.866279	0.866279	0.866279	0.866279	0.88162	0.88162	0.88162	0.88162	0.88162	0.438242	0.438242	0.438242	0.438242	0.438242	0.756174	0.756174	0.756174	0.756174	0.756174
'C00507'	'L-Rhamnose'	'C6H12O5'	163.061	0.156818	0.156818	0.156818	0.156818	0.156818	0.493718	0.493718	0.493718	0.493718	0.493718	0.174453	0.174453	0.174453	0.174453	0.174453	0.229937	0.229937	0.229937	0.229937	0.229937	0.196509	0.196509	0.196509	0.196509	0.196509	0.297331	0.297331	0.297331	0.297331	0.297331	0.170336	0.170336	0.170336	0.170336	0.170336	0.253612	0.253612	0.253612	0.253612	0.253612
'C00508'	'L-Ribulose'	'C5H10O5'	149.046	0.361308	0.361308	0.361308	0.361308	0.361308	0.434658	0.434658	0.434658	0.434658	0.434658	0.360715	0.360715	0.360715	0.360715	0.360715	0.415142	0.415142	0.415142	0.415142	0.415142	0.335862	0.335862	0.335862	0.335862	0.335862	0.277486	0.277486	0.277486	0.277486	0.277486	0.321822	0.321822	0.321822	0.321822	0.321822	0.138831	0.138831	0.138831	0.138831	0.138831
'C00514'	'D-Mannonate'	'C6H12O7'	195.051	0.471295	0.471295	0.471295	0.471295	0.471295	0.440018	0.440018	0.440018	0.440018	0.440018	0.302716	0.302716	0.302716	0.302716	0.302716	0.513906	0.513906	0.513906	0.513906	0.513906	0.243796	0.243796	0.243796	0.243796	0.243796	0.255598	0.255598	0.255598	0.255598	0.255598	0.254966	0.254966	0.254966	0.254966	0.254966	0.280853	0.280853	0.280853	0.280853	0.280853
'C00522'	'(R)-Pantoate'	'C6H12O4'	147.067	0.45962	0.45962	0.45962	0.45962	0.45962	0.55491	0.55491	0.55491	0.55491	0.55491	0.116834	0.116834	0.116834	0.116834	0.116834	0.411812	0.411812	0.411812	0.411812	0.411812	0.100777	0.100777	0.100777	0.100777	0.100777	0.0772137	0.0772137	0.0772137	0.0772137	0.0772137	0.158146	0.158146	0.158146	0.158146	0.158146	0.200637	0.200637	0.200637	0.200637	0.200637
'C00526'	'Deoxyuridine'	'C9H12N2O5'	227.067	0.248701	0.248701	0.248701	0.248701	0.248701	0.456908	0.456908	0.456908	0.456908	0.456908	0.217916	0.217916	0.217916	0.217916	0.217916	0.218503	0.218503	0.218503	0.218503	0.218503	0.187497	0.187497	0.187497	0.187497	0.187497	0.169555	0.169555	0.169555	0.169555	0.169555	0.231058	0.231058	0.231058	0.231058	0.231058	0.338896	0.338896	0.338896	0.338896	0.338896
'C00530'	'Hydroquinone'	'C6H6O2'	109.025	1.19419	1.19419	1.19419	1.19419	1.19419	1.50154	1.50154	1.50154	1.50154	1.50154	0.964295	0.964295	0.964295	0.964295	0.964295	0.896644	0.896644	0.896644	0.896644	0.896644	0.870105	0.870105	0.870105	0.870105	0.870105	1.54977	1.54977	1.54977	1.54977	1.54977	1.72786	1.72786	1.72786	1.72786	1.72786	0.821935	0.821935	0.821935	0.821935	0.821935
'C00530'	'Hydroquinone'	'C6H6O2'	109.029	0.430186	0.430186	0.430186	0.430186	0.430186	0.445108	0.445108	0.445108	0.445108	0.445108	0.304489	0.304489	0.304489	0.304489	0.304489	0.345514	0.345514	0.345514	0.345514	0.345514	0.284865	0.284865	0.284865	0.284865	0.284865	0.416992	0.416992	0.416992	0.416992	0.416992	0.434078	0.434078	0.434078	0.434078	0.434078	0.198706	0.198706	0.198706	0.198706	0.198706
'C00534'	'Pyridoxamine'	'C8H12N2O2'	167.083	1.1662	1.1662	1.1662	1.1662	1.1662	0.829165	0.829165	0.829165	0.829165	0.829165	0.543093	0.543093	0.543093	0.543093	0.543093	0.60066	0.60066	0.60066	0.60066	0.60066	0.891048	0.891048	0.891048	0.891048	0.891048	0.611455	0.611455	0.611455	0.611455	0.611455	0.463968	0.463968	0.463968	0.463968	0.463968	0.906978	0.906978	0.906978	0.906978	0.906978
'C00546'	'Methylglyoxal'	'C3H4O2'	71.0136	0.317179	0.317179	0.317179	0.317179	0.317179	0.31888	0.31888	0.31888	0.31888	0.31888	0.175021	0.175021	0.175021	0.175021	0.175021	0.239425	0.239425	0.239425	0.239425	0.239425	0.156025	0.156025	0.156025	0.156025	0.156025	0.179035	0.179035	0.179035	0.179035	0.179035	0.206151	0.206151	0.206151	0.206151	0.206151	0.173536	0.173536	0.173536	0.173536	0.173536
'C00555'	'4-Aminobutanal'	'C4H9NO'	86.0604	0.579508	0.579508	0.579508	0.579508	0.579508	0.560482	0.560482	0.560482	0.560482	0.560482	0.426211	0.426211	0.426211	0.426211	0.426211	0.458015	0.458015	0.458015	0.458015	0.458015	0.535746	0.535746	0.535746	0.535746	0.535746	0.547575	0.547575	0.547575	0.547575	0.547575	0.651674	0.651674	0.651674	0.651674	0.651674	0.847386	0.847386	0.847386	0.847386	0.847386
'C00558'	'D-Tagaturonate'	'C6H10O7'	193.034	0.166559	0.166559	0.166559	0.166559	0.166559	0.438099	0.438099	0.438099	0.438099	0.438099	0.179265	0.179265	0.179265	0.179265	0.179265	0.18642	0.18642	0.18642	0.18642	0.18642	0.151329	0.151329	0.151329	0.151329	0.151329	0.146241	0.146241	0.146241	0.146241	0.146241	0.178391	0.178391	0.178391	0.178391	0.178391	0.210246	0.210246	0.210246	0.210246	0.210246
'C00559'	'Deoxyadenosine'	'C10H13N5O3'	250.095	0.358139	0.358139	0.358139	0.358139	0.358139	0.818874	0.818874	0.818874	0.818874	0.818874	0.622892	0.622892	0.622892	0.622892	0.622892	0.545689	0.545689	0.545689	0.545689	0.545689	0.475635	0.475635	0.475635	0.475635	0.475635	0.590753	0.590753	0.590753	0.590753	0.590753	0.547727	0.547727	0.547727	0.547727	0.547727	0.229357	0.229357	0.229357	0.229357	0.229357
'C00568'	'4-Aminobenzoate'	'C7H7NO2'	136.04	0.345694	0.345694	0.345694	0.345694	0.345694	0.336836	0.336836	0.336836	0.336836	0.336836	0.204725	0.204725	0.204725	0.204725	0.204725	0.303368	0.303368	0.303368	0.303368	0.303368	0.191283	0.191283	0.191283	0.191283	0.191283	0.191981	0.191981	0.191981	0.191981	0.191981	0.202977	0.202977	0.202977	0.202977	0.202977	0.142931	0.142931	0.142931	0.142931	0.142931
'C00577'	'D-Glyceraldehyde'	'C3H6O3'	89.0242	0.35308	0.35308	0.35308	0.35308	0.35308	0.382691	0.382691	0.382691	0.382691	0.382691	0.209866	0.209866	0.209866	0.209866	0.209866	0.36962	0.36962	0.36962	0.36962	0.36962	0.147465	0.147465	0.147465	0.147465	0.147465	0.169164	0.169164	0.169164	0.169164	0.169164	0.20738	0.20738	0.20738	0.20738	0.20738	0.130425	0.130425	0.130425	0.130425	0.130425
'C00596'	'2-Oxopent-4-enoate'	'C5H6O3'	113.024	0.300661	0.300661	0.300661	0.300661	0.300661	0.433793	0.433793	0.433793	0.433793	0.433793	0.137501	0.137501	0.137501	0.137501	0.137501	0.204818	0.204818	0.204818	0.204818	0.204818	0.0914798	0.0914798	0.0914798	0.0914798	0.0914798	0.122098	0.122098	0.122098	0.122098	0.122098	0.172445	0.172445	0.172445	0.172445	0.172445	0.215899	0.215899	0.215899	0.215899	0.215899
'C00601'	'Phenylacetaldehyde'	'C8H8O'	119.053	0.214396	0.214396	0.214396	0.214396	0.214396	0.623249	0.623249	0.623249	0.623249	0.623249	0.62009	0.62009	0.62009	0.62009	0.62009	0.319484	0.319484	0.319484	0.319484	0.319484	0.267054	0.267054	0.267054	0.267054	0.267054	0.548231	0.548231	0.548231	0.548231	0.548231	0.682766	0.682766	0.682766	0.682766	0.682766	0.113631	0.113631	0.113631	0.113631	0.113631
'C00606'	'3-Sulfino-L-alanine'	'C3H7NO4S'	152.001	0.43316	0.43316	0.43316	0.43316	0.43316	0.459544	0.459544	0.459544	0.459544	0.459544	0.466976	0.466976	0.466976	0.466976	0.466976	0.853257	0.853257	0.853257	0.853257	0.853257	0.535679	0.535679	0.535679	0.535679	0.535679	0.571849	0.571849	0.571849	0.571849	0.571849	0.414506	0.414506	0.414506	0.414506	0.414506	0.552941	0.552941	0.552941	0.552941	0.552941
'C00612'	'N1-Acetylspermidine'	'C9H21N3O'	186.158	0.420585	0.420585	0.420585	0.420585	0.420585	0.292302	0.292302	0.292302	0.292302	0.292302	0.356524	0.356524	0.356524	0.356524	0.356524	0.346081	0.346081	0.346081	0.346081	0.346081	0.259295	0.259295	0.259295	0.259295	0.259295	0.325513	0.325513	0.325513	0.325513	0.325513	0.249126	0.249126	0.249126	0.249126	0.249126	0.271858	0.271858	0.271858	0.271858	0.271858
'C00618'	'3-Dehydro-L-gulonate'	'C6H10O7'	193.034	0.166559	0.166559	0.166559	0.166559	0.166559	0.438099	0.438099	0.438099	0.438099	0.438099	0.179265	0.179265	0.179265	0.179265	0.179265	0.18642	0.18642	0.18642	0.18642	0.18642	0.151329	0.151329	0.151329	0.151329	0.151329	0.146241	0.146241	0.146241	0.146241	0.146241	0.178391	0.178391	0.178391	0.178391	0.178391	0.210246	0.210246	0.210246	0.210246	0.210246
'C00624'	'N-Acetyl-L-glutamate'	'C7H11NO5'	188.056	0.589928	0.589928	0.589928	0.589928	0.589928	0.487796	0.487796	0.487796	0.487796	0.487796	0.385953	0.385953	0.385953	0.385953	0.385953	0.434545	0.434545	0.434545	0.434545	0.434545	0.362687	0.362687	0.362687	0.362687	0.362687	0.582308	0.582308	0.582308	0.582308	0.582308	0.268384	0.268384	0.268384	0.268384	0.268384	0.439311	0.439311	0.439311	0.439311	0.439311
'C00631'	'D-Glycerate 2-phosphate'	'C3H7O7P'	184.988	0.265346	0.265346	0.265346	0.265346	0.265346	0.289316	0.289316	0.289316	0.289316	0.289316	0.181151	0.181151	0.181151	0.181151	0.181151	0.239033	0.239033	0.239033	0.239033	0.239033	0.167496	0.167496	0.167496	0.167496	0.167496	0.121881	0.121881	0.121881	0.121881	0.121881	0.138934	0.138934	0.138934	0.138934	0.138934	0.154324	0.154324	0.154324	0.154324	0.154324
'C00636'	'D-Mannose 1-phosphate'	'C6H13O9P'	259.023	0.368433	0.368433	0.368433	0.368433	0.368433	0.43194	0.43194	0.43194	0.43194	0.43194	0.17438	0.17438	0.17438	0.17438	0.17438	0.436767	0.436767	0.436767	0.436767	0.436767	0.149022	0.149022	0.149022	0.149022	0.149022	0.111271	0.111271	0.111271	0.111271	0.111271	0.193632	0.193632	0.193632	0.193632	0.193632	0.346671	0.346671	0.346671	0.346671	0.346671
'C00644'	'D-Mannitol 1-phosphate'	'C6H15O9P'	261.043	0.833873	0.833873	0.833873	0.833873	0.833873	0.64677	0.64677	0.64677	0.64677	0.64677	0.549279	0.549279	0.549279	0.549279	0.549279	0.571051	0.571051	0.571051	0.571051	0.571051	0.259822	0.259822	0.259822	0.259822	0.259822	0.286099	0.286099	0.286099	0.286099	0.286099	0.441049	0.441049	0.441049	0.441049	0.441049	0.173096	0.173096	0.173096	0.173096	0.173096
'C00645'	'N-Acetyl-D-mannosamine'	'C8H15NO6'	220.081	0.340925	0.340925	0.340925	0.340925	0.340925	0.759943	0.759943	0.759943	0.759943	0.759943	0.48871	0.48871	0.48871	0.48871	0.48871	0.46817	0.46817	0.46817	0.46817	0.46817	0.255528	0.255528	0.255528	0.255528	0.255528	0.457105	0.457105	0.457105	0.457105	0.457105	0.316027	0.316027	0.316027	0.316027	0.316027	0.299355	0.299355	0.299355	0.299355	0.299355
'C00647'	'Pyridoxamine 5''-phosphate'	'C8H13N2O5P'	247.046	0.435145	0.435145	0.435145	0.435145	0.435145	0.480983	0.480983	0.480983	0.480983	0.480983	0.302266	0.302266	0.302266	0.302266	0.302266	0.349641	0.349641	0.349641	0.349641	0.349641	0.314498	0.314498	0.314498	0.314498	0.314498	0.326589	0.326589	0.326589	0.326589	0.326589	0.308528	0.308528	0.308528	0.308528	0.308528	0.281252	0.281252	0.281252	0.281252	0.281252
'C00655'	'Xanthosine 5''-phosphate'	'C10H13N4O9P'	363.037	0.410655	0.410655	0.410655	0.410655	0.410655	0.672156	0.672156	0.672156	0.672156	0.672156	0.472793	0.472793	0.472793	0.472793	0.472793	0.365561	0.365561	0.365561	0.365561	0.365561	0.512217	0.512217	0.512217	0.512217	0.512217	0.409353	0.409353	0.409353	0.409353	0.409353	0.407482	0.407482	0.407482	0.407482	0.407482	0.414085	0.414085	0.414085	0.414085	0.414085
'C00661'	'Glyceraldehyde 3-phosphate'	'C3H7O6P'	168.99	0.213832	0.213832	0.213832	0.213832	0.213832	0.241917	0.241917	0.241917	0.241917	0.241917	0.228318	0.228318	0.228318	0.228318	0.228318	0.567168	0.567168	0.567168	0.567168	0.567168	0.167992	0.167992	0.167992	0.167992	0.167992	0.213323	0.213323	0.213323	0.213323	0.213323	0.148283	0.148283	0.148283	0.148283	0.148283	0.244017	0.244017	0.244017	0.244017	0.244017
'C00666'	'LL-2,6-Diaminoheptanedioate'	'C7H14N2O4'	189.088	0.287172	0.287172	0.287172	0.287172	0.287172	1.1525	1.1525	1.1525	1.1525	1.1525	0.144488	0.144488	0.144488	0.144488	0.144488	0.198024	0.198024	0.198024	0.198024	0.198024	0.197243	0.197243	0.197243	0.197243	0.197243	0.202787	0.202787	0.202787	0.202787	0.202787	0.166761	0.166761	0.166761	0.166761	0.166761	0.180623	0.180623	0.180623	0.180623	0.180623
'C00670'	'sn-Glycero-3-phosphocholine'	'C8H20NO6P'	256.095	0.376226	0.376226	0.376226	0.376226	0.376226	0.882071	0.882071	0.882071	0.882071	0.882071	0.402623	0.402623	0.402623	0.402623	0.402623	0.37796	0.37796	0.37796	0.37796	0.37796	0.290703	0.290703	0.290703	0.290703	0.290703	0.358066	0.358066	0.358066	0.358066	0.358066	0.368746	0.368746	0.368746	0.368746	0.368746	0.390902	0.390902	0.390902	0.390902	0.390902
'C00671'	'(S)-3-Methyl-2-oxopentanoate'	'C6H10O3'	129.056	0.298974	0.298974	0.298974	0.298974	0.298974	0.686713	0.686713	0.686713	0.686713	0.686713	0.800754	0.800754	0.800754	0.800754	0.800754	0.278185	0.278185	0.278185	0.278185	0.278185	0.300524	0.300524	0.300524	0.300524	0.300524	1.46963	1.46963	1.46963	1.46963	1.46963	1.17579	1.17579	1.17579	1.17579	1.17579	0.198306	0.198306	0.198306	0.198306	0.198306
'C00672'	'2-Deoxy-D-ribose 1-phosphate'	'C5H11O7P'	213.017	0.324594	0.324594	0.324594	0.324594	0.324594	0.382233	0.382233	0.382233	0.382233	0.382233	0.413706	0.413706	0.413706	0.413706	0.413706	0.332292	0.332292	0.332292	0.332292	0.332292	0.336836	0.336836	0.336836	0.336836	0.336836	0.410281	0.410281	0.410281	0.410281	0.410281	0.391719	0.391719	0.391719	0.391719	0.391719	0.183269	0.183269	0.183269	0.183269	0.183269
'C00673'	'2-Deoxy-D-ribose 5-phosphate'	'C5H11O7P'	213.017	0.324594	0.324594	0.324594	0.324594	0.324594	0.382233	0.382233	0.382233	0.382233	0.382233	0.413706	0.413706	0.413706	0.413706	0.413706	0.332292	0.332292	0.332292	0.332292	0.332292	0.336836	0.336836	0.336836	0.336836	0.336836	0.410281	0.410281	0.410281	0.410281	0.410281	0.391719	0.391719	0.391719	0.391719	0.391719	0.183269	0.183269	0.183269	0.183269	0.183269
'C00679'	'5-Dehydro-4-deoxy-D-glucarate'	'C6H8O7'	191.021	0.287857	0.287857	0.287857	0.287857	0.287857	0.569755	0.569755	0.569755	0.569755	0.569755	0.339354	0.339354	0.339354	0.339354	0.339354	0.288016	0.288016	0.288016	0.288016	0.288016	0.249801	0.249801	0.249801	0.249801	0.249801	0.229355	0.229355	0.229355	0.229355	0.229355	0.472088	0.472088	0.472088	0.472088	0.472088	0.379065	0.379065	0.379065	0.379065	0.379065
'C00680'	'meso-2,6-Diaminoheptanedioate'	'C7H14N2O4'	189.088	0.287172	0.287172	0.287172	0.287172	0.287172	1.1525	1.1525	1.1525	1.1525	1.1525	0.144488	0.144488	0.144488	0.144488	0.144488	0.198024	0.198024	0.198024	0.198024	0.198024	0.197243	0.197243	0.197243	0.197243	0.197243	0.202787	0.202787	0.202787	0.202787	0.202787	0.166761	0.166761	0.166761	0.166761	0.166761	0.180623	0.180623	0.180623	0.180623	0.180623
'C00687'	'dTDP-4-dehydro-6-deoxy-D-glucose'	'C16H24N2O15P2'	545.061	0.370647	0.370647	0.370647	0.370647	0.370647	0.632968	0.632968	0.632968	0.632968	0.632968	0.562216	0.562216	0.562216	0.562216	0.562216	0.55004	0.55004	0.55004	0.55004	0.55004	0.523451	0.523451	0.523451	0.523451	0.523451	0.478812	0.478812	0.478812	0.478812	0.478812	0.406087	0.406087	0.406087	0.406087	0.406087	0.361209	0.361209	0.361209	0.361209	0.361209
'C00688'	'dTDP-4-dehydro-6-deoxy-L-mannose'	'C16H24N2O15P2'	545.061	0.370647	0.370647	0.370647	0.370647	0.370647	0.632968	0.632968	0.632968	0.632968	0.632968	0.562216	0.562216	0.562216	0.562216	0.562216	0.55004	0.55004	0.55004	0.55004	0.55004	0.523451	0.523451	0.523451	0.523451	0.523451	0.478812	0.478812	0.478812	0.478812	0.478812	0.406087	0.406087	0.406087	0.406087	0.406087	0.361209	0.361209	0.361209	0.361209	0.361209
'C00689'	'alpha,alpha''-Trehalose 6-phosphate'	'C12H23O14P'	421.078	0.245174	0.245174	0.245174	0.245174	0.245174	0.665636	0.665636	0.665636	0.665636	0.665636	0.547584	0.547584	0.547584	0.547584	0.547584	0.442431	0.442431	0.442431	0.442431	0.442431	0.418825	0.418825	0.418825	0.418825	0.418825	0.438178	0.438178	0.438178	0.438178	0.438178	0.41589	0.41589	0.41589	0.41589	0.41589	0.274952	0.274952	0.274952	0.274952	0.274952
'C00692'	'UDP-N-acetylmuramoyl-L-alanyl-D-glutamate'	'C28H43N5O23P2'	878.175	0.570151	0.570151	0.570151	0.570151	0.570151	2.01963	2.01963	2.01963	2.01963	2.01963	1.09148	1.09148	1.09148	1.09148	1.09148	0.782318	0.782318	0.782318	0.782318	0.782318	0.551546	0.551546	0.551546	0.551546	0.551546	1.38919	1.38919	1.38919	1.38919	1.38919	0.580613	0.580613	0.580613	0.580613	0.580613	0.49046	0.49046	0.49046	0.49046	0.49046
'C00705'	'dCDP'	'C9H15N3O10P2'	386.016	0.569634	0.569634	0.569634	0.569634	0.569634	0.565278	0.565278	0.565278	0.565278	0.565278	0.533031	0.533031	0.533031	0.533031	0.533031	0.482066	0.482066	0.482066	0.482066	0.482066	0.564397	0.564397	0.564397	0.564397	0.564397	0.485941	0.485941	0.485941	0.485941	0.485941	0.490479	0.490479	0.490479	0.490479	0.490479	0.593068	0.593068	0.593068	0.593068	0.593068
'C00718'	'1,4-alpha-D-glucan'	'C36H62O31'	989.31	0.404461	0.404461	0.404461	0.404461	0.404461	1.33762	1.33762	1.33762	1.33762	1.33762	0.369137	0.369137	0.369137	0.369137	0.369137	0.618486	0.618486	0.618486	0.618486	0.618486	0.265212	0.265212	0.265212	0.265212	0.265212	0.29889	0.29889	0.29889	0.29889	0.29889	0.336492	0.336492	0.336492	0.336492	0.336492	0.191751	0.191751	0.191751	0.191751	0.191751
'C00719'	'Glycine betaine'	'C5H11NO2'	116.072	0.8887	0.8887	0.8887	0.8887	0.8887	0.769249	0.769249	0.769249	0.769249	0.769249	0.738078	0.738078	0.738078	0.738078	0.738078	0.718377	0.718377	0.718377	0.718377	0.718377	0.703103	0.703103	0.703103	0.703103	0.703103	0.698814	0.698814	0.698814	0.698814	0.698814	0.757102	0.757102	0.757102	0.757102	0.757102	0.457059	0.457059	0.457059	0.457059	0.457059
'C00725'	'Lipoate'	'C8H14O2S2'	205.037	0.238261	0.238261	0.238261	0.238261	0.238261	0.707995	0.707995	0.707995	0.707995	0.707995	0.274955	0.274955	0.274955	0.274955	0.274955	0.284838	0.284838	0.284838	0.284838	0.284838	0.257477	0.257477	0.257477	0.257477	0.257477	0.24925	0.24925	0.24925	0.24925	0.24925	0.251764	0.251764	0.251764	0.251764	0.251764	0.292472	0.292472	0.292472	0.292472	0.292472
'C00740'	'D-Serine'	'C3H7NO3'	104.035	0.487426	0.487426	0.487426	0.487426	0.487426	2.63694	2.63694	2.63694	2.63694	2.63694	2.12045	2.12045	2.12045	2.12045	2.12045	0.582808	0.582808	0.582808	0.582808	0.582808	0.487235	0.487235	0.487235	0.487235	0.487235	2.26587	2.26587	2.26587	2.26587	2.26587	2.43234	2.43234	2.43234	2.43234	2.43234	0.800101	0.800101	0.800101	0.800101	0.800101
'C00770'	'L-Idonate'	'C6H12O7'	195.051	0.471295	0.471295	0.471295	0.471295	0.471295	0.440018	0.440018	0.440018	0.440018	0.440018	0.302716	0.302716	0.302716	0.302716	0.302716	0.513906	0.513906	0.513906	0.513906	0.513906	0.243796	0.243796	0.243796	0.243796	0.243796	0.255598	0.255598	0.255598	0.255598	0.255598	0.254966	0.254966	0.254966	0.254966	0.254966	0.280853	0.280853	0.280853	0.280853	0.280853
'C00794'	'D-Sorbitol'	'C6H14O6'	181.071	0.429825	0.429825	0.429825	0.429825	0.429825	0.345753	0.345753	0.345753	0.345753	0.345753	0.418119	0.418119	0.418119	0.418119	0.418119	0.458327	0.458327	0.458327	0.458327	0.458327	0.279376	0.279376	0.279376	0.279376	0.279376	0.289571	0.289571	0.289571	0.289571	0.289571	0.279094	0.279094	0.279094	0.279094	0.279094	1.18019	1.18019	1.18019	1.18019	1.18019
'C00802'	'Oxalureate'	'C3H4N2O4'	131.013	0.527813	0.527813	0.527813	0.527813	0.527813	0.734644	0.734644	0.734644	0.734644	0.734644	0.441069	0.441069	0.441069	0.441069	0.441069	0.632454	0.632454	0.632454	0.632454	0.632454	0.435978	0.435978	0.435978	0.435978	0.435978	0.531195	0.531195	0.531195	0.531195	0.531195	0.408748	0.408748	0.408748	0.408748	0.408748	0.493733	0.493733	0.493733	0.493733	0.493733
'C00817'	'D-Altronate'	'C6H12O7'	195.051	0.471295	0.471295	0.471295	0.471295	0.471295	0.440018	0.440018	0.440018	0.440018	0.440018	0.302716	0.302716	0.302716	0.302716	0.302716	0.513906	0.513906	0.513906	0.513906	0.513906	0.243796	0.243796	0.243796	0.243796	0.243796	0.255598	0.255598	0.255598	0.255598	0.255598	0.254966	0.254966	0.254966	0.254966	0.254966	0.280853	0.280853	0.280853	0.280853	0.280853
'C00818'	'D-Glucarate'	'C6H10O8'	209.031	0.358716	0.358716	0.358716	0.358716	0.358716	0.309981	0.309981	0.309981	0.309981	0.309981	0.75501	0.75501	0.75501	0.75501	0.75501	0.686704	0.686704	0.686704	0.686704	0.686704	0.649415	0.649415	0.649415	0.649415	0.649415	0.242875	0.242875	0.242875	0.242875	0.242875	0.69802	0.69802	0.69802	0.69802	0.69802	0.385859	0.385859	0.385859	0.385859	0.385859
'C00855'	'D-Methionine'	'C5H11NO2S'	148.044	0.593355	0.593355	0.593355	0.593355	0.593355	0.869145	0.869145	0.869145	0.869145	0.869145	0.821712	0.821712	0.821712	0.821712	0.821712	0.863325	0.863325	0.863325	0.863325	0.863325	0.787352	0.787352	0.787352	0.787352	0.787352	0.84113	0.84113	0.84113	0.84113	0.84113	1.02865	1.02865	1.02865	1.02865	1.02865	0.438226	0.438226	0.438226	0.438226	0.438226
'C00860'	'L-Histidinol'	'C6H11N3O'	140.083	1.26563	1.26563	1.26563	1.26563	1.26563	0.495897	0.495897	0.495897	0.495897	0.495897	0.554817	0.554817	0.554817	0.554817	0.554817	0.635192	0.635192	0.635192	0.635192	0.635192	0.533195	0.533195	0.533195	0.533195	0.533195	0.426297	0.426297	0.426297	0.426297	0.426297	0.714956	0.714956	0.714956	0.714956	0.714956	0.9512	0.9512	0.9512	0.9512	0.9512
'C00861'	'L-Rhamnulose'	'C6H12O5'	163.061	0.156818	0.156818	0.156818	0.156818	0.156818	0.493718	0.493718	0.493718	0.493718	0.493718	0.174453	0.174453	0.174453	0.174453	0.174453	0.229937	0.229937	0.229937	0.229937	0.229937	0.196509	0.196509	0.196509	0.196509	0.196509	0.297331	0.297331	0.297331	0.297331	0.297331	0.170336	0.170336	0.170336	0.170336	0.170336	0.253612	0.253612	0.253612	0.253612	0.253612
'C00864'	'(R)-Pantothenate'	'C9H17NO5'	218.104	0.969587	0.969587	0.969587	0.969587	0.969587	0.566139	0.566139	0.566139	0.566139	0.566139	0.289974	0.289974	0.289974	0.289974	0.289974	1.50287	1.50287	1.50287	1.50287	1.50287	0.878797	0.878797	0.878797	0.878797	0.878797	0.329996	0.329996	0.329996	0.329996	0.329996	0.374587	0.374587	0.374587	0.374587	0.374587	0.5162	0.5162	0.5162	0.5162	0.5162
'C00879'	'D-Galactarate'	'C6H10O8'	209.031	0.358716	0.358716	0.358716	0.358716	0.358716	0.309981	0.309981	0.309981	0.309981	0.309981	0.75501	0.75501	0.75501	0.75501	0.75501	0.686704	0.686704	0.686704	0.686704	0.686704	0.649415	0.649415	0.649415	0.649415	0.649415	0.242875	0.242875	0.242875	0.242875	0.242875	0.69802	0.69802	0.69802	0.69802	0.69802	0.385859	0.385859	0.385859	0.385859	0.385859
'C00880'	'D-Galactonate'	'C6H12O7'	195.051	0.471295	0.471295	0.471295	0.471295	0.471295	0.440018	0.440018	0.440018	0.440018	0.440018	0.302716	0.302716	0.302716	0.302716	0.302716	0.513906	0.513906	0.513906	0.513906	0.513906	0.243796	0.243796	0.243796	0.243796	0.243796	0.255598	0.255598	0.255598	0.255598	0.255598	0.254966	0.254966	0.254966	0.254966	0.254966	0.280853	0.280853	0.280853	0.280853	0.280853
'C00885'	'Isochorismate'	'C10H10O6'	225.043	0.204723	0.204723	0.204723	0.204723	0.204723	0.485182	0.485182	0.485182	0.485182	0.485182	0.340253	0.340253	0.340253	0.340253	0.340253	0.327006	0.327006	0.327006	0.327006	0.327006	0.268047	0.268047	0.268047	0.268047	0.268047	0.272088	0.272088	0.272088	0.272088	0.272088	0.285635	0.285635	0.285635	0.285635	0.285635	0.274687	0.274687	0.274687	0.274687	0.274687
'C00898'	'L-tartrate'	'C4H6O6'	149.009	0.139769	0.139769	0.139769	0.139769	0.139769	0.401497	0.401497	0.401497	0.401497	0.401497	0.180494	0.180494	0.180494	0.180494	0.180494	0.317979	0.317979	0.317979	0.317979	0.317979	0.19257	0.19257	0.19257	0.19257	0.19257	0.204678	0.204678	0.204678	0.204678	0.204678	0.210966	0.210966	0.210966	0.210966	0.210966	0.264151	0.264151	0.264151	0.264151	0.264151
'C00905'	'D-Fructuronate'	'C6H10O7'	193.034	0.166559	0.166559	0.166559	0.166559	0.166559	0.438099	0.438099	0.438099	0.438099	0.438099	0.179265	0.179265	0.179265	0.179265	0.179265	0.18642	0.18642	0.18642	0.18642	0.18642	0.151329	0.151329	0.151329	0.151329	0.151329	0.146241	0.146241	0.146241	0.146241	0.146241	0.178391	0.178391	0.178391	0.178391	0.178391	0.210246	0.210246	0.210246	0.210246	0.210246
'C00931'	'Porphobilinogen'	'C10H14N2O4'	225.089	0.245926	0.245926	0.245926	0.245926	0.245926	0.876698	0.876698	0.876698	0.876698	0.876698	0.372198	0.372198	0.372198	0.372198	0.372198	0.351984	0.351984	0.351984	0.351984	0.351984	0.277592	0.277592	0.277592	0.277592	0.277592	0.330403	0.330403	0.330403	0.330403	0.330403	0.267331	0.267331	0.267331	0.267331	0.267331	0.323481	0.323481	0.323481	0.323481	0.323481
'C00937'	'D-Lactaldehyde'	'C3H6O2'	73.0293	0.275068	0.275068	0.275068	0.275068	0.275068	0.210014	0.210014	0.210014	0.210014	0.210014	0.29312	0.29312	0.29312	0.29312	0.29312	0.300996	0.300996	0.300996	0.300996	0.300996	0.297305	0.297305	0.297305	0.297305	0.297305	0.178384	0.178384	0.178384	0.178384	0.178384	0.234052	0.234052	0.234052	0.234052	0.234052	0.227063	0.227063	0.227063	0.227063	0.227063
'C00942'	'3'',5''-Cyclic GMP'	'C10H12N5O7P'	344.041	0.250264	0.250264	0.250264	0.250264	0.250264	0.853802	0.853802	0.853802	0.853802	0.853802	0.538253	0.538253	0.538253	0.538253	0.538253	0.472337	0.472337	0.472337	0.472337	0.472337	0.434927	0.434927	0.434927	0.434927	0.434927	0.490521	0.490521	0.490521	0.490521	0.490521	0.564804	0.564804	0.564804	0.564804	0.564804	0.224508	0.224508	0.224508	0.224508	0.224508
'C00944'	'3-Dehydroquinate'	'C7H10O6'	189.04	0.361588	0.361588	0.361588	0.361588	0.361588	0.252515	0.252515	0.252515	0.252515	0.252515	0.23688	0.23688	0.23688	0.23688	0.23688	0.247061	0.247061	0.247061	0.247061	0.247061	0.247506	0.247506	0.247506	0.247506	0.247506	0.224307	0.224307	0.224307	0.224307	0.224307	0.265403	0.265403	0.265403	0.265403	0.265403	0.249441	0.249441	0.249441	0.249441	0.249441
'C00957'	'Mercaptopyruvate'	'C3H4O3S'	118.98	0.339713	0.339713	0.339713	0.339713	0.339713	0.609368	0.609368	0.609368	0.609368	0.609368	0.176119	0.176119	0.176119	0.176119	0.176119	0.410825	0.410825	0.410825	0.410825	0.410825	0.150738	0.150738	0.150738	0.150738	0.150738	0.13898	0.13898	0.13898	0.13898	0.13898	0.176113	0.176113	0.176113	0.176113	0.176113	0.229681	0.229681	0.229681	0.229681	0.229681
'C00966'	'2-Dehydropantoate'	'C6H10O4'	145.05	0.128368	0.128368	0.128368	0.128368	0.128368	0.221541	0.221541	0.221541	0.221541	0.221541	0.161466	0.161466	0.161466	0.161466	0.161466	0.191738	0.191738	0.191738	0.191738	0.191738	0.187631	0.187631	0.187631	0.187631	0.187631	0.154273	0.154273	0.154273	0.154273	0.154273	0.178381	0.178381	0.178381	0.178381	0.178381	0.153384	0.153384	0.153384	0.153384	0.153384
'C00979'	'O-Acetyl-L-serine'	'C5H9NO4'	146.046	0.364849	0.364849	0.364849	0.364849	0.364849	0.894727	0.894727	0.894727	0.894727	0.894727	0.864443	0.864443	0.864443	0.864443	0.864443	0.869759	0.869759	0.869759	0.869759	0.869759	0.723026	0.723026	0.723026	0.723026	0.723026	0.15843	0.15843	0.15843	0.15843	0.15843	1.14879	1.14879	1.14879	1.14879	1.14879	0.828065	0.828065	0.828065	0.828065	0.828065
'C00988'	'2-Phosphoglycolate'	'C2H5O6P'	154.975	0.273231	0.273231	0.273231	0.273231	0.273231	0.65989	0.65989	0.65989	0.65989	0.65989	0.812067	0.812067	0.812067	0.812067	0.812067	0.545601	0.545601	0.545601	0.545601	0.545601	0.692117	0.692117	0.692117	0.692117	0.692117	0.535822	0.535822	0.535822	0.535822	0.535822	0.318373	0.318373	0.318373	0.318373	0.318373	0.295658	0.295658	0.295658	0.295658	0.295658
'C00989'	'gamma-hydroxybutyrate'	'C4H8O3'	103.04	0.27699	0.27699	0.27699	0.27699	0.27699	0.817786	0.817786	0.817786	0.817786	0.817786	0.480143	0.480143	0.480143	0.480143	0.480143	0.303052	0.303052	0.303052	0.303052	0.303052	0.247451	0.247451	0.247451	0.247451	0.247451	0.306363	0.306363	0.306363	0.306363	0.306363	0.512146	0.512146	0.512146	0.512146	0.512146	0.220907	0.220907	0.220907	0.220907	0.220907
'C00993'	'D-Alanyl-D-alanine'	'C6H12N2O3'	159.077	0.422786	0.422786	0.422786	0.422786	0.422786	0.478876	0.478876	0.478876	0.478876	0.478876	0.248039	0.248039	0.248039	0.248039	0.248039	0.751576	0.751576	0.751576	0.751576	0.751576	0.329981	0.329981	0.329981	0.329981	0.329981	0.173188	0.173188	0.173188	0.173188	0.173188	0.311979	0.311979	0.311979	0.311979	0.311979	0.168657	0.168657	0.168657	0.168657	0.168657
'C01005'	'O-Phospho-L-serine'	'C3H8NO6P'	184.001	0.668806	0.668806	0.668806	0.668806	0.668806	0.853933	0.853933	0.853933	0.853933	0.853933	0.880307	0.880307	0.880307	0.880307	0.880307	0.956527	0.956527	0.956527	0.956527	0.956527	0.768619	0.768619	0.768619	0.768619	0.768619	0.4417	0.4417	0.4417	0.4417	0.4417	1.06035	1.06035	1.06035	1.06035	1.06035	0.850779	0.850779	0.850779	0.850779	0.850779
'C01013'	'3-Hydroxypropanoate'	'C3H6O3'	89.0242	0.35308	0.35308	0.35308	0.35308	0.35308	0.382691	0.382691	0.382691	0.382691	0.382691	0.209866	0.209866	0.209866	0.209866	0.209866	0.36962	0.36962	0.36962	0.36962	0.36962	0.147465	0.147465	0.147465	0.147465	0.147465	0.169164	0.169164	0.169164	0.169164	0.169164	0.20738	0.20738	0.20738	0.20738	0.20738	0.130425	0.130425	0.130425	0.130425	0.130425
'C01019'	'L-Fucose'	'C6H12O5'	163.061	0.156818	0.156818	0.156818	0.156818	0.156818	0.493718	0.493718	0.493718	0.493718	0.493718	0.174453	0.174453	0.174453	0.174453	0.174453	0.229937	0.229937	0.229937	0.229937	0.229937	0.196509	0.196509	0.196509	0.196509	0.196509	0.297331	0.297331	0.297331	0.297331	0.297331	0.170336	0.170336	0.170336	0.170336	0.170336	0.253612	0.253612	0.253612	0.253612	0.253612
'C01029'	'N8-Acetylspermidine'	'C9H21N3O'	186.158	0.420585	0.420585	0.420585	0.420585	0.420585	0.292302	0.292302	0.292302	0.292302	0.292302	0.356524	0.356524	0.356524	0.356524	0.356524	0.346081	0.346081	0.346081	0.346081	0.346081	0.259295	0.259295	0.259295	0.259295	0.259295	0.325513	0.325513	0.325513	0.325513	0.325513	0.249126	0.249126	0.249126	0.249126	0.249126	0.271858	0.271858	0.271858	0.271858	0.271858
'C01050'	'UDP-N-acetylmuramate'	'C20H31N3O19P2'	678.093	0.979402	0.979402	0.979402	0.979402	0.979402	0.720091	0.720091	0.720091	0.720091	0.720091	0.964269	0.964269	0.964269	0.964269	0.964269	1.18263	1.18263	1.18263	1.18263	1.18263	0.954261	0.954261	0.954261	0.954261	0.954261	0.994705	0.994705	0.994705	0.994705	0.994705	1.51426	1.51426	1.51426	1.51426	1.51426	0.593484	0.593484	0.593484	0.593484	0.593484
'C01062'	'5-Dehydro-D-gluconate'	'C6H10O7'	193.034	0.166559	0.166559	0.166559	0.166559	0.166559	0.438099	0.438099	0.438099	0.438099	0.438099	0.179265	0.179265	0.179265	0.179265	0.179265	0.18642	0.18642	0.18642	0.18642	0.18642	0.151329	0.151329	0.151329	0.151329	0.151329	0.146241	0.146241	0.146241	0.146241	0.146241	0.178391	0.178391	0.178391	0.178391	0.178391	0.210246	0.210246	0.210246	0.210246	0.210246
'C01083'	'Trehalose'	'C12H22O11'	341.109	0.118971	0.118971	0.118971	0.118971	0.118971	0.656253	0.656253	0.656253	0.656253	0.656253	0.136982	0.136982	0.136982	0.136982	0.136982	0.191688	0.191688	0.191688	0.191688	0.191688	0.125358	0.125358	0.125358	0.125358	0.125358	0.106821	0.106821	0.106821	0.106821	0.106821	0.127312	0.127312	0.127312	0.127312	0.127312	0.199852	0.199852	0.199852	0.199852	0.199852
'C01092'	'8-Amino-7-oxononanoate'	'C9H17NO3'	186.112	0.290653	0.290653	0.290653	0.290653	0.290653	0.623157	0.623157	0.623157	0.623157	0.623157	0.286929	0.286929	0.286929	0.286929	0.286929	0.237958	0.237958	0.237958	0.237958	0.237958	0.255379	0.255379	0.255379	0.255379	0.255379	0.305353	0.305353	0.305353	0.305353	0.305353	0.280137	0.280137	0.280137	0.280137	0.280137	0.250769	0.250769	0.250769	0.250769	0.250769
'C01096'	'D-Sorbitol 6-phosphate'	'C6H15O9P'	261.043	0.833873	0.833873	0.833873	0.833873	0.833873	0.64677	0.64677	0.64677	0.64677	0.64677	0.549279	0.549279	0.549279	0.549279	0.549279	0.571051	0.571051	0.571051	0.571051	0.571051	0.259822	0.259822	0.259822	0.259822	0.259822	0.286099	0.286099	0.286099	0.286099	0.286099	0.441049	0.441049	0.441049	0.441049	0.441049	0.173096	0.173096	0.173096	0.173096	0.173096
'C01097'	'D-Tagatose 6-phosphate'	'C6H13O9P'	259.023	0.368433	0.368433	0.368433	0.368433	0.368433	0.43194	0.43194	0.43194	0.43194	0.43194	0.17438	0.17438	0.17438	0.17438	0.17438	0.436767	0.436767	0.436767	0.436767	0.436767	0.149022	0.149022	0.149022	0.149022	0.149022	0.111271	0.111271	0.111271	0.111271	0.111271	0.193632	0.193632	0.193632	0.193632	0.193632	0.346671	0.346671	0.346671	0.346671	0.346671
'C01118'	'O-Succinyl-L-homoserine'	'C8H13NO6'	218.068	0.406084	0.406084	0.406084	0.406084	0.406084	0.4459	0.4459	0.4459	0.4459	0.4459	0.176404	0.176404	0.176404	0.176404	0.176404	0.365273	0.365273	0.365273	0.365273	0.365273	0.19235	0.19235	0.19235	0.19235	0.19235	0.143905	0.143905	0.143905	0.143905	0.143905	0.300345	0.300345	0.300345	0.300345	0.300345	0.276254	0.276254	0.276254	0.276254	0.276254
'C01132'	'N-Acetyl-D-galactosamine'	'C8H15NO6'	220.081	0.340925	0.340925	0.340925	0.340925	0.340925	0.759943	0.759943	0.759943	0.759943	0.759943	0.48871	0.48871	0.48871	0.48871	0.48871	0.46817	0.46817	0.46817	0.46817	0.46817	0.255528	0.255528	0.255528	0.255528	0.255528	0.457105	0.457105	0.457105	0.457105	0.457105	0.316027	0.316027	0.316027	0.316027	0.316027	0.299355	0.299355	0.299355	0.299355	0.299355
'C01134'	'Pantetheine 4''-phosphate'	'C11H23N2O7PS'	357.087	0.319561	0.319561	0.319561	0.319561	0.319561	0.747076	0.747076	0.747076	0.747076	0.747076	0.40384	0.40384	0.40384	0.40384	0.40384	0.503036	0.503036	0.503036	0.503036	0.503036	0.441035	0.441035	0.441035	0.441035	0.441035	0.31287	0.31287	0.31287	0.31287	0.31287	0.28743	0.28743	0.28743	0.28743	0.28743	0.255221	0.255221	0.255221	0.255221	0.255221
'C01137'	'S-Adenosylmethioninamine'	'C14H22N6O3S'	353.141	0.294981	0.294981	0.294981	0.294981	0.294981	0.769254	0.769254	0.769254	0.769254	0.769254	0.235526	0.235526	0.235526	0.235526	0.235526	0.74578	0.74578	0.74578	0.74578	0.74578	0.200477	0.200477	0.200477	0.200477	0.200477	0.256881	0.256881	0.256881	0.256881	0.256881	0.279834	0.279834	0.279834	0.279834	0.279834	0.295665	0.295665	0.295665	0.295665	0.295665
'C01146'	'2-Hydroxy-3-oxopropanoate'	'C3H4O4'	103.002	0.45623	0.45623	0.45623	0.45623	0.45623	0.506955	0.506955	0.506955	0.506955	0.506955	0.173394	0.173394	0.173394	0.173394	0.173394	0.444451	0.444451	0.444451	0.444451	0.444451	0.252106	0.252106	0.252106	0.252106	0.252106	0.208552	0.208552	0.208552	0.208552	0.208552	0.204702	0.204702	0.204702	0.204702	0.204702	0.210985	0.210985	0.210985	0.210985	0.210985
'C01165'	'L-Glutamate 5-semialdehyde'	'C5H9NO3'	130.051	0.722439	0.722439	0.722439	0.722439	0.722439	0.782869	0.782869	0.782869	0.782869	0.782869	0.789797	0.789797	0.789797	0.789797	0.789797	0.847489	0.847489	0.847489	0.847489	0.847489	0.943899	0.943899	0.943899	0.943899	0.943899	0.74374	0.74374	0.74374	0.74374	0.74374	0.642636	0.642636	0.642636	0.642636	0.642636	0.508078	0.508078	0.508078	0.508078	0.508078
'C01170'	'UDP-N-acetyl-D-mannosamine'	'C17H27N3O17P2'	606.074	0.639744	0.639744	0.639744	0.639744	0.639744	0.737306	0.737306	0.737306	0.737306	0.737306	0.951201	0.951201	0.951201	0.951201	0.951201	0.950886	0.950886	0.950886	0.950886	0.950886	0.731736	0.731736	0.731736	0.731736	0.731736	0.877038	0.877038	0.877038	0.877038	0.877038	1.08579	1.08579	1.08579	1.08579	1.08579	0.340951	0.340951	0.340951	0.340951	0.340951
'C01177'	'1D-myo-Inositol 1-phosphate'	'C6H13O9P'	259.023	0.368433	0.368433	0.368433	0.368433	0.368433	0.43194	0.43194	0.43194	0.43194	0.43194	0.17438	0.17438	0.17438	0.17438	0.17438	0.436767	0.436767	0.436767	0.436767	0.436767	0.149022	0.149022	0.149022	0.149022	0.149022	0.111271	0.111271	0.111271	0.111271	0.111271	0.193632	0.193632	0.193632	0.193632	0.193632	0.346671	0.346671	0.346671	0.346671	0.346671
'C01179'	'3-(4-Hydroxyphenyl)pyruvate'	'C9H8O4'	179.035	0.348346	0.348346	0.348346	0.348346	0.348346	0.545766	0.545766	0.545766	0.545766	0.545766	0.554199	0.554199	0.554199	0.554199	0.554199	0.492054	0.492054	0.492054	0.492054	0.492054	0.44054	0.44054	0.44054	0.44054	0.44054	0.616618	0.616618	0.616618	0.616618	0.616618	0.596245	0.596245	0.596245	0.596245	0.596245	0.236383	0.236383	0.236383	0.236383	0.236383
'C01216'	'2-Dehydro-3-deoxy-D-galactonate'	'C6H10O6'	177.041	0.180667	0.180667	0.180667	0.180667	0.180667	0.406451	0.406451	0.406451	0.406451	0.406451	0.286455	0.286455	0.286455	0.286455	0.286455	0.247416	0.247416	0.247416	0.247416	0.247416	0.218703	0.218703	0.218703	0.218703	0.218703	0.259094	0.259094	0.259094	0.259094	0.259094	0.242144	0.242144	0.242144	0.242144	0.242144	0.178632	0.178632	0.178632	0.178632	0.178632
'C01222'	'GDP-4-dehydro-6-deoxy-D-mannose'	'C16H23N5O15P2'	586.059	0.939152	0.939152	0.939152	0.939152	0.939152	0.783313	0.783313	0.783313	0.783313	0.783313	0.588405	0.588405	0.588405	0.588405	0.588405	0.669776	0.669776	0.669776	0.669776	0.669776	0.631719	0.631719	0.631719	0.631719	0.631719	0.629409	0.629409	0.629409	0.629409	0.629409	2.95604	2.95604	2.95604	2.95604	2.95604	0.673505	0.673505	0.673505	0.673505	0.673505
'C01228'	'Guanosine 3'',5''-bis(diphosphate)'	'C10H17N5O17P4'	601.951	0.500298	0.500298	0.500298	0.500298	0.500298	0.657077	0.657077	0.657077	0.657077	0.657077	0.383136	0.383136	0.383136	0.383136	0.383136	0.593587	0.593587	0.593587	0.593587	0.593587	0.466393	0.466393	0.466393	0.466393	0.466393	0.33562	0.33562	0.33562	0.33562	0.33562	0.376725	0.376725	0.376725	0.376725	0.376725	0.44905	0.44905	0.44905	0.44905	0.44905
'C01233'	'sn-Glycero-3-phosphoethanolamine'	'C5H14NO6P'	214.049	0.239209	0.239209	0.239209	0.239209	0.239209	0.830264	0.830264	0.830264	0.830264	0.830264	0.454002	0.454002	0.454002	0.454002	0.454002	0.472322	0.472322	0.472322	0.472322	0.472322	0.415321	0.415321	0.415321	0.415321	0.415321	0.405377	0.405377	0.405377	0.405377	0.405377	0.355077	0.355077	0.355077	0.355077	0.355077	0.210012	0.210012	0.210012	0.210012	0.210012
'C01236'	'6-phospho-D-glucono-1,5-lactone'	'C6H11O9P'	257.01	0.228141	0.228141	0.228141	0.228141	0.228141	0.358929	0.358929	0.358929	0.358929	0.358929	0.33645	0.33645	0.33645	0.33645	0.33645	0.362767	0.362767	0.362767	0.362767	0.362767	0.260291	0.260291	0.260291	0.260291	0.260291	0.23278	0.23278	0.23278	0.23278	0.23278	0.279618	0.279618	0.279618	0.279618	0.279618	0.227266	0.227266	0.227266	0.227266	0.227266
'C01250'	'N-Acetyl-L-glutamate 5-semialdehyde'	'C7H11NO4'	172.062	0.472688	0.472688	0.472688	0.472688	0.472688	0.433895	0.433895	0.433895	0.433895	0.433895	0.274343	0.274343	0.274343	0.274343	0.274343	0.298032	0.298032	0.298032	0.298032	0.298032	0.378722	0.378722	0.378722	0.378722	0.378722	0.495745	0.495745	0.495745	0.495745	0.495745	0.250278	0.250278	0.250278	0.250278	0.250278	0.342923	0.342923	0.342923	0.342923	0.342923
'C01279'	'4-Amino-5-hydroxymethyl-2-methylpyrimidine'	'C6H9N3O'	138.065	0.307371	0.307371	0.307371	0.307371	0.307371	0.260544	0.260544	0.260544	0.260544	0.260544	0.207833	0.207833	0.207833	0.207833	0.207833	0.251705	0.251705	0.251705	0.251705	0.251705	0.227537	0.227537	0.227537	0.227537	0.227537	0.260959	0.260959	0.260959	0.260959	0.260959	0.386604	0.386604	0.386604	0.386604	0.386604	0.314935	0.314935	0.314935	0.314935	0.314935
'C01286'	'2-Dehydro-3-deoxy-D-galactonate 6-phosphate'	'C6H11O9P'	257.01	0.228141	0.228141	0.228141	0.228141	0.228141	0.358929	0.358929	0.358929	0.358929	0.358929	0.33645	0.33645	0.33645	0.33645	0.33645	0.362767	0.362767	0.362767	0.362767	0.362767	0.260291	0.260291	0.260291	0.260291	0.260291	0.23278	0.23278	0.23278	0.23278	0.23278	0.279618	0.279618	0.279618	0.279618	0.279618	0.227266	0.227266	0.227266	0.227266	0.227266
'C01302'	'1-(2-Carboxyphenylamino)-1-deoxy-D-ribulose 5-phosphate'	'C12H16NO9P'	348.051	0.255008	0.255008	0.255008	0.255008	0.255008	0.635878	0.635878	0.635878	0.635878	0.635878	0.328119	0.328119	0.328119	0.328119	0.328119	0.213816	0.213816	0.213816	0.213816	0.213816	0.26747	0.26747	0.26747	0.26747	0.26747	0.388091	0.388091	0.388091	0.388091	0.388091	0.369481	0.369481	0.369481	0.369481	0.369481	0.31248	0.31248	0.31248	0.31248	0.31248
'C01304'	'2,5-Diamino-6-(ribosylamino)-4-(3H)-pyrimidinone 5''-phosphate'	'C9H16N5O8P'	352.065	0.416747	0.416747	0.416747	0.416747	0.416747	0.669107	0.669107	0.669107	0.669107	0.669107	0.356226	0.356226	0.356226	0.356226	0.356226	0.408314	0.408314	0.408314	0.408314	0.408314	0.411049	0.411049	0.411049	0.411049	0.411049	0.347511	0.347511	0.347511	0.347511	0.347511	0.326267	0.326267	0.326267	0.326267	0.326267	0.382268	0.382268	0.382268	0.382268	0.382268
'C01337'	'XDP'	'C10H14N4O12P2'	442.998	0.540202	0.540202	0.540202	0.540202	0.540202	0.791102	0.791102	0.791102	0.791102	0.791102	0.72058	0.72058	0.72058	0.72058	0.72058	0.784643	0.784643	0.784643	0.784643	0.784643	0.217743	0.217743	0.217743	0.217743	0.217743	0.709059	0.709059	0.709059	0.709059	0.709059	0.779025	0.779025	0.779025	0.779025	0.779025	0.381063	0.381063	0.381063	0.381063	0.381063
'C01367'	'3''-AMP'	'C10H14N5O7P'	346.056	0.221244	0.221244	0.221244	0.221244	0.221244	0.791836	0.791836	0.791836	0.791836	0.791836	1.32269	1.32269	1.32269	1.32269	1.32269	0.196071	0.196071	0.196071	0.196071	0.196071	0.359057	0.359057	0.359057	0.359057	0.359057	1.06949	1.06949	1.06949	1.06949	1.06949	1.10873	1.10873	1.10873	1.10873	1.10873	0.29415	0.29415	0.29415	0.29415	0.29415
'C01368'	'3''-UMP'	'C9H13N2O9P'	323.032	0.201814	0.201814	0.201814	0.201814	0.201814	0.853415	0.853415	0.853415	0.853415	0.853415	0.64433	0.64433	0.64433	0.64433	0.64433	0.648348	0.648348	0.648348	0.648348	0.648348	0.16236	0.16236	0.16236	0.16236	0.16236	0.633477	0.633477	0.633477	0.633477	0.633477	0.563268	0.563268	0.563268	0.563268	0.563268	0.222233	0.222233	0.222233	0.222233	0.222233
'C01412'	'Butanal'	'C4H8O'	71.0491	0.956686	0.956686	0.956686	0.956686	0.956686	0.872115	0.872115	0.872115	0.872115	0.872115	1.02261	1.02261	1.02261	1.02261	1.02261	1.00903	1.00903	1.00903	1.00903	1.00903	1.02024	1.02024	1.02024	1.02024	1.02024	1.13039	1.13039	1.13039	1.13039	1.13039	1.28767	1.28767	1.28767	1.28767	1.28767	0.979108	0.979108	0.979108	0.979108	0.979108
'C01444'	'Oxamate'	'C2H3NO3'	88.0041	0.868342	0.868342	0.868342	0.868342	0.868342	0.986523	0.986523	0.986523	0.986523	0.986523	1.43524	1.43524	1.43524	1.43524	1.43524	1.06578	1.06578	1.06578	1.06578	1.06578	1.19678	1.19678	1.19678	1.19678	1.19678	1.28948	1.28948	1.28948	1.28948	1.28948	1.06224	1.06224	1.06224	1.06224	1.06224	0.840359	0.840359	0.840359	0.840359	0.840359
'C01449'	'7-aminomethyl-7-deazaguanine'	'C7H9N5O'	178.07	1.06967	1.06967	1.06967	1.06967	1.06967	0.954907	0.954907	0.954907	0.954907	0.954907	0.828196	0.828196	0.828196	0.828196	0.828196	0.572215	0.572215	0.572215	0.572215	0.572215	0.763581	0.763581	0.763581	0.763581	0.763581	0.54759	0.54759	0.54759	0.54759	0.54759	0.630253	0.630253	0.630253	0.630253	0.630253	0.511971	0.511971	0.511971	0.511971	0.511971
'C01468'	'p-Cresol'	'C7H8O'	107.051	0.212958	0.212958	0.212958	0.212958	0.212958	0.612554	0.612554	0.612554	0.612554	0.612554	0.24308	0.24308	0.24308	0.24308	0.24308	0.217678	0.217678	0.217678	0.217678	0.217678	0.195488	0.195488	0.195488	0.195488	0.195488	0.256291	0.256291	0.256291	0.256291	0.256291	0.219594	0.219594	0.219594	0.219594	0.219594	0.190143	0.190143	0.190143	0.190143	0.190143
'C01487'	'D-Allose'	'C6H12O6'	179.056	0.426716	0.426716	0.426716	0.426716	0.426716	0.426119	0.426119	0.426119	0.426119	0.426119	0.189455	0.189455	0.189455	0.189455	0.189455	0.471408	0.471408	0.471408	0.471408	0.471408	0.158666	0.158666	0.158666	0.158666	0.158666	0.161532	0.161532	0.161532	0.161532	0.161532	0.206694	0.206694	0.206694	0.206694	0.206694	0.147538	0.147538	0.147538	0.147538	0.147538
'C01508'	'L-Lyxose'	'C5H10O5'	149.046	0.361308	0.361308	0.361308	0.361308	0.361308	0.434658	0.434658	0.434658	0.434658	0.434658	0.360715	0.360715	0.360715	0.360715	0.360715	0.415142	0.415142	0.415142	0.415142	0.415142	0.335862	0.335862	0.335862	0.335862	0.335862	0.277486	0.277486	0.277486	0.277486	0.277486	0.321822	0.321822	0.321822	0.321822	0.321822	0.138831	0.138831	0.138831	0.138831	0.138831
'C01530'	'octadecanoate (n-C18:0)'	'C18H36O2'	283.264	0.184206	0.184206	0.184206	0.184206	0.184206	0.214893	0.214893	0.214893	0.214893	0.214893	0.0974347	0.0974347	0.0974347	0.0974347	0.0974347	0.179991	0.179991	0.179991	0.179991	0.179991	0.0944167	0.0944167	0.0944167	0.0944167	0.0944167	0.163498	0.163498	0.163498	0.163498	0.163498	0.12223	0.12223	0.12223	0.12223	0.12223	0.402558	0.402558	0.402558	0.402558	0.402558
'C01551'	'Allantoin'	'C4H6N4O3'	157.04	0.678189	0.678189	0.678189	0.678189	0.678189	1.05607	1.05607	1.05607	1.05607	1.05607	0.923502	0.923502	0.923502	0.923502	0.923502	0.791303	0.791303	0.791303	0.791303	0.791303	0.617814	0.617814	0.617814	0.617814	0.617814	0.86532	0.86532	0.86532	0.86532	0.86532	0.705783	0.705783	0.705783	0.705783	0.705783	0.470494	0.470494	0.470494	0.470494	0.470494
'C01571'	'Decanoate (n-C10:0)'	'C10H20O2'	171.139	0.254666	0.254666	0.254666	0.254666	0.254666	0.325773	0.325773	0.325773	0.325773	0.325773	0.149678	0.149678	0.149678	0.149678	0.149678	0.335617	0.335617	0.335617	0.335617	0.335617	0.184545	0.184545	0.184545	0.184545	0.184545	0.11103	0.11103	0.11103	0.11103	0.11103	0.139017	0.139017	0.139017	0.139017	0.139017	0.194122	0.194122	0.194122	0.194122	0.194122
'C01582'	'beta D-Galactose'	'C6H12O6'	179.056	0.426716	0.426716	0.426716	0.426716	0.426716	0.426119	0.426119	0.426119	0.426119	0.426119	0.189455	0.189455	0.189455	0.189455	0.189455	0.471408	0.471408	0.471408	0.471408	0.471408	0.158666	0.158666	0.158666	0.158666	0.158666	0.161532	0.161532	0.161532	0.161532	0.161532	0.206694	0.206694	0.206694	0.206694	0.206694	0.147538	0.147538	0.147538	0.147538	0.147538
'C01585'	'Hexanoate (n-C6:0)'	'C6H12O2'	115.076	0.26162	0.26162	0.26162	0.26162	0.26162	0.246647	0.246647	0.246647	0.246647	0.246647	0.20195	0.20195	0.20195	0.20195	0.20195	0.321235	0.321235	0.321235	0.321235	0.321235	0.175491	0.175491	0.175491	0.175491	0.175491	0.209141	0.209141	0.209141	0.209141	0.209141	0.241076	0.241076	0.241076	0.241076	0.241076	0.207083	0.207083	0.207083	0.207083	0.207083
'C01602'	'Ornithine'	'C5H12N2O2'	131.082	1.96645	1.96645	1.96645	1.96645	1.96645	0.695567	0.695567	0.695567	0.695567	0.695567	0.657563	0.657563	0.657563	0.657563	0.657563	0.604454	0.604454	0.604454	0.604454	0.604454	0.805689	0.805689	0.805689	0.805689	0.805689	1.00386	1.00386	1.00386	1.00386	1.00386	0.737794	0.737794	0.737794	0.737794	0.737794	1.21038	1.21038	1.21038	1.21038	1.21038
'C01697'	'Galactitol'	'C6H14O6'	181.071	0.429825	0.429825	0.429825	0.429825	0.429825	0.345753	0.345753	0.345753	0.345753	0.345753	0.418119	0.418119	0.418119	0.418119	0.418119	0.458327	0.458327	0.458327	0.458327	0.458327	0.279376	0.279376	0.279376	0.279376	0.279376	0.289571	0.289571	0.289571	0.289571	0.289571	0.279094	0.279094	0.279094	0.279094	0.279094	1.18019	1.18019	1.18019	1.18019	1.18019
'C01721'	'L-fuculose'	'C6H12O5'	163.061	0.156818	0.156818	0.156818	0.156818	0.156818	0.493718	0.493718	0.493718	0.493718	0.493718	0.174453	0.174453	0.174453	0.174453	0.174453	0.229937	0.229937	0.229937	0.229937	0.229937	0.196509	0.196509	0.196509	0.196509	0.196509	0.297331	0.297331	0.297331	0.297331	0.297331	0.170336	0.170336	0.170336	0.170336	0.170336	0.253612	0.253612	0.253612	0.253612	0.253612
'C018126'	'1-Acyl-sn-glycero-3-phosphoglycerol (n-C12:0)'	'C18H37O9P1'	427.211	0.303019	0.303019	0.303019	0.303019	0.303019	0.873482	0.873482	0.873482	0.873482	0.873482	0.237309	0.237309	0.237309	0.237309	0.237309	0.452284	0.452284	0.452284	0.452284	0.452284	0.405168	0.405168	0.405168	0.405168	0.405168	0.418934	0.418934	0.418934	0.418934	0.418934	0.323626	0.323626	0.323626	0.323626	0.323626	0.447517	0.447517	0.447517	0.447517	0.447517
'C018126'	'1-Acyl-sn-glycero-3-phosphoglycerol (n-C18:0)'	'C24H48O9P1'	510.293	0.25489	0.25489	0.25489	0.25489	0.25489	0.76871	0.76871	0.76871	0.76871	0.76871	0.310926	0.310926	0.310926	0.310926	0.310926	0.352735	0.352735	0.352735	0.352735	0.352735	0.277296	0.277296	0.277296	0.277296	0.277296	0.263794	0.263794	0.263794	0.263794	0.263794	0.268245	0.268245	0.268245	0.268245	0.268245	0.330355	0.330355	0.330355	0.330355	0.330355
'C01835'	'Maltotriose'	'C18H32O16'	503.162	0.292779	0.292779	0.292779	0.292779	0.292779	0.602542	0.602542	0.602542	0.602542	0.602542	0.226556	0.226556	0.226556	0.226556	0.226556	0.249047	0.249047	0.249047	0.249047	0.249047	0.199199	0.199199	0.199199	0.199199	0.199199	0.211762	0.211762	0.211762	0.211762	0.211762	0.188388	0.188388	0.188388	0.188388	0.188388	0.193948	0.193948	0.193948	0.193948	0.193948
'C01847'	'Reduced FMN'	'C17H23N4O9P'	457.11	0.470788	0.470788	0.470788	0.470788	0.470788	0.501027	0.501027	0.501027	0.501027	0.501027	0.348831	0.348831	0.348831	0.348831	0.348831	0.604264	0.604264	0.604264	0.604264	0.604264	0.451254	0.451254	0.451254	0.451254	0.451254	0.234813	0.234813	0.234813	0.234813	0.234813	0.397332	0.397332	0.397332	0.397332	0.397332	0.261723	0.261723	0.261723	0.261723	0.261723
'C01888'	'Aminoacetone'	'C3H7NO'	72.045	0.573169	0.573169	0.573169	0.573169	0.573169	0.668592	0.668592	0.668592	0.668592	0.668592	0.524663	0.524663	0.524663	0.524663	0.524663	0.414022	0.414022	0.414022	0.414022	0.414022	0.417945	0.417945	0.417945	0.417945	0.417945	0.439388	0.439388	0.439388	0.439388	0.439388	0.420397	0.420397	0.420397	0.420397	0.420397	0.450716	0.450716	0.450716	0.450716	0.450716
'C01909'	'Dethiobiotin'	'C10H18N2O3'	213.125	1.19916	1.19916	1.19916	1.19916	1.19916	1.05725	1.05725	1.05725	1.05725	1.05725	0.942438	0.942438	0.942438	0.942438	0.942438	1.27621	1.27621	1.27621	1.27621	1.27621	1.33902	1.33902	1.33902	1.33902	1.33902	1.00636	1.00636	1.00636	1.00636	1.00636	1.27145	1.27145	1.27145	1.27145	1.27145	1.84799	1.84799	1.84799	1.84799	1.84799
'C01936'	'Maltohexaose'	'C36H62O31'	989.31	0.404461	0.404461	0.404461	0.404461	0.404461	1.33762	1.33762	1.33762	1.33762	1.33762	0.369137	0.369137	0.369137	0.369137	0.369137	0.618486	0.618486	0.618486	0.618486	0.618486	0.265212	0.265212	0.265212	0.265212	0.265212	0.29889	0.29889	0.29889	0.29889	0.29889	0.336492	0.336492	0.336492	0.336492	0.336492	0.191751	0.191751	0.191751	0.191751	0.191751
'C02052'	'Maltotetraose'	'C24H42O21'	665.212	0.193648	0.193648	0.193648	0.193648	0.193648	0.464484	0.464484	0.464484	0.464484	0.464484	0.227295	0.227295	0.227295	0.227295	0.227295	0.213288	0.213288	0.213288	0.213288	0.213288	0.247486	0.247486	0.247486	0.247486	0.247486	0.266463	0.266463	0.266463	0.266463	0.266463	2.52863	2.52863	2.52863	2.52863	2.52863	0.251029	0.251029	0.251029	0.251029	0.251029
'C02107'	'D-tartrate'	'C4H6O6'	149.009	0.139769	0.139769	0.139769	0.139769	0.139769	0.401497	0.401497	0.401497	0.401497	0.401497	0.180494	0.180494	0.180494	0.180494	0.180494	0.317979	0.317979	0.317979	0.317979	0.317979	0.19257	0.19257	0.19257	0.19257	0.19257	0.204678	0.204678	0.204678	0.204678	0.204678	0.210966	0.210966	0.210966	0.210966	0.210966	0.264151	0.264151	0.264151	0.264151	0.264151
'C02130'	'Acetyl-maltose'	'C14H24O12'	383.117	0.424999	0.424999	0.424999	0.424999	0.424999	0.468544	0.468544	0.468544	0.468544	0.468544	0.206873	0.206873	0.206873	0.206873	0.206873	0.381744	0.381744	0.381744	0.381744	0.381744	0.268681	0.268681	0.268681	0.268681	0.268681	0.201052	0.201052	0.201052	0.201052	0.201052	0.195033	0.195033	0.195033	0.195033	0.195033	0.310233	0.310233	0.310233	0.310233	0.310233
'C02225'	'2-Methylcitrate'	'C7H10O7'	205.037	0.238261	0.238261	0.238261	0.238261	0.238261	0.707995	0.707995	0.707995	0.707995	0.707995	0.274955	0.274955	0.274955	0.274955	0.274955	0.284838	0.284838	0.284838	0.284838	0.284838	0.257477	0.257477	0.257477	0.257477	0.257477	0.24925	0.24925	0.24925	0.24925	0.24925	0.251764	0.251764	0.251764	0.251764	0.251764	0.292472	0.292472	0.292472	0.292472	0.292472
'C02291'	'L-Cystathionine'	'C7H14N2O4S'	221.057	0.182913	0.182913	0.182913	0.182913	0.182913	1.0842	1.0842	1.0842	1.0842	1.0842	1.45494	1.45494	1.45494	1.45494	1.45494	1.13057	1.13057	1.13057	1.13057	1.13057	1.27851	1.27851	1.27851	1.27851	1.27851	0.746343	0.746343	0.746343	0.746343	0.746343	0.169773	0.169773	0.169773	0.169773	0.169773	0.171728	0.171728	0.171728	0.171728	0.171728
'C02341'	'trans-Aconitate'	'C6H6O6'	173.01	0.284501	0.284501	0.284501	0.284501	0.284501	0.539896	0.539896	0.539896	0.539896	0.539896	0.204172	0.204172	0.204172	0.204172	0.204172	0.257447	0.257447	0.257447	0.257447	0.257447	0.237659	0.237659	0.237659	0.237659	0.237659	0.228138	0.228138	0.228138	0.228138	0.228138	0.208924	0.208924	0.208924	0.208924	0.208924	0.249426	0.249426	0.249426	0.249426	0.249426
'C02354'	'2'',3''-Cyclic CMP'	'C9H12N3O7P'	304.036	0.348682	0.348682	0.348682	0.348682	0.348682	0.984179	0.984179	0.984179	0.984179	0.984179	0.488455	0.488455	0.488455	0.488455	0.488455	0.491057	0.491057	0.491057	0.491057	0.491057	0.355354	0.355354	0.355354	0.355354	0.355354	0.425661	0.425661	0.425661	0.425661	0.425661	0.394756	0.394756	0.394756	0.394756	0.394756	0.409732	0.409732	0.409732	0.409732	0.409732
'C02355'	'2'',3''-Cyclic UMP'	'C9H11N2O8P'	305.019	0.198883	0.198883	0.198883	0.198883	0.198883	0.923231	0.923231	0.923231	0.923231	0.923231	0.15966	0.15966	0.15966	0.15966	0.15966	0.210661	0.210661	0.210661	0.210661	0.210661	0.165445	0.165445	0.165445	0.165445	0.165445	0.159459	0.159459	0.159459	0.159459	0.159459	0.194376	0.194376	0.194376	0.194376	0.194376	0.266851	0.266851	0.266851	0.266851	0.266851
'C02504'	'3-Carboxy-3-hydroxy-4-methylpentanoate'	'C7H12O5'	175.061	0.514516	0.514516	0.514516	0.514516	0.514516	0.398795	0.398795	0.398795	0.398795	0.398795	0.16133	0.16133	0.16133	0.16133	0.16133	0.278104	0.278104	0.278104	0.278104	0.278104	0.164422	0.164422	0.164422	0.164422	0.164422	0.153305	0.153305	0.153305	0.153305	0.153305	0.150086	0.150086	0.150086	0.150086	0.150086	0.237695	0.237695	0.237695	0.237695	0.237695
'C02591'	'Sucrose 6-phosphate'	'C12H23O14P'	421.078	0.245174	0.245174	0.245174	0.245174	0.245174	0.665636	0.665636	0.665636	0.665636	0.665636	0.547584	0.547584	0.547584	0.547584	0.547584	0.442431	0.442431	0.442431	0.442431	0.442431	0.418825	0.418825	0.418825	0.418825	0.418825	0.438178	0.438178	0.438178	0.438178	0.438178	0.41589	0.41589	0.41589	0.41589	0.41589	0.274952	0.274952	0.274952	0.274952	0.274952
'C02631'	'2-Isopropylmaleate'	'C7H10O4'	157.049	0.554853	0.554853	0.554853	0.554853	0.554853	0.721947	0.721947	0.721947	0.721947	0.721947	0.545074	0.545074	0.545074	0.545074	0.545074	0.484427	0.484427	0.484427	0.484427	0.484427	0.391971	0.391971	0.391971	0.391971	0.391971	0.545709	0.545709	0.545709	0.545709	0.545709	0.556103	0.556103	0.556103	0.556103	0.556103	0.282091	0.282091	0.282091	0.282091	0.282091
'C02637'	'3-Dehydroshikimate'	'C7H8O5'	171.03	0.245784	0.245784	0.245784	0.245784	0.245784	0.267171	0.267171	0.267171	0.267171	0.267171	0.382398	0.382398	0.382398	0.382398	0.382398	0.24455	0.24455	0.24455	0.24455	0.24455	0.194495	0.194495	0.194495	0.194495	0.194495	0.300951	0.300951	0.300951	0.300951	0.300951	0.350287	0.350287	0.350287	0.350287	0.350287	0.215213	0.215213	0.215213	0.215213	0.215213
'C02679'	'Dodecanoate (n-C12:0)'	'C12H24O2'	199.17	0.245297	0.245297	0.245297	0.245297	0.245297	0.250701	0.250701	0.250701	0.250701	0.250701	0.112308	0.112308	0.112308	0.112308	0.112308	0.179146	0.179146	0.179146	0.179146	0.179146	0.131986	0.131986	0.131986	0.131986	0.131986	0.170065	0.170065	0.170065	0.170065	0.170065	0.132776	0.132776	0.132776	0.132776	0.132776	0.146676	0.146676	0.146676	0.146676	0.146676
'C02713'	'N-Acetylmuramate'	'C11H19NO8'	292.104	0.393399	0.393399	0.393399	0.393399	0.393399	0.787538	0.787538	0.787538	0.787538	0.787538	0.784157	0.784157	0.784157	0.784157	0.784157	0.742817	0.742817	0.742817	0.742817	0.742817	0.359655	0.359655	0.359655	0.359655	0.359655	1.15717	1.15717	1.15717	1.15717	1.15717	0.893568	0.893568	0.893568	0.893568	0.893568	0.295991	0.295991	0.295991	0.295991	0.295991
'C02730'	'o-Succinylbenzoate'	'C11H10O5'	221.044	0.283578	0.283578	0.283578	0.283578	0.283578	0.445578	0.445578	0.445578	0.445578	0.445578	0.142619	0.142619	0.142619	0.142619	0.142619	0.289101	0.289101	0.289101	0.289101	0.289101	0.125819	0.125819	0.125819	0.125819	0.125819	0.164769	0.164769	0.164769	0.164769	0.164769	0.133873	0.133873	0.133873	0.133873	0.133873	0.26798	0.26798	0.26798	0.26798	0.26798
'C02737'	'phosphatidylserine (dioctadec-11-enoyl, n-C18:1)'	'C42H78N1O10P1'	786.522	1.54857	1.54857	1.54857	1.54857	1.54857	2.08371	2.08371	2.08371	2.08371	2.08371	0.955224	0.955224	0.955224	0.955224	0.955224	1.15744	1.15744	1.15744	1.15744	1.15744	0.962605	0.962605	0.962605	0.962605	0.962605	1.0629	1.0629	1.0629	1.0629	1.0629	1.63434	1.63434	1.63434	1.63434	1.63434	0.913957	0.913957	0.913957	0.913957	0.913957
'C02741'	'1-(5-Phosphoribosyl)-AMP'	'C15H23N5O14P2'	558.063	0.491557	0.491557	0.491557	0.491557	0.491557	0.71786	0.71786	0.71786	0.71786	0.71786	0.478492	0.478492	0.478492	0.478492	0.478492	0.517139	0.517139	0.517139	0.517139	0.517139	0.509078	0.509078	0.509078	0.509078	0.509078	0.512469	0.512469	0.512469	0.512469	0.512469	0.416268	0.416268	0.416268	0.416268	0.416268	0.520429	0.520429	0.520429	0.520429	0.520429
'C02780'	'2,5-diketo-D-gluconate'	'C6H8O7'	191.021	0.287857	0.287857	0.287857	0.287857	0.287857	0.569755	0.569755	0.569755	0.569755	0.569755	0.339354	0.339354	0.339354	0.339354	0.339354	0.288016	0.288016	0.288016	0.288016	0.288016	0.249801	0.249801	0.249801	0.249801	0.249801	0.229355	0.229355	0.229355	0.229355	0.229355	0.472088	0.472088	0.472088	0.472088	0.472088	0.379065	0.379065	0.379065	0.379065	0.379065
'C02876'	'Propanoyl phosphate'	'C3H7O5P'	153	0.245469	0.245469	0.245469	0.245469	0.245469	0.283158	0.283158	0.283158	0.283158	0.283158	0.31323	0.31323	0.31323	0.31323	0.31323	0.283846	0.283846	0.283846	0.283846	0.283846	0.218386	0.218386	0.218386	0.218386	0.218386	0.223047	0.223047	0.223047	0.223047	0.223047	0.224316	0.224316	0.224316	0.224316	0.224316	0.253311	0.253311	0.253311	0.253311	0.253311
'C02962'	'D-Allose 6-phosphate'	'C6H13O9P'	259.023	0.368433	0.368433	0.368433	0.368433	0.368433	0.43194	0.43194	0.43194	0.43194	0.43194	0.17438	0.17438	0.17438	0.17438	0.17438	0.436767	0.436767	0.436767	0.436767	0.436767	0.149022	0.149022	0.149022	0.149022	0.149022	0.111271	0.111271	0.111271	0.111271	0.111271	0.193632	0.193632	0.193632	0.193632	0.193632	0.346671	0.346671	0.346671	0.346671	0.346671
'C02976'	'D-Fructose 1-phosphate'	'C6H13O9P'	259.023	0.368433	0.368433	0.368433	0.368433	0.368433	0.43194	0.43194	0.43194	0.43194	0.43194	0.17438	0.17438	0.17438	0.17438	0.17438	0.436767	0.436767	0.436767	0.436767	0.436767	0.149022	0.149022	0.149022	0.149022	0.149022	0.111271	0.111271	0.111271	0.111271	0.111271	0.193632	0.193632	0.193632	0.193632	0.193632	0.346671	0.346671	0.346671	0.346671	0.346671
'C02979'	'Glycerol 2-phosphate'	'C3H9O6P'	171.007	0.362854	0.362854	0.362854	0.362854	0.362854	0.548236	0.548236	0.548236	0.548236	0.548236	0.44121	0.44121	0.44121	0.44121	0.44121	0.484276	0.484276	0.484276	0.484276	0.484276	0.344474	0.344474	0.344474	0.344474	0.344474	0.439948	0.439948	0.439948	0.439948	0.439948	0.461645	0.461645	0.461645	0.461645	0.461645	0.213351	0.213351	0.213351	0.213351	0.213351
'C02983'	'N-Methyltryptophan'	'C12H14N2O2'	217.095	0.456289	0.456289	0.456289	0.456289	0.456289	0.442401	0.442401	0.442401	0.442401	0.442401	0.249461	0.249461	0.249461	0.249461	0.249461	0.501817	0.501817	0.501817	0.501817	0.501817	0.188567	0.188567	0.188567	0.188567	0.188567	0.18884	0.18884	0.18884	0.18884	0.18884	0.357756	0.357756	0.357756	0.357756	0.357756	0.396196	0.396196	0.396196	0.396196	0.396196
'C02989'	'L-Methionine Sulfoxide'	'C5H11NO3S'	164.039	0.317651	0.317651	0.317651	0.317651	0.317651	1.04134	1.04134	1.04134	1.04134	1.04134	0.30033	0.30033	0.30033	0.30033	0.30033	0.344193	0.344193	0.344193	0.344193	0.344193	0.257211	0.257211	0.257211	0.257211	0.257211	0.229053	0.229053	0.229053	0.229053	0.229053	0.373012	0.373012	0.373012	0.373012	0.373012	0.342685	0.342685	0.342685	0.342685	0.342685
'C02989'	'L-Methionine Sulfoxide'	'C5H11NO3S'	164.043	0.288147	0.288147	0.288147	0.288147	0.288147	1.07947	1.07947	1.07947	1.07947	1.07947	0.261638	0.261638	0.261638	0.261638	0.261638	0.301892	0.301892	0.301892	0.301892	0.301892	0.362933	0.362933	0.362933	0.362933	0.362933	0.292168	0.292168	0.292168	0.292168	0.292168	0.371835	0.371835	0.371835	0.371835	0.371835	0.397945	0.397945	0.397945	0.397945	0.397945
'C02995'	'Maltose 6''-phosphate'	'C12H23O14P'	421.078	0.245174	0.245174	0.245174	0.245174	0.245174	0.665636	0.665636	0.665636	0.665636	0.665636	0.547584	0.547584	0.547584	0.547584	0.547584	0.442431	0.442431	0.442431	0.442431	0.442431	0.418825	0.418825	0.418825	0.418825	0.418825	0.438178	0.438178	0.438178	0.438178	0.438178	0.41589	0.41589	0.41589	0.41589	0.41589	0.274952	0.274952	0.274952	0.274952	0.274952
'C03082'	'4-Phospho-L-aspartate'	'C4H8NO7P'	211.997	0.769014	0.769014	0.769014	0.769014	0.769014	0.517048	0.517048	0.517048	0.517048	0.517048	0.719705	0.719705	0.719705	0.719705	0.719705	0.752739	0.752739	0.752739	0.752739	0.752739	0.80314	0.80314	0.80314	0.80314	0.80314	0.650289	0.650289	0.650289	0.650289	0.650289	0.706317	0.706317	0.706317	0.706317	0.706317	0.753309	0.753309	0.753309	0.753309	0.753309
'C03089'	'5-Methylthio-D-ribose'	'C6H12O4S'	179.035	0.348346	0.348346	0.348346	0.348346	0.348346	0.545766	0.545766	0.545766	0.545766	0.545766	0.554199	0.554199	0.554199	0.554199	0.554199	0.492054	0.492054	0.492054	0.492054	0.492054	0.44054	0.44054	0.44054	0.44054	0.44054	0.616618	0.616618	0.616618	0.616618	0.616618	0.596245	0.596245	0.596245	0.596245	0.596245	0.236383	0.236383	0.236383	0.236383	0.236383
'C03090'	'5-Phospho-beta-D-ribosylamine'	'C5H12NO7P'	228.031	0.478333	0.478333	0.478333	0.478333	0.478333	0.595396	0.595396	0.595396	0.595396	0.595396	0.526389	0.526389	0.526389	0.526389	0.526389	0.521026	0.521026	0.521026	0.521026	0.521026	0.567525	0.567525	0.567525	0.567525	0.567525	0.541628	0.541628	0.541628	0.541628	0.541628	0.376612	0.376612	0.376612	0.376612	0.376612	0.380411	0.380411	0.380411	0.380411	0.380411
'C03114'	'5,6-Dimethylbenzimidazole'	'C9H10N2'	145.077	0.221508	0.221508	0.221508	0.221508	0.221508	0.675866	0.675866	0.675866	0.675866	0.675866	1.3614	1.3614	1.3614	1.3614	1.3614	1.44062	1.44062	1.44062	1.44062	1.44062	1.30518	1.30518	1.30518	1.30518	1.30518	0.307356	0.307356	0.307356	0.307356	0.307356	1.3779	1.3779	1.3779	1.3779	1.3779	0.233042	0.233042	0.233042	0.233042	0.233042
'C03175'	'Shikimate 5-phosphate'	'C7H11O8P'	253.008	0.600673	0.600673	0.600673	0.600673	0.600673	0.478126	0.478126	0.478126	0.478126	0.478126	0.387892	0.387892	0.387892	0.387892	0.387892	0.41438	0.41438	0.41438	0.41438	0.41438	0.30115	0.30115	0.30115	0.30115	0.30115	0.359302	0.359302	0.359302	0.359302	0.359302	0.331409	0.331409	0.331409	0.331409	0.331409	0.439207	0.439207	0.439207	0.439207	0.439207
'C03232'	'3-Phosphohydroxypyruvate'	'C3H5O7P'	182.972	0.245179	0.245179	0.245179	0.245179	0.245179	0.441994	0.441994	0.441994	0.441994	0.441994	0.220102	0.220102	0.220102	0.220102	0.220102	0.801862	0.801862	0.801862	0.801862	0.801862	0.181471	0.181471	0.181471	0.181471	0.181471	0.241468	0.241468	0.241468	0.241468	0.241468	0.170776	0.170776	0.170776	0.170776	0.170776	0.321351	0.321351	0.321351	0.321351	0.321351
'C03274'	'Glycerophosphoglycerol'	'C6H15O8P'	245.048	0.769778	0.769778	0.769778	0.769778	0.769778	0.435512	0.435512	0.435512	0.435512	0.435512	0.320632	0.320632	0.320632	0.320632	0.320632	0.412204	0.412204	0.412204	0.412204	0.412204	0.374708	0.374708	0.374708	0.374708	0.374708	0.208894	0.208894	0.208894	0.208894	0.208894	0.240148	0.240148	0.240148	0.240148	0.240148	0.343745	0.343745	0.343745	0.343745	0.343745
'C03287'	'L-Glutamate 5-phosphate'	'C5H10NO7P'	226.014	0.308943	0.308943	0.308943	0.308943	0.308943	0.833589	0.833589	0.833589	0.833589	0.833589	0.321173	0.321173	0.321173	0.321173	0.321173	0.435449	0.435449	0.435449	0.435449	0.435449	0.305086	0.305086	0.305086	0.305086	0.305086	0.280196	0.280196	0.280196	0.280196	0.280196	0.344949	0.344949	0.344949	0.344949	0.344949	0.337922	0.337922	0.337922	0.337922	0.337922
'C03319'	'dTDP-L-rhamnose'	'C16H26N2O15P2'	547.073	0.630767	0.630767	0.630767	0.630767	0.630767	0.594268	0.594268	0.594268	0.594268	0.594268	0.512202	0.512202	0.512202	0.512202	0.512202	0.841368	0.841368	0.841368	0.841368	0.841368	0.59843	0.59843	0.59843	0.59843	0.59843	0.595731	0.595731	0.595731	0.595731	0.595731	0.496619	0.496619	0.496619	0.496619	0.496619	0.250344	0.250344	0.250344	0.250344	0.250344
'C03340'	'2,3-Dihydrodipicolinate'	'C7H7NO4'	168.028	0.267887	0.267887	0.267887	0.267887	0.267887	0.903829	0.903829	0.903829	0.903829	0.903829	0.837654	0.837654	0.837654	0.837654	0.837654	0.820872	0.820872	0.820872	0.820872	0.820872	0.741223	0.741223	0.741223	0.741223	0.741223	0.227194	0.227194	0.227194	0.227194	0.227194	1.16677	1.16677	1.16677	1.16677	1.16677	0.912194	0.912194	0.912194	0.912194	0.912194
'C03373'	'5-amino-1-(5-phospho-D-ribosyl)imidazole'	'C8H14N3O7P'	294.049	0.308138	0.308138	0.308138	0.308138	0.308138	0.781719	0.781719	0.781719	0.781719	0.781719	0.559487	0.559487	0.559487	0.559487	0.559487	0.544245	0.544245	0.544245	0.544245	0.544245	0.472583	0.472583	0.472583	0.472583	0.472583	0.489082	0.489082	0.489082	0.489082	0.489082	0.508258	0.508258	0.508258	0.508258	0.508258	0.267831	0.267831	0.267831	0.267831	0.267831
'C03415'	'N2-Succinyl-L-ornithine'	'C9H16N2O5'	231.099	0.365825	0.365825	0.365825	0.365825	0.365825	1.03215	1.03215	1.03215	1.03215	1.03215	0.26029	0.26029	0.26029	0.26029	0.26029	0.311882	0.311882	0.311882	0.311882	0.311882	0.192392	0.192392	0.192392	0.192392	0.192392	0.262658	0.262658	0.262658	0.262658	0.262658	0.314254	0.314254	0.314254	0.314254	0.314254	0.27611	0.27611	0.27611	0.27611	0.27611
'C03479'	'5-Formyltetrahydrofolate'	'C20H23N7O7'	472.159	0.487964	0.487964	0.487964	0.487964	0.487964	0.835704	0.835704	0.835704	0.835704	0.835704	0.507659	0.507659	0.507659	0.507659	0.507659	0.563194	0.563194	0.563194	0.563194	0.563194	0.433311	0.433311	0.433311	0.433311	0.433311	0.391182	0.391182	0.391182	0.391182	0.391182	0.516467	0.516467	0.516467	0.516467	0.516467	0.471217	0.471217	0.471217	0.471217	0.471217
'C03492'	'D-4''-Phosphopantothenate'	'C9H18NO8P'	298.071	0.320294	0.320294	0.320294	0.320294	0.320294	0.609908	0.609908	0.609908	0.609908	0.609908	0.236984	0.236984	0.236984	0.236984	0.236984	0.373087	0.373087	0.373087	0.373087	0.373087	0.223305	0.223305	0.223305	0.223305	0.223305	0.225035	0.225035	0.225035	0.225035	0.225035	0.224844	0.224844	0.224844	0.224844	0.224844	0.198794	0.198794	0.198794	0.198794	0.198794
'C03508'	'L-2-Amino-3-oxobutanoate'	'C4H7NO3'	116.035	0.384657	0.384657	0.384657	0.384657	0.384657	0.371644	0.371644	0.371644	0.371644	0.371644	0.2384	0.2384	0.2384	0.2384	0.2384	0.249899	0.249899	0.249899	0.249899	0.249899	0.154476	0.154476	0.154476	0.154476	0.154476	0.255293	0.255293	0.255293	0.255293	0.255293	0.282782	0.282782	0.282782	0.282782	0.282782	0.18613	0.18613	0.18613	0.18613	0.18613
'C03539'	'S-Ribosyl-L-homocysteine'	'C9H17NO6S'	266.069	0.481109	0.481109	0.481109	0.481109	0.481109	0.671221	0.671221	0.671221	0.671221	0.671221	0.746701	0.746701	0.746701	0.746701	0.746701	0.731178	0.731178	0.731178	0.731178	0.731178	0.681783	0.681783	0.681783	0.681783	0.681783	0.744088	0.744088	0.744088	0.744088	0.744088	0.654936	0.654936	0.654936	0.654936	0.654936	0.30542	0.30542	0.30542	0.30542	0.30542
'C03589'	'4-Hydroxy-2-oxopentanoate'	'C5H8O4'	131.035	0.166124	0.166124	0.166124	0.166124	0.166124	0.1819	0.1819	0.1819	0.1819	0.1819	0.174499	0.174499	0.174499	0.174499	0.174499	0.176796	0.176796	0.176796	0.176796	0.176796	0.181923	0.181923	0.181923	0.181923	0.181923	0.13489	0.13489	0.13489	0.13489	0.13489	0.208789	0.208789	0.208789	0.208789	0.208789	0.165656	0.165656	0.165656	0.165656	0.165656
'C03657'	'1,4-Dihydroxy-2-naphthoate'	'C11H8O4'	203.032	0.1771	0.1771	0.1771	0.1771	0.1771	0.271293	0.271293	0.271293	0.271293	0.271293	0.30323	0.30323	0.30323	0.30323	0.30323	0.259846	0.259846	0.259846	0.259846	0.259846	0.19672	0.19672	0.19672	0.19672	0.19672	0.264265	0.264265	0.264265	0.264265	0.264265	0.238408	0.238408	0.238408	0.238408	0.238408	0.268765	0.268765	0.268765	0.268765	0.268765
'C03722'	'Quinolinate'	'C7H5NO4'	166.015	0.294381	0.294381	0.294381	0.294381	0.294381	0.363756	0.363756	0.363756	0.363756	0.363756	0.281545	0.281545	0.281545	0.281545	0.281545	0.339937	0.339937	0.339937	0.339937	0.339937	0.224994	0.224994	0.224994	0.224994	0.224994	0.188402	0.188402	0.188402	0.188402	0.188402	0.260737	0.260737	0.260737	0.260737	0.260737	0.231526	0.231526	0.231526	0.231526	0.231526
'C03733'	'UDP-D-galacto-1,4-furanose'	'C15H24N2O17P2'	565.047	0.647456	0.647456	0.647456	0.647456	0.647456	0.626073	0.626073	0.626073	0.626073	0.626073	0.829903	0.829903	0.829903	0.829903	0.829903	1.13036	1.13036	1.13036	1.13036	1.13036	0.785004	0.785004	0.785004	0.785004	0.785004	0.733858	0.733858	0.733858	0.733858	0.733858	1.1494	1.1494	1.1494	1.1494	1.1494	0.350991	0.350991	0.350991	0.350991	0.350991
'C03741'	'L-Glutamate 1-semialdehyde'	'C5H9NO3'	130.051	0.722439	0.722439	0.722439	0.722439	0.722439	0.782869	0.782869	0.782869	0.782869	0.782869	0.789797	0.789797	0.789797	0.789797	0.789797	0.847489	0.847489	0.847489	0.847489	0.847489	0.943899	0.943899	0.943899	0.943899	0.943899	0.74374	0.74374	0.74374	0.74374	0.74374	0.642636	0.642636	0.642636	0.642636	0.642636	0.508078	0.508078	0.508078	0.508078	0.508078
'C03758'	'Dopamine'	'C8H11NO2'	152.071	0.413012	0.413012	0.413012	0.413012	0.413012	0.588184	0.588184	0.588184	0.588184	0.588184	0.10281	0.10281	0.10281	0.10281	0.10281	0.453231	0.453231	0.453231	0.453231	0.453231	0.0696627	0.0696627	0.0696627	0.0696627	0.0696627	0.100228	0.100228	0.100228	0.100228	0.100228	0.120152	0.120152	0.120152	0.120152	0.120152	0.15345	0.15345	0.15345	0.15345	0.15345
'C03765'	'4-Hydroxyphenylacetaldehyde'	'C8H8O2'	135.045	0.192448	0.192448	0.192448	0.192448	0.192448	0.136689	0.136689	0.136689	0.136689	0.136689	0.185413	0.185413	0.185413	0.185413	0.185413	1.35454	1.35454	1.35454	1.35454	1.35454	0.178079	0.178079	0.178079	0.178079	0.178079	0.605948	0.605948	0.605948	0.605948	0.605948	0.244781	0.244781	0.244781	0.244781	0.244781	0.154928	0.154928	0.154928	0.154928	0.154928
'C03892'	'Phosphatidylglycerophosphate (didodecanoyl, n-C12:0)'	'C30H60O13P2'	689.351	0.543004	0.543004	0.543004	0.543004	0.543004	0.55897	0.55897	0.55897	0.55897	0.55897	0.228096	0.228096	0.228096	0.228096	0.228096	0.5431	0.5431	0.5431	0.5431	0.5431	0.199874	0.199874	0.199874	0.199874	0.199874	0.209593	0.209593	0.209593	0.209593	0.209593	0.20541	0.20541	0.20541	0.20541	0.20541	0.210785	0.210785	0.210785	0.210785	0.210785
'C03892'	'Phosphatidylglycerophosphate (ditetradec-7-enoyl, n-C14:1)'	'C34H64O13P2'	741.384	0.440015	0.440015	0.440015	0.440015	0.440015	0.661623	0.661623	0.661623	0.661623	0.661623	0.249993	0.249993	0.249993	0.249993	0.249993	0.627936	0.627936	0.627936	0.627936	0.627936	0.224481	0.224481	0.224481	0.224481	0.224481	0.256609	0.256609	0.256609	0.256609	0.256609	0.29428	0.29428	0.29428	0.29428	0.29428	0.304314	0.304314	0.304314	0.304314	0.304314
'C03892'	'Phosphatidylglycerophosphate (ditetradecanoyl, n-C14:0)'	'C34H68O13P2'	745.414	2.98827	2.98827	2.98827	2.98827	2.98827	2.30622	2.30622	2.30622	2.30622	2.30622	2.26529	2.26529	2.26529	2.26529	2.26529	1.71198	1.71198	1.71198	1.71198	1.71198	0.733188	0.733188	0.733188	0.733188	0.733188	2.89395	2.89395	2.89395	2.89395	2.89395	2.34014	2.34014	2.34014	2.34014	2.34014	0.894926	0.894926	0.894926	0.894926	0.894926
'C03892'	'Phosphatidylglycerophosphate (dihexadec-9-enoyl, n-C16:1)'	'C38H72O13P2'	797.437	0.874056	0.874056	0.874056	0.874056	0.874056	0.835217	0.835217	0.835217	0.835217	0.835217	0.904817	0.904817	0.904817	0.904817	0.904817	1.30188	1.30188	1.30188	1.30188	1.30188	1.02363	1.02363	1.02363	1.02363	1.02363	1.241	1.241	1.241	1.241	1.241	0.900351	0.900351	0.900351	0.900351	0.900351	0.830237	0.830237	0.830237	0.830237	0.830237
'C03912'	'1-Pyrroline-5-carboxylate'	'C5H7NO2'	112.038	0.502491	0.502491	0.502491	0.502491	0.502491	0.743559	0.743559	0.743559	0.743559	0.743559	0.619445	0.619445	0.619445	0.619445	0.619445	0.617921	0.617921	0.617921	0.617921	0.617921	0.548095	0.548095	0.548095	0.548095	0.548095	0.529615	0.529615	0.529615	0.529615	0.529615	0.450606	0.450606	0.450606	0.450606	0.450606	0.322386	0.322386	0.322386	0.322386	0.322386
'C03972'	'2,3,4,5-Tetrahydrodipicolinate'	'C7H9NO4'	170.045	0.223482	0.223482	0.223482	0.223482	0.223482	0.382172	0.382172	0.382172	0.382172	0.382172	0.386673	0.386673	0.386673	0.386673	0.386673	0.334092	0.334092	0.334092	0.334092	0.334092	0.174391	0.174391	0.174391	0.174391	0.174391	0.367943	0.367943	0.367943	0.367943	0.367943	0.333686	0.333686	0.333686	0.333686	0.333686	0.241492	0.241492	0.241492	0.241492	0.241492
'C04030'	'(2,3-Dihydroxybenzoyl)adenylate'	'C17H18N5O10P'	482.07	0.343493	0.343493	0.343493	0.343493	0.343493	0.772245	0.772245	0.772245	0.772245	0.772245	0.330036	0.330036	0.330036	0.330036	0.330036	0.500437	0.500437	0.500437	0.500437	0.500437	0.399719	0.399719	0.399719	0.399719	0.399719	0.310976	0.310976	0.310976	0.310976	0.310976	1.59804	1.59804	1.59804	1.59804	1.59804	0.568039	0.568039	0.568039	0.568039	0.568039
'C04043'	'3,4-Dihydroxyphenylacetaldehyde'	'C8H8O3'	151.04	0.245394	0.245394	0.245394	0.245394	0.245394	0.260129	0.260129	0.260129	0.260129	0.260129	0.144191	0.144191	0.144191	0.144191	0.144191	0.275846	0.275846	0.275846	0.275846	0.275846	0.211064	0.211064	0.211064	0.211064	0.211064	0.0727127	0.0727127	0.0727127	0.0727127	0.0727127	0.181559	0.181559	0.181559	0.181559	0.181559	0.195981	0.195981	0.195981	0.195981	0.195981
'C04044'	'3-(2,3-Dihydroxyphenyl)propanoate'	'C9H10O4'	181.052	0.15974	0.15974	0.15974	0.15974	0.15974	0.234636	0.234636	0.234636	0.234636	0.234636	0.223095	0.223095	0.223095	0.223095	0.223095	0.205197	0.205197	0.205197	0.205197	0.205197	0.216373	0.216373	0.216373	0.216373	0.216373	0.191617	0.191617	0.191617	0.191617	0.191617	0.148864	0.148864	0.148864	0.148864	0.148864	0.167065	0.167065	0.167065	0.167065	0.167065
'C04114'	'crotonobetaine'	'C7H13NO2'	142.087	0.376095	0.376095	0.376095	0.376095	0.376095	0.649393	0.649393	0.649393	0.649393	0.649393	0.378054	0.378054	0.378054	0.378054	0.378054	0.35026	0.35026	0.35026	0.35026	0.35026	0.392118	0.392118	0.392118	0.392118	0.392118	0.420809	0.420809	0.420809	0.420809	0.420809	0.355086	0.355086	0.355086	0.355086	0.355086	0.491959	0.491959	0.491959	0.491959	0.491959
'C04133'	'N-Acetyl-L-glutamyl 5-phosphate'	'C7H12NO8P'	268.019	0.414343	0.414343	0.414343	0.414343	0.414343	0.764673	0.764673	0.764673	0.764673	0.764673	0.734564	0.734564	0.734564	0.734564	0.734564	0.768025	0.768025	0.768025	0.768025	0.768025	0.709741	0.709741	0.709741	0.709741	0.709741	0.72221	0.72221	0.72221	0.72221	0.72221	0.872684	0.872684	0.872684	0.872684	0.872684	0.421072	0.421072	0.421072	0.421072	0.421072
'C04171'	'2,3-Dihydro-2,3-dihydroxybenzoate'	'C7H8O4'	155.034	0.675198	0.675198	0.675198	0.675198	0.675198	0.951932	0.951932	0.951932	0.951932	0.951932	0.793313	0.793313	0.793313	0.793313	0.793313	0.807627	0.807627	0.807627	0.807627	0.807627	0.702855	0.702855	0.702855	0.702855	0.702855	0.826377	0.826377	0.826377	0.826377	0.826377	0.704694	0.704694	0.704694	0.704694	0.704694	0.351763	0.351763	0.351763	0.351763	0.351763
'C04204'	'2,3-dihydroxybenzoylserine'	'C10H11NO6'	240.051	0.751992	0.751992	0.751992	0.751992	0.751992	0.975981	0.975981	0.975981	0.975981	0.975981	1.27316	1.27316	1.27316	1.27316	1.27316	1.30126	1.30126	1.30126	1.30126	1.30126	0.774275	0.774275	0.774275	0.774275	0.774275	1.25081	1.25081	1.25081	1.25081	1.25081	1.20939	1.20939	1.20939	1.20939	1.20939	0.470831	0.470831	0.470831	0.470831	0.470831
'C04225'	'cis-2-Methylaconitate'	'C7H8O6'	187.023	0.291791	0.291791	0.291791	0.291791	0.291791	0.735643	0.735643	0.735643	0.735643	0.735643	0.228499	0.228499	0.228499	0.228499	0.228499	0.221033	0.221033	0.221033	0.221033	0.221033	0.170691	0.170691	0.170691	0.170691	0.170691	0.242765	0.242765	0.242765	0.242765	0.242765	0.22273	0.22273	0.22273	0.22273	0.22273	0.257711	0.257711	0.257711	0.257711	0.257711
'C04236'	'3-Carboxy-4-methyl-2-oxopentanoate'	'C7H10O5'	173.045	0.166354	0.166354	0.166354	0.166354	0.166354	0.202334	0.202334	0.202334	0.202334	0.202334	0.207016	0.207016	0.207016	0.207016	0.207016	0.195648	0.195648	0.195648	0.195648	0.195648	0.177176	0.177176	0.177176	0.177176	0.177176	0.189868	0.189868	0.189868	0.189868	0.189868	0.191331	0.191331	0.191331	0.191331	0.191331	0.189814	0.189814	0.189814	0.189814	0.189814
'C04256'	'N-Acetyl-D-glucosamine 1-phosphate'	'C8H16NO9P'	300.046	0.470537	0.470537	0.470537	0.470537	0.470537	0.674313	0.674313	0.674313	0.674313	0.674313	0.474177	0.474177	0.474177	0.474177	0.474177	0.458462	0.458462	0.458462	0.458462	0.458462	0.448177	0.448177	0.448177	0.448177	0.448177	0.461542	0.461542	0.461542	0.461542	0.461542	0.453367	0.453367	0.453367	0.453367	0.453367	0.269025	0.269025	0.269025	0.269025	0.269025
'C04257'	'N-Acetyl-D-mannosamine 6-phosphate'	'C8H16NO9P'	300.046	0.470537	0.470537	0.470537	0.470537	0.470537	0.674313	0.674313	0.674313	0.674313	0.674313	0.474177	0.474177	0.474177	0.474177	0.474177	0.458462	0.458462	0.458462	0.458462	0.458462	0.448177	0.448177	0.448177	0.448177	0.448177	0.461542	0.461542	0.461542	0.461542	0.461542	0.453367	0.453367	0.453367	0.453367	0.453367	0.269025	0.269025	0.269025	0.269025	0.269025
'C04268'	'dTDP-4-amino-4,6-dideoxy-D-galactose'	'C16H27N3O14P2'	546.079	0.472434	0.472434	0.472434	0.472434	0.472434	0.777802	0.777802	0.777802	0.777802	0.777802	0.537837	0.537837	0.537837	0.537837	0.537837	0.522928	0.522928	0.522928	0.522928	0.522928	0.490486	0.490486	0.490486	0.490486	0.490486	0.530529	0.530529	0.530529	0.530529	0.530529	0.553072	0.553072	0.553072	0.553072	0.553072	0.672073	0.672073	0.672073	0.672073	0.672073
'C04272'	'(R)-2,3-Dihydroxy-3-methylbutanoate'	'C5H10O4'	133.051	0.768429	0.768429	0.768429	0.768429	0.768429	0.433769	0.433769	0.433769	0.433769	0.433769	0.185862	0.185862	0.185862	0.185862	0.185862	0.277315	0.277315	0.277315	0.277315	0.277315	0.150204	0.150204	0.150204	0.150204	0.150204	0.283391	0.283391	0.283391	0.283391	0.283391	0.249972	0.249972	0.249972	0.249972	0.249972	0.519765	0.519765	0.519765	0.519765	0.519765
'C04302'	'N-(5-Phospho-D-ribosyl)anthranilate'	'C12H16NO9P'	348.051	0.255008	0.255008	0.255008	0.255008	0.255008	0.635878	0.635878	0.635878	0.635878	0.635878	0.328119	0.328119	0.328119	0.328119	0.328119	0.213816	0.213816	0.213816	0.213816	0.213816	0.26747	0.26747	0.26747	0.26747	0.26747	0.388091	0.388091	0.388091	0.388091	0.388091	0.369481	0.369481	0.369481	0.369481	0.369481	0.31248	0.31248	0.31248	0.31248	0.31248
'C04352'	'N-((R)-4-Phosphopantothenoyl)-L-cysteine'	'C12H23N2O9PS'	401.076	0.421382	0.421382	0.421382	0.421382	0.421382	0.572748	0.572748	0.572748	0.572748	0.572748	0.31501	0.31501	0.31501	0.31501	0.31501	0.323334	0.323334	0.323334	0.323334	0.323334	0.225396	0.225396	0.225396	0.225396	0.225396	0.250615	0.250615	0.250615	0.250615	0.250615	0.215725	0.215725	0.215725	0.215725	0.215725	0.318996	0.318996	0.318996	0.318996	0.318996
'C04376'	'N2-Formyl-N1-(5-phospho-D-ribosyl)glycinamide'	'C8H15N2O9P'	313.048	0.755461	0.755461	0.755461	0.755461	0.755461	0.714444	0.714444	0.714444	0.714444	0.714444	0.698993	0.698993	0.698993	0.698993	0.698993	0.599685	0.599685	0.599685	0.599685	0.599685	0.65018	0.65018	0.65018	0.65018	0.65018	0.598923	0.598923	0.598923	0.598923	0.598923	0.514287	0.514287	0.514287	0.514287	0.514287	0.627484	0.627484	0.627484	0.627484	0.627484
'C04411'	'3-Carboxy-2-hydroxy-4-methylpentanoate'	'C7H12O5'	175.061	0.514516	0.514516	0.514516	0.514516	0.514516	0.398795	0.398795	0.398795	0.398795	0.398795	0.16133	0.16133	0.16133	0.16133	0.16133	0.278104	0.278104	0.278104	0.278104	0.278104	0.164422	0.164422	0.164422	0.164422	0.164422	0.153305	0.153305	0.153305	0.153305	0.153305	0.150086	0.150086	0.150086	0.150086	0.150086	0.237695	0.237695	0.237695	0.237695	0.237695
'C04421'	'N-Succinyl-LL-2,6-diaminoheptanedioate'	'C11H18N2O7'	289.109	0.47645	0.47645	0.47645	0.47645	0.47645	0.684204	0.684204	0.684204	0.684204	0.684204	0.169336	0.169336	0.169336	0.169336	0.169336	0.301655	0.301655	0.301655	0.301655	0.301655	0.253897	0.253897	0.253897	0.253897	0.253897	0.202975	0.202975	0.202975	0.202975	0.202975	0.229858	0.229858	0.229858	0.229858	0.229858	0.191799	0.191799	0.191799	0.191799	0.191799
'C04438'	'1-Acyl-sn-glycero-3-phosphoethanolamine (n-C16:1)'	'C21H42NO7P1'	450.263	0.468172	0.468172	0.468172	0.468172	0.468172	0.704877	0.704877	0.704877	0.704877	0.704877	0.392665	0.392665	0.392665	0.392665	0.392665	0.46313	0.46313	0.46313	0.46313	0.46313	0.295008	0.295008	0.295008	0.295008	0.295008	0.339946	0.339946	0.339946	0.339946	0.339946	0.36998	0.36998	0.36998	0.36998	0.36998	0.38143	0.38143	0.38143	0.38143	0.38143
'C04442'	'2-Dehydro-3-deoxy-D-gluconate 6-phosphate'	'C6H11O9P'	257.01	0.228141	0.228141	0.228141	0.228141	0.228141	0.358929	0.358929	0.358929	0.358929	0.358929	0.33645	0.33645	0.33645	0.33645	0.33645	0.362767	0.362767	0.362767	0.362767	0.362767	0.260291	0.260291	0.260291	0.260291	0.260291	0.23278	0.23278	0.23278	0.23278	0.23278	0.279618	0.279618	0.279618	0.279618	0.279618	0.227266	0.227266	0.227266	0.227266	0.227266
'C04462'	'N-Succinyl-2-L-amino-6-oxoheptanedioate'	'C11H15NO8'	288.067	0.553732	0.553732	0.553732	0.553732	0.553732	0.708145	0.708145	0.708145	0.708145	0.708145	0.547506	0.547506	0.547506	0.547506	0.547506	0.513274	0.513274	0.513274	0.513274	0.513274	0.56269	0.56269	0.56269	0.56269	0.56269	0.444908	0.444908	0.444908	0.444908	0.444908	0.500692	0.500692	0.500692	0.500692	0.500692	0.442739	0.442739	0.442739	0.442739	0.442739
'C04478'	'3-Deoxy-D-manno-octulosonate 8-phosphate'	'C8H15O11P'	317.031	0.371604	0.371604	0.371604	0.371604	0.371604	0.467065	0.467065	0.467065	0.467065	0.467065	0.296989	0.296989	0.296989	0.296989	0.296989	0.365357	0.365357	0.365357	0.365357	0.365357	0.316178	0.316178	0.316178	0.316178	0.316178	0.319262	0.319262	0.319262	0.319262	0.319262	0.330869	0.330869	0.330869	0.330869	0.330869	0.261703	0.261703	0.261703	0.261703	0.261703
'C04556'	'4-Amino-2-methyl-5-phosphomethylpyrimidine'	'C6H10N3O4P'	218.034	0.431772	0.431772	0.431772	0.431772	0.431772	0.480634	0.480634	0.480634	0.480634	0.480634	0.188367	0.188367	0.188367	0.188367	0.188367	0.370839	0.370839	0.370839	0.370839	0.370839	0.112023	0.112023	0.112023	0.112023	0.112023	0.14152	0.14152	0.14152	0.14152	0.14152	0.203836	0.203836	0.203836	0.203836	0.203836	0.220958	0.220958	0.220958	0.220958	0.220958
'C04575'	'2,3-Dioxo-L-gulonate'	'C6H8O7'	191.021	0.287857	0.287857	0.287857	0.287857	0.287857	0.569755	0.569755	0.569755	0.569755	0.569755	0.339354	0.339354	0.339354	0.339354	0.339354	0.288016	0.288016	0.288016	0.288016	0.288016	0.249801	0.249801	0.249801	0.249801	0.249801	0.229355	0.229355	0.229355	0.229355	0.229355	0.472088	0.472088	0.472088	0.472088	0.472088	0.379065	0.379065	0.379065	0.379065	0.379065
'C04593'	'methylisocitrate'	'C7H10O7'	205.037	0.238261	0.238261	0.238261	0.238261	0.238261	0.707995	0.707995	0.707995	0.707995	0.707995	0.274955	0.274955	0.274955	0.274955	0.274955	0.284838	0.284838	0.284838	0.284838	0.284838	0.257477	0.257477	0.257477	0.257477	0.257477	0.24925	0.24925	0.24925	0.24925	0.24925	0.251764	0.251764	0.251764	0.251764	0.251764	0.292472	0.292472	0.292472	0.292472	0.292472
'C04640'	'2-(Formamido)-N1-(5-phospho-D-ribosyl)acetamidine'	'C8H16N3O8P'	312.061	0.585519	0.585519	0.585519	0.585519	0.585519	0.756374	0.756374	0.756374	0.756374	0.756374	0.702535	0.702535	0.702535	0.702535	0.702535	0.569052	0.569052	0.569052	0.569052	0.569052	0.60905	0.60905	0.60905	0.60905	0.60905	0.658582	0.658582	0.658582	0.658582	0.658582	0.732993	0.732993	0.732993	0.732993	0.732993	0.461977	0.461977	0.461977	0.461977	0.461977
'C04677'	'5-Amino-1-(5-Phospho-D-ribosyl)imidazole-4-carboxamide'	'C9H15N4O8P'	337.055	0.329938	0.329938	0.329938	0.329938	0.329938	0.638756	0.638756	0.638756	0.638756	0.638756	0.834459	0.834459	0.834459	0.834459	0.834459	0.353295	0.353295	0.353295	0.353295	0.353295	0.271788	0.271788	0.271788	0.271788	0.271788	0.647988	0.647988	0.647988	0.647988	0.647988	0.714534	0.714534	0.714534	0.714534	0.714534	0.290028	0.290028	0.290028	0.290028	0.290028
'C04732'	'4-(1-D-Ribitylamino)-5-aminouracil'	'C9H16N4O6'	275.104	0.412605	0.412605	0.412605	0.412605	0.412605	0.884195	0.884195	0.884195	0.884195	0.884195	0.524541	0.524541	0.524541	0.524541	0.524541	0.443039	0.443039	0.443039	0.443039	0.443039	0.322612	0.322612	0.322612	0.322612	0.322612	0.437446	0.437446	0.437446	0.437446	0.437446	0.336002	0.336002	0.336002	0.336002	0.336002	0.35465	0.35465	0.35465	0.35465	0.35465
'C04738'	'UDP-3-O-(3-hydroxytetradecanoyl)-N-acetylglucosamine'	'C31H53N3O19P2'	832.26	1.57411	1.57411	1.57411	1.57411	1.57411	1.69368	1.69368	1.69368	1.69368	1.69368	4.20281	4.20281	4.20281	4.20281	4.20281	4.27394	4.27394	4.27394	4.27394	4.27394	0.731769	0.731769	0.731769	0.731769	0.731769	4.2045	4.2045	4.2045	4.2045	4.2045	1.16256	1.16256	1.16256	1.16256	1.16256	1.17542	1.17542	1.17542	1.17542	1.17542
'C04778'	'N1-(5-Phospho-alpha-D-ribosyl)-5,6-dimethylbenzimidazole'	'C14H19N2O7P'	357.087	0.319561	0.319561	0.319561	0.319561	0.319561	0.747076	0.747076	0.747076	0.747076	0.747076	0.40384	0.40384	0.40384	0.40384	0.40384	0.503036	0.503036	0.503036	0.503036	0.503036	0.441035	0.441035	0.441035	0.441035	0.441035	0.31287	0.31287	0.31287	0.31287	0.31287	0.28743	0.28743	0.28743	0.28743	0.28743	0.255221	0.255221	0.255221	0.255221	0.255221
'C04874'	'Dihydroneopterin'	'C9H13N5O4'	254.088	0.217168	0.217168	0.217168	0.217168	0.217168	0.753017	0.753017	0.753017	0.753017	0.753017	0.740383	0.740383	0.740383	0.740383	0.740383	0.438458	0.438458	0.438458	0.438458	0.438458	0.423114	0.423114	0.423114	0.423114	0.423114	0.798925	0.798925	0.798925	0.798925	0.798925	0.806998	0.806998	0.806998	0.806998	0.806998	0.234751	0.234751	0.234751	0.234751	0.234751
'C05123'	'Isethionic acid'	'C2H6O4S'	124.987	1.41017	1.41017	1.41017	1.41017	1.41017	1.53773	1.53773	1.53773	1.53773	1.53773	0.521947	0.521947	0.521947	0.521947	0.521947	1.68319	1.68319	1.68319	1.68319	1.68319	0.59177	0.59177	0.59177	0.59177	0.59177	0.367525	0.367525	0.367525	0.367525	0.367525	0.557669	0.557669	0.557669	0.557669	0.557669	0.366427	0.366427	0.366427	0.366427	0.366427
'C05123'	'Isethionic acid'	'C2H6O4S'	124.996	1.29703	1.29703	1.29703	1.29703	1.29703	1.32278	1.32278	1.32278	1.32278	1.32278	0.571504	0.571504	0.571504	0.571504	0.571504	1.49427	1.49427	1.49427	1.49427	1.49427	0.698795	0.698795	0.698795	0.698795	0.698795	0.347285	0.347285	0.347285	0.347285	0.347285	0.562536	0.562536	0.562536	0.562536	0.562536	0.360843	0.360843	0.360843	0.360843	0.360843
'C05198'	'5''-Deoxyadenosine'	'C10H13N5O3'	250.095	0.358139	0.358139	0.358139	0.358139	0.358139	0.818874	0.818874	0.818874	0.818874	0.818874	0.622892	0.622892	0.622892	0.622892	0.622892	0.545689	0.545689	0.545689	0.545689	0.545689	0.475635	0.475635	0.475635	0.475635	0.475635	0.590753	0.590753	0.590753	0.590753	0.590753	0.547727	0.547727	0.547727	0.547727	0.547727	0.229357	0.229357	0.229357	0.229357	0.229357
'C05235'	'Acetol'	'C3H6O2'	73.0293	0.275068	0.275068	0.275068	0.275068	0.275068	0.210014	0.210014	0.210014	0.210014	0.210014	0.29312	0.29312	0.29312	0.29312	0.29312	0.300996	0.300996	0.300996	0.300996	0.300996	0.297305	0.297305	0.297305	0.297305	0.297305	0.178384	0.178384	0.178384	0.178384	0.178384	0.234052	0.234052	0.234052	0.234052	0.234052	0.227063	0.227063	0.227063	0.227063	0.227063
'C05260'	'(S)-3-Hydroxytetradecanoyl-CoA'	'C35H62N7O18P3S'	992.307	1.11493	1.11493	1.11493	1.11493	1.11493	0.927938	0.927938	0.927938	0.927938	0.927938	0.971986	0.971986	0.971986	0.971986	0.971986	1.30947	1.30947	1.30947	1.30947	1.30947	0.948197	0.948197	0.948197	0.948197	0.948197	1.03936	1.03936	1.03936	1.03936	1.03936	1.70676	1.70676	1.70676	1.70676	1.70676	0.967572	0.967572	0.967572	0.967572	0.967572
'C05332'	'Phenethylamine'	'C8H11N'	120.081	0.630542	0.630542	0.630542	0.630542	0.630542	0.54126	0.54126	0.54126	0.54126	0.54126	0.503063	0.503063	0.503063	0.503063	0.503063	0.4987	0.4987	0.4987	0.4987	0.4987	0.614162	0.614162	0.614162	0.614162	0.614162	0.566135	0.566135	0.566135	0.566135	0.566135	0.580887	0.580887	0.580887	0.580887	0.580887	0.601574	0.601574	0.601574	0.601574	0.601574
'C05382'	'Sedoheptulose 7-phosphate'	'C7H15O10P'	289.03	0.280567	0.280567	0.280567	0.280567	0.280567	0.333028	0.333028	0.333028	0.333028	0.333028	0.163788	0.163788	0.163788	0.163788	0.163788	0.342507	0.342507	0.342507	0.342507	0.342507	0.16027	0.16027	0.16027	0.16027	0.16027	0.21338	0.21338	0.21338	0.21338	0.21338	0.259856	0.259856	0.259856	0.259856	0.259856	0.233794	0.233794	0.233794	0.233794	0.233794
'C05385'	'D-Glucuronate 1-phosphate'	'C6H11O10P'	273.005	0.803082	0.803082	0.803082	0.803082	0.803082	0.954151	0.954151	0.954151	0.954151	0.954151	0.742431	0.742431	0.742431	0.742431	0.742431	0.822433	0.822433	0.822433	0.822433	0.822433	0.660119	0.660119	0.660119	0.660119	0.660119	0.693602	0.693602	0.693602	0.693602	0.693602	0.812291	0.812291	0.812291	0.812291	0.812291	0.629456	0.629456	0.629456	0.629456	0.629456
'C05402'	'Melibiose'	'C12H22O11'	341.109	0.118971	0.118971	0.118971	0.118971	0.118971	0.656253	0.656253	0.656253	0.656253	0.656253	0.136982	0.136982	0.136982	0.136982	0.136982	0.191688	0.191688	0.191688	0.191688	0.191688	0.125358	0.125358	0.125358	0.125358	0.125358	0.106821	0.106821	0.106821	0.106821	0.106821	0.127312	0.127312	0.127312	0.127312	0.127312	0.199852	0.199852	0.199852	0.199852	0.199852
[truncated: 99 more rows]

## Sheet: LC-MS CAA intracellular
Average fold changes
[truncated: 12 more rows]

## Sheet: Intracellular FC CAA & SAA
Fold changes				GLC --> time					CAA -->time					SAA --> time
[truncated: 601 more rows]

## Sheet: Intracellular FC std CAA & SAA
Standard deviation				GLC --> time					CAA -->time					SAA --> time
[truncated: 601 more rows]

[truncated: 2 more sheets: Correlation analysis, AA Uptake Rates]
