# Supplementary material for: Regulatory mechanisms underlying coordination of amino acid and glucose catabolism in Escherichia coli
Source: Nat Commun. 2019 Jul 26;10:3354. doi: 10.1038/s41467-019-11331-5 (PMC6659692; doi:10.1038/s41467-019-11331-5)
Supplement: Supplementary file 7 — Source Data [file 41467_2019_11331_MOESM7_ESM.xlsx]

## Sheet: Figure 5A
	Rep1	Rep2	Rep3	Rep4	Rep5	Rep6
GLC	1872.4	2236.81	2831.4	2313.79
CAA	1838.39	1846.72	1864.4	1980.25
SAA	2773.5	2822.12	2770.78	2913.76
STG	1928.44	1807.45	2248.83	1951.28
STGTGA	2195.49	2262.93	2307	2066.55
GGPA	2003.77	2206.55	2074.05	1967.55
AA	2311.39	2565.72	2564.91	2451.52
GLT	2686.66	3132.5	2567.2	2784.69
SUC	22505.2	22010.7	23125.9	21815.1	21923.7	21207
CAA	6730.38	6100.16
SAA	12603.4	11867.8

## Sheet: Figure 5E
	Rep1	Rep2	Rep3
PEP	108.597	99.5377	91.8649
GLT	119.247	109.08	114.473
ALA	107.304	111.587	106.252
ASP	92.3066	91.7646	97.4245
FBP	100.682	107.65	102.371
SUCC	110.124	103.357	104.842
GOX	95.3845	100.803	98.4904
AKG	79.265	73.0671	79.6427
OXA	84.505	81.084	88.2126
OXM	73.8824	66.9843	73.9789
